# Supplementary material for: Impaired AT2 to AT1 cell transition in PM2.5-induced mouse model of chronic obstructive pulmonary disease
Source: Respir Res. 2022 Mar 25;23:70. doi: 10.1186/s12931-022-01996-w (PMC8957194; doi:10.1186/s12931-022-01996-w)
Supplement: Supplementary file 1 — Additional file 1. Alveolar maintain phase RNA-seq, include RNA sequencing data of alveolar organoids in maintain phase. [file 12931_2022_1996_MOESM1_ESM.xls]

gene_id	AMM_D8_PM	AMM_D8_C	log2FoldChange	pvalue	padj	gene_name	gene_chr	gene_start	gene_end	gene_strand	gene_length	gene_biotype	gene_description	tf_family
ENSMUSG00000032315	27703.22488	2.456015843	13.38235592	4.27E-71	9.82E-67	Cyp1a1	9	57595211	57611107	+	2787	protein_coding	cytochrome P450, family 1, subfamily a, polypeptide 1 [Source:MGI Symbol;Acc:MGI:88588]	-
ENSMUSG00000079105	11882.35728	18.93481786	9.283111755	1.39E-51	1.59E-47	C7	15	5018244	5093222	-	2676	protein_coding	complement component 7 [Source:MGI Symbol;Acc:MGI:88235]	-
ENSMUSG00000017737	1.39E-17	2652.981347	-14.40036845	8.87E-46	6.80E-42	Mmp9	2	164782700	164797770	+	3539	protein_coding	matrix metallopeptidase 9 [Source:MGI Symbol;Acc:MGI:97011]	-
ENSMUSG00000024053	1.39E-17	1597.550287	-13.66866464	2.21E-40	1.27E-36	Emilin2	17	71559167	71618973	-	5505	protein_coding	elastin microfibril interfacer 2 [Source:MGI Symbol;Acc:MGI:2389136]	-
ENSMUSG00000040280	1.39E-17	1581.895962	-13.65445924	2.82E-40	1.30E-36	Ndufa4l2	10	127350836	127353023	+	1095	protein_coding	Ndufa4, mitochondrial complex associated like 2 [Source:MGI Symbol;Acc:MGI:3039567]	-
ENSMUSG00000078664	4.872418538	2316.825319	-8.862574717	6.34E-40	2.43E-36	Sprr2a1	3	92123106	92129218	+	3003	protein_coding	small proline-rich protein 2A1 [Source:MGI Symbol;Acc:MGI:1330350]	-
ENSMUSG00000068893	1.39E-17	1319.891998	-13.39324929	2.30E-38	7.56E-35	Sprr2a2	3	92123227	92164031	+	2910	protein_coding	small proline-rich protein 2A2 [Source:MGI Symbol;Acc:MGI:3845026]	-
ENSMUSG00000026712	1.39E-17	1225.966048	-13.28675994	1.38E-37	3.96E-34	Mrc1	2	14234203	14336868	+	6371	protein_coding	mannose receptor, C type 1 [Source:MGI Symbol;Acc:MGI:97142]	-
ENSMUSG00000029659	1.39E-17	1210.311724	-13.26822168	1.85E-37	4.74E-34	Medag	5	149335214	149355188	+	3956	protein_coding	mesenteric estrogen dependent adipogenesis [Source:MGI Symbol;Acc:MGI:1917967]	-
ENSMUSG00000045573	1.39E-17	1156.757454	-13.20293699	5.58E-37	1.28E-33	Penk	4	4133531	4138819	-	1634	protein_coding	preproenkephalin [Source:MGI Symbol;Acc:MGI:104629]	-
ENSMUSG00000042436	145525.2979	1463.252658	6.635812792	9.11E-37	1.91E-33	Mfap4	11	61376257	61379726	+	1922	protein_coding	microfibrillar-associated protein 4 [Source:MGI Symbol;Acc:MGI:1342276]	-
ENSMUSG00000030093	1.39E-17	1127.92054	-13.16652041	1.03E-36	1.97E-33	Wnt7a	6	91340963	91388345	-	3172	protein_coding	wingless-type MMTV integration site family, member 7A [Source:MGI Symbol;Acc:MGI:98961]	-
ENSMUSG00000033022	15320.83199	158.1762455	6.596574021	9.65E-36	1.66E-32	Cdo1	18	46846260	46861462	-	1644	protein_coding	cysteine dioxygenase 1, cytosolic [Source:MGI Symbol;Acc:MGI:105925]	-
ENSMUSG00000022015	1.39E-17	1025.755471	-13.02955933	1.01E-35	1.66E-32	Tnfsf11	14	78514885	78545483	-	2236	protein_coding	tumor necrosis factor (ligand) superfamily, member 11 [Source:MGI Symbol;Acc:MGI:1100089]	-
ENSMUSG00000057666	110.4664817	10790.75851	-6.608692538	2.66E-35	4.09E-32	Gapdh	6	125138678	125143430	-	4133	protein_coding	glyceraldehyde-3-phosphate dehydrogenase [Source:MGI Symbol;Acc:MGI:95640]	-
ENSMUSG00000057074	4829.418138	45.30017586	6.731842556	3.53E-35	5.07E-32	Ces1g	8	94028997	94063936	-	2388	protein_coding	carboxylesterase 1G [Source:MGI Symbol;Acc:MGI:88378]	-
ENSMUSG00000026069	1.39E-17	876.6274275	-12.80294109	4.34E-34	5.87E-31	Il1rl1	1	40468730	40504575	+	6894	protein_coding	interleukin 1 receptor-like 1 [Source:MGI Symbol;Acc:MGI:98427]	-
ENSMUSG00000028885	1.39E-17	841.1992181	-12.74343431	1.18E-33	1.51E-30	Smpdl3b	4	132460277	132484563	-	2006	protein_coding	sphingomyelin phosphodiesterase, acid-like 3B [Source:MGI Symbol;Acc:MGI:1916022]	-
ENSMUSG00000028064	1.39E-17	832.9600997	-12.72923652	1.48E-33	1.79E-30	Sema4a	3	88343266	88368489	-	5406	protein_coding	sema domain, immunoglobulin domain (Ig), transmembrane domain (TM) and short cytoplasmic domain, (semaphorin) 4A [Source:MGI Symbol;Acc:MGI:107560]	-
ENSMUSG00000020901	1.39E-17	826.3688049	-12.71777682	1.76E-33	2.02E-30	Pik3r5	11	68322947	68388675	+	5550	protein_coding	phosphoinositide-3-kinase regulatory subunit 5 [Source:MGI Symbol;Acc:MGI:2443588]	-
ENSMUSG00000028581	1.39E-17	790.9405954	-12.65457112	5.07E-33	5.56E-30	Laptm5	4	130640436	130663452	+	3788	protein_coding	lysosomal-associated protein transmembrane 5 [Source:MGI Symbol;Acc:MGI:108046]	-
ENSMUSG00000030257	1.39E-17	785.1732124	-12.64401457	6.08E-33	6.36E-30	Srgap3	6	112694932	112924227	-	9852	protein_coding	SLIT-ROBO Rho GTPase activating protein 3 [Source:MGI Symbol;Acc:MGI:2152938]	-
ENSMUSG00000040724	683.343416	1.39E-17	12.44358315	8.04E-33	8.04E-30	Kcna2	3	107008462	107022321	+	11906	protein_coding	potassium voltage-gated channel, shaker-related subfamily, member 2 [Source:MGI Symbol;Acc:MGI:96659]	-
ENSMUSG00000091387	1.39E-17	656.6429634	-12.3861622	4.10E-31	3.93E-28	Gcnt4	13	97061197	97087414	+	5087	protein_coding	glucosaminyl (N-acetyl) transferase 4, core 2 (beta-1,6-N-acetylglucosaminyltransferase) [Source:MGI Symbol;Acc:MGI:2684919]	-
ENSMUSG00000026384	1.39E-17	634.3973432	-12.33645037	9.12E-31	8.39E-28	Ptpn4	1	119580197	119765343	-	11321	protein_coding	protein tyrosine phosphatase, non-receptor type 4 [Source:MGI Symbol;Acc:MGI:1099792]	-
ENSMUSG00000045027	1.39E-17	631.1016958	-12.32893778	1.06E-30	9.22E-28	Prss22	17	24212508	24217074	-	1324	protein_coding	protease, serine 22 [Source:MGI Symbol;Acc:MGI:1918085]	-
ENSMUSG00000074445	2.445135496	834.6079234	-8.354618467	1.08E-30	9.22E-28	Sprr2a3	3	92192724	92198712	+	2883	protein_coding	small proline-rich protein 2A3 [Source:MGI Symbol;Acc:MGI:3845028]	-
ENSMUSG00000007682	1.39E-17	608.0321637	-12.27522484	2.53E-30	2.08E-27	Dio2	12	90691326	90705212	-	5815	protein_coding	deiodinase, iodothyronine, type II [Source:MGI Symbol;Acc:MGI:1338833]	-
ENSMUSG00000033788	1.39E-17	604.7365163	-12.26738567	2.84E-30	2.25E-27	Dysf	6	83985572	84188042	+	8328	protein_coding	dysferlin [Source:MGI Symbol;Acc:MGI:1349385]	-
ENSMUSG00000068270	1.39E-17	600.6169569	-12.25752643	3.31E-30	2.54E-27	Shroom4	X	6311908	6549502	+	8880	protein_coding	shroom family member 4 [Source:MGI Symbol;Acc:MGI:2685570]	-
ENSMUSG00000015880	1.39E-17	588.258279	-12.22753788	5.53E-30	4.10E-27	Ncapg	5	45827261	45857888	+	7066	protein_coding	non-SMC condensin I complex, subunit G [Source:MGI Symbol;Acc:MGI:1930197]	-
ENSMUSG00000054136	1.39E-17	579.1952485	-12.2051432	7.93E-30	5.53E-27	Adm2	15	89206923	89208934	+	1298	protein_coding	adrenomedullin 2 [Source:MGI Symbol;Acc:MGI:2675256]	-
ENSMUSG00000041064	1.39E-17	578.3713366	-12.20308998	7.93E-30	5.53E-27	Pif1	9	65494442	65503249	+	4388	protein_coding	PIF1 5'-to-3' DNA helicase [Source:MGI Symbol;Acc:MGI:2143057]	-
ENSMUSG00000025161	168.7251805	9353.856275	-5.791938727	9.11E-30	6.03E-27	Slc16a3	11	120839306	120851694	+	5318	protein_coding	solute carrier family 16 (monocarboxylic acid transporters), member 3 [Source:MGI Symbol;Acc:MGI:1933438]	-
ENSMUSG00000031170	1156.695046	12.34341746	6.534219307	9.54E-30	6.03E-27	Slc38a5	X	8137372	8146418	+	2241	protein_coding	solute carrier family 38, member 5 [Source:MGI Symbol;Acc:MGI:2148066]	-
ENSMUSG00000032092	1.39E-17	574.2517773	-12.1927798	9.70E-30	6.03E-27	Mpzl2	9	44951097	44965313	+	6968	protein_coding	myelin protein zero-like 2 [Source:MGI Symbol;Acc:MGI:1289160]	-
ENSMUSG00000030353	1.39E-17	573.4278655	-12.19070889	9.70E-30	6.03E-27	Tead4	6	128201251	128277786	-	3598	protein_coding	TEA domain family member 4 [Source:MGI Symbol;Acc:MGI:106907]	-
ENSMUSG00000020493	1.39E-17	566.8365705	-12.17403374	1.29E-29	7.82E-27	Prr11	11	86979979	86999534	-	3824	protein_coding	proline rich 11 [Source:MGI Symbol;Acc:MGI:2444496]	-
ENSMUSG00000105703	1.39E-17	563.5409231	-12.16562332	1.46E-29	8.62E-27	Gm43305	14	54529900	54534913	-	5014	lncRNA	predicted gene 43305 [Source:MGI Symbol;Acc:MGI:5663442]	-
ENSMUSG00000042489	1.39E-17	558.5974519	-12.15291505	1.80E-29	1.03E-26	Clspn	4	126450728	126487696	+	7186	protein_coding	claspin [Source:MGI Symbol;Acc:MGI:2445153]	-
ENSMUSG00000063415	1.39E-17	549.5344213	-12.12932176	2.63E-29	1.47E-26	Cyp26b1	6	84548396	84570890	-	5352	protein_coding	cytochrome P450, family 26, subfamily b, polypeptide 1 [Source:MGI Symbol;Acc:MGI:2176159]	-
ENSMUSG00000029082	1.39E-17	548.7105095	-12.12715766	2.74E-29	1.50E-26	Bst1	5	43976227	44001328	+	3317	protein_coding	bone marrow stromal cell antigen 1 [Source:MGI Symbol;Acc:MGI:105370]	-
ENSMUSG00000046623	1.39E-17	535.5279196	-12.09208314	4.78E-29	2.56E-26	Gjb4	4	127244879	127247874	-	1446	protein_coding	gap junction protein, beta 4 [Source:MGI Symbol;Acc:MGI:95722]	-
ENSMUSG00000038305	1.39E-17	523.1692415	-12.05840782	8.45E-29	4.42E-26	Spats2l	1	57813321	57987553	+	8041	protein_coding	spermatogenesis associated, serine-rich 2-like [Source:MGI Symbol;Acc:MGI:1914448]	-
ENSMUSG00000029061	1.39E-17	515.7540347	-12.03781875	1.16E-28	5.91E-26	Mmp23	4	155735112	155737841	-	2340	protein_coding	matrix metallopeptidase 23 [Source:MGI Symbol;Acc:MGI:1347361]	-
ENSMUSG00000026390	1.39E-17	514.9301228	-12.03551283	1.21E-28	5.91E-26	Marco	1	120402267	120432753	-	1925	protein_coding	macrophage receptor with collagenous structure [Source:MGI Symbol;Acc:MGI:1309998]	-
ENSMUSG00000051022	1.39E-17	514.9301228	-12.03551283	1.21E-28	5.91E-26	Hs3st1	5	39771278	39912818	-	2230	protein_coding	heparan sulfate (glucosamine) 3-O-sulfotransferase 1 [Source:MGI Symbol;Acc:MGI:1201606]	-
ENSMUSG00000002633	1.39E-17	512.4583872	-12.02857288	1.32E-28	6.34E-26	Shh	5	28661813	28672254	-	2847	protein_coding	sonic hedgehog [Source:MGI Symbol;Acc:MGI:98297]	-
ENSMUSG00000019122	1.39E-17	509.9866516	-12.02159938	1.51E-28	7.11E-26	Ccl9	11	83463745	83469462	-	3045	protein_coding	chemokine (C-C motif) ligand 9 [Source:MGI Symbol;Acc:MGI:104533]	-
ENSMUSG00000019102	3047.67409	56.834978	5.741345991	2.60E-28	1.20E-25	Aldh3a1	11	61098363	61109247	+	1942	protein_coding	aldehyde dehydrogenase family 3, subfamily A1 [Source:MGI Symbol;Acc:MGI:1353451]	-
ENSMUSG00000057933	813.2116847	8.22375056	6.603857873	2.81E-28	1.27E-25	Gsta2	9	78238300	78263070	-	1177	protein_coding	glutathione S-transferase, alpha 2 (Yc2) [Source:MGI Symbol;Acc:MGI:95863]	-
ENSMUSG00000028527	52.20772723	2920.752692	-5.8031019	3.38E-28	1.50E-25	Ak4	4	101276474	101324192	+	4646	protein_coding	adenylate kinase 4 [Source:MGI Symbol;Acc:MGI:87979]	-
ENSMUSG00000003283	1.39E-17	489.3888547	-11.96213751	3.82E-28	1.66E-25	Hck	2	152950388	152993361	+	2092	protein_coding	hemopoietic cell kinase [Source:MGI Symbol;Acc:MGI:96052]	-
ENSMUSG00000032356	1.39E-17	482.7975597	-11.94258018	5.32E-28	2.27E-25	Rasgrf1	9	89791961	89909030	+	11063	protein_coding	RAS protein-specific guanine nucleotide-releasing factor 1 [Source:MGI Symbol;Acc:MGI:99694]	-
ENSMUSG00000037169	1.39E-17	477.0301765	-11.92524729	7.09E-28	2.97E-25	Mycn	12	12986094	12991915	-	3295	protein_coding	v-myc avian myelocytomatosis viral related oncogene, neuroblastoma derived [Source:MGI Symbol;Acc:MGI:97357]	-
ENSMUSG00000046591	1.39E-17	475.3823527	-11.92025655	7.44E-28	3.06E-25	Ticrr	7	79309944	79347896	+	10007	protein_coding	TOPBP1-interacting checkpoint and replication regulator [Source:MGI Symbol;Acc:MGI:1924261]	-
ENSMUSG00000091345	473.3694821	1.632002234	8.062973289	1.05E-27	4.23E-25	Col6a5	9	105733277	105837842	-	9413	protein_coding	collagen, type VI, alpha 5 [Source:MGI Symbol;Acc:MGI:3648134]	-
ENSMUSG00000049128	1.39E-17	467.9671458	-11.89758206	1.10E-27	4.36E-25	Ivl	3	92478209	92481042	-	1922	protein_coding	involucrin [Source:MGI Symbol;Acc:MGI:96626]	-
ENSMUSG00000039109	1.39E-17	466.3193221	-11.89249452	1.21E-27	4.73E-25	F13a1	13	37051152	37234220	-	6741	protein_coding	coagulation factor XIII, A1 subunit [Source:MGI Symbol;Acc:MGI:1921395]	-
ENSMUSG00000028322	1.39E-17	461.3758508	-11.87712336	1.48E-27	5.67E-25	Exosc3	4	45316613	45342732	-	1324	protein_coding	exosome component 3 [Source:MGI Symbol;Acc:MGI:1913612]	-
ENSMUSG00000112468	1.39E-17	458.9041151	-11.86937592	1.72E-27	6.48E-25	Gm47720	12	56545473	56547613	-	2141	TEC	predicted gene, 47720 [Source:MGI Symbol;Acc:MGI:6096849]	-
ENSMUSG00000055978	1.39E-17	456.4323795	-11.86158666	1.90E-27	7.05E-25	Fut2	7	45298015	45315818	-	5431	protein_coding	fucosyltransferase 2 [Source:MGI Symbol;Acc:MGI:109374]	-
ENSMUSG00000004371	1.39E-17	453.1367319	-11.85113512	2.32E-27	8.48E-25	Il11	7	4775372	4785858	-	2081	protein_coding	interleukin 11 [Source:MGI Symbol;Acc:MGI:107613]	-
ENSMUSG00000031098	1.39E-17	452.3128201	-11.84851036	2.44E-27	8.78E-25	Syt8	7	141988587	141994133	+	1894	protein_coding	synaptotagmin VIII [Source:MGI Symbol;Acc:MGI:1859867]	-
ENSMUSG00000031093	1.39E-17	449.8410844	-11.84060732	2.70E-27	9.43E-25	Dock11	X	35152485	35340215	+	9240	protein_coding	dedicator of cytokinesis 11 [Source:MGI Symbol;Acc:MGI:1923224]	-
ENSMUSG00000003657	1.39E-17	449.8410844	-11.84060732	2.70E-27	9.43E-25	Calb2	8	110864134	110894842	-	1743	protein_coding	calbindin 2 [Source:MGI Symbol;Acc:MGI:101914]	-
ENSMUSG00000038379	1.39E-17	447.3693487	-11.83266074	3.00E-27	1.03E-24	Ttk	9	83716742	83754442	+	4919	protein_coding	Ttk protein kinase [Source:MGI Symbol;Acc:MGI:1194921]	-
ENSMUSG00000112164	36.42928626	1989.732321	-5.767276487	4.06E-27	1.38E-24	Gm19990	12	56300028	56313169	+	1224	lncRNA	predicted gene, 19990 [Source:MGI Symbol;Acc:MGI:5012175]	-
ENSMUSG00000047648	1.39E-17	437.4824061	-11.80042934	5.02E-27	1.67E-24	Fbxo30	10	11157074	11173796	+	5197	protein_coding	F-box protein 30 [Source:MGI Symbol;Acc:MGI:1919115]	-
ENSMUSG00000021594	19.4370873	1270.457288	-6.022763927	7.37E-27	2.42E-24	Srd5a1	13	69721568	69759561	-	2909	protein_coding	steroid 5 alpha-reductase 1 [Source:MGI Symbol;Acc:MGI:98400]	-
ENSMUSG00000102705	379.9128723	1.39E-17	11.59681773	7.86E-27	2.55E-24	4632432E15Rik	3	10286055	10288493	-	2439	TEC	RIKEN cDNA 4632432E15 gene [Source:MGI Symbol;Acc:MGI:1921296]	-
ENSMUSG00000020325	1.39E-17	428.4193753	-11.77023766	8.07E-27	2.58E-24	Fstl3	10	79613106	79618464	+	2445	protein_coding	follistatin-like 3 [Source:MGI Symbol;Acc:MGI:1890391]	-
ENSMUSG00000032400	1.39E-17	427.5954634	-11.76746137	8.51E-27	2.68E-24	Zwilch	9	64044426	64080386	-	4283	protein_coding	zwilch kinetochore protein [Source:MGI Symbol;Acc:MGI:1915264]	-
ENSMUSG00000030142	1.39E-17	419.3563445	-11.73940062	1.38E-26	4.24E-24	Clec4e	6	123258748	123266829	-	4965	protein_coding	C-type lectin domain family 4, member e [Source:MGI Symbol;Acc:MGI:1861232]	-
ENSMUSG00000050428	1.39E-17	419.3563445	-11.73940062	1.38E-26	4.24E-24	Fbxo46	7	18853784	18874097	+	4936	protein_coding	F-box protein 46 [Source:MGI Symbol;Acc:MGI:2444918]	-
ENSMUSG00000028864	4.872418538	637.6929907	-7.001584736	1.61E-26	4.86E-24	Hgf	5	16758493	16825150	+	7186	protein_coding	hepatocyte growth factor [Source:MGI Symbol;Acc:MGI:96079]	-
ENSMUSG00000035678	1.39E-17	416.0606969	-11.72802169	1.63E-26	4.86E-24	Tnfsf9	17	57412325	57414757	+	1290	protein_coding	tumor necrosis factor (ligand) superfamily, member 9 [Source:MGI Symbol;Acc:MGI:1101058]	-
ENSMUSG00000021070	1.39E-17	414.4128732	-11.72229839	1.72E-26	5.01E-24	Bdkrb2	12	105529485	105561496	+	3792	protein_coding	bradykinin receptor, beta 2 [Source:MGI Symbol;Acc:MGI:102845]	-
ENSMUSG00000043924	1.39E-17	414.4128732	-11.72229839	1.72E-26	5.01E-24	Ncmap	4	135096887	135125538	-	2227	protein_coding	noncompact myelin associated protein [Source:MGI Symbol;Acc:MGI:2444888]	-
ENSMUSG00000021569	1.39E-17	411.1172256	-11.71078323	2.14E-26	6.16E-24	Trip13	13	74059466	74085903	-	3472	protein_coding	thyroid hormone receptor interactor 13 [Source:MGI Symbol;Acc:MGI:1916966]	-
ENSMUSG00000001227	1.39E-17	407.821578	-11.69917542	2.53E-26	7.19E-24	Sema6b	17	56430085	56447343	-	3968	protein_coding	sema domain, transmembrane domain (TM), and cytoplasmic domain, (semaphorin) 6B [Source:MGI Symbol;Acc:MGI:1202889]	-
ENSMUSG00000041324	1.39E-17	405.3498423	-11.69040785	2.99E-26	8.40E-24	Inhba	13	16186436	16206206	+	6390	protein_coding	inhibin beta-A [Source:MGI Symbol;Acc:MGI:96570]	-
ENSMUSG00000027530	498.8576479	4.103992329	6.877957705	3.32E-26	9.19E-24	Fabp12	3	10309269	10366243	-	2787	protein_coding	fatty acid binding protein 12 [Source:MGI Symbol;Acc:MGI:1922747]	-
ENSMUSG00000024486	65.55870206	2868.846247	-5.449300244	3.69E-26	1.01E-23	Hbegf	18	36637980	36648858	-	4834	protein_coding	heparin-binding EGF-like growth factor [Source:MGI Symbol;Acc:MGI:96070]	-
ENSMUSG00000030510	1.39E-17	400.4063709	-11.67271124	3.75E-26	1.01E-23	Cers3	7	66393252	66473439	+	3256	protein_coding	ceramide synthase 3 [Source:MGI Symbol;Acc:MGI:2681008]	-
ENSMUSG00000059498	1.39E-17	395.4628995	-11.65479486	4.98E-26	1.32E-23	Fcgr3	1	170878743	170892504	-	1736	protein_coding	Fc receptor, IgG, low affinity III [Source:MGI Symbol;Acc:MGI:95500]	-
ENSMUSG00000036905	1.39E-17	396.2868114	-11.65779642	4.98E-26	1.32E-23	C1qb	4	136607440	136613498	-	1088	protein_coding	complement component 1, q subcomponent, beta polypeptide [Source:MGI Symbol;Acc:MGI:88224]	-
ENSMUSG00000015843	1352.104306	27.17401736	5.62965103	5.65E-26	1.48E-23	Rxrg	1	167425953	167467192	+	2297	protein_coding	retinoid X receptor gamma [Source:MGI Symbol;Acc:MGI:98216]	-
ENSMUSG00000042750	753.7393001	11.51948776	6.014941219	7.52E-26	1.94E-23	Bex2	X	134967313	134968985	-	903	protein_coding	brain expressed X-linked 2 [Source:MGI Symbol;Acc:MGI:1338017]	-
ENSMUSG00000036553	1.39E-17	388.0476924	-11.62749606	7.91E-26	2.02E-23	Sh3tc1	5	35854524	35897331	-	5735	protein_coding	SH3 domain and tetratricopeptide repeats 1 [Source:MGI Symbol;Acc:MGI:2678949]	-
ENSMUSG00000026656	1.39E-17	387.2237805	-11.62443073	8.38E-26	2.12E-23	Fcgr2b	1	170786186	170804116	-	5790	protein_coding	Fc receptor, IgG, low affinity IIb [Source:MGI Symbol;Acc:MGI:95499]	-
ENSMUSG00000031803	42.49792006	1943.593258	-5.511730705	1.04E-25	2.60E-23	B3gnt3	8	72143400	72154433	-	3055	protein_coding	UDP-GlcNAc:betaGal beta-1,3-N-acetylglucosaminyltransferase 3 [Source:MGI Symbol;Acc:MGI:2152535]	-
ENSMUSG00000023940	1.39E-17	380.6324853	-11.59967074	1.19E-25	2.92E-23	Sgo1	17	53981814	53996361	-	3810	protein_coding	shugoshin 1 [Source:MGI Symbol;Acc:MGI:1919665]	-
ENSMUSG00000003477	385.9814835	1.632002234	7.768610572	1.19E-25	2.92E-23	Inmt	6	55147611	55152028	-	1600	protein_coding	indolethylamine N-methyltransferase [Source:MGI Symbol;Acc:MGI:102963]	-
ENSMUSG00000054146	1838.806872	43.65234581	5.392106322	1.73E-25	4.18E-23	Krt15	11	100022584	100026754	-	1767	protein_coding	keratin 15 [Source:MGI Symbol;Acc:MGI:96689]	-
ENSMUSG00000033967	1.39E-17	369.0977186	-11.55529114	2.45E-25	5.88E-23	Rnf225	7	12661343	12664999	+	3239	protein_coding	ring finger protein 225 [Source:MGI Symbol;Acc:MGI:1924198]	-
ENSMUSG00000047810	1.39E-17	365.8020709	-11.54235641	2.95E-25	6.99E-23	Ccdc88b	19	6821991	6835579	-	5032	protein_coding	coiled-coil domain containing 88B [Source:MGI Symbol;Acc:MGI:1925567]	-
ENSMUSG00000030737	367.77565	2.456015843	7.14767751	3.55E-25	8.33E-23	Slco2b1	7	99307011	99360547	-	5958	protein_coding	solute carrier organic anion transporter family, member 2b1 [Source:MGI Symbol;Acc:MGI:1351872]	-
ENSMUSG00000022034	1.39E-17	361.6825114	-11.52602318	3.78E-25	8.77E-23	Esco2	14	66056487	66071443	-	6648	protein_coding	establishment of sister chromatid cohesion N-acetyltransferase 2 [Source:MGI Symbol;Acc:MGI:1919238]	-
ENSMUSG00000042286	36.42928626	1631.330672	-5.480773271	4.30E-25	9.90E-23	Stab1	14	30860970	30890598	-	10288	protein_coding	stabilin 1 [Source:MGI Symbol;Acc:MGI:2178742]	-
ENSMUSG00000021411	1.39E-17	358.3868637	-11.51282214	4.84E-25	1.10E-22	Pxdc1	13	34811817	34837469	-	2914	protein_coding	PX domain containing 1 [Source:MGI Symbol;Acc:MGI:1914145]	-
ENSMUSG00000037161	1.39E-17	356.7390399	-11.50617604	5.16E-25	1.16E-22	Mgarp	3	51295833	51304159	-	2067	protein_coding	mitochondria localized glutamic acid rich protein [Source:MGI Symbol;Acc:MGI:1914999]	-
ENSMUSG00000055561	989.201393	20.58266102	5.577287301	6.40E-25	1.43E-22	Spink5	18	44096302	44155568	+	4785	protein_coding	serine peptidase inhibitor, Kazal type 5 [Source:MGI Symbol;Acc:MGI:1919682]	-
ENSMUSG00000006529	475.7969265	4.927958272	6.553626667	6.50E-25	1.44E-22	Itih1	14	30651137	30665246	-	3293	protein_coding	inter-alpha trypsin inhibitor, heavy chain 1 [Source:MGI Symbol;Acc:MGI:96618]	-
ENSMUSG00000021175	1.39E-17	350.1477446	-11.4792812	8.04E-25	1.76E-22	Cdca7l	12	117768024	117842441	+	3258	protein_coding	cell division cycle associated 7 like [Source:MGI Symbol;Acc:MGI:2384982]	-
ENSMUSG00000025784	351.9972608	1.632002234	7.635680972	9.75E-25	2.12E-22	Clec3b	9	122980011	122986497	+	992	protein_coding	C-type lectin domain family 3, member b [Source:MGI Symbol;Acc:MGI:104540]	-
ENSMUSG00000019278	520.7046471	7.399809673	6.110449644	2.11E-24	4.53E-22	Dpep1	8	123912981	123928551	+	2486	protein_coding	dipeptidase 1 [Source:MGI Symbol;Acc:MGI:94917]	-
ENSMUSG00000041840	1.39E-17	332.8455942	-11.40619991	2.44E-24	5.20E-22	Haus1	18	77845267	77861586	-	7167	protein_coding	HAUS augmin-like complex, subunit 1 [Source:MGI Symbol;Acc:MGI:2385076]	-
ENSMUSG00000056671	1.39E-17	331.1977703	-11.39904277	2.79E-24	5.90E-22	Prelid2	18	42008665	42084307	-	1175	protein_coding	PRELI domain containing 2 [Source:MGI Symbol;Acc:MGI:1924869]	-
ENSMUSG00000023349	1.39E-17	329.5499465	-11.39184994	2.99E-24	6.25E-22	Clec4n	6	123206802	123223980	+	1420	protein_coding	C-type lectin domain family 4, member n [Source:MGI Symbol;Acc:MGI:1861231]	-
ENSMUSG00000029868	1583.925229	42.00451538	5.23219043	3.65E-24	7.58E-22	Trpv6	6	41597558	41613339	-	3936	protein_coding	transient receptor potential cation channel, subfamily V, member 6 [Source:MGI Symbol;Acc:MGI:1927259]	-
ENSMUSG00000028175	1.39E-17	324.6064749	-11.37005374	4.20E-24	8.62E-22	Depdc1a	3	159201070	159235592	+	3323	protein_coding	DEP domain containing 1a [Source:MGI Symbol;Acc:MGI:1923381]	-
ENSMUSG00000112023	1.39E-17	320.4869152	-11.35163527	5.52E-24	1.12E-21	Lilr4b	10	51356728	51362799	+	5439	protein_coding	leukocyte immunoglobulin-like receptor, subfamily B, member 4B [Source:MGI Symbol;Acc:MGI:102702]	-
ENSMUSG00000032648	1100.863828	27.17401736	5.333106128	6.83E-24	1.38E-21	Pygm	19	6434429	6448489	+	3218	protein_coding	muscle glycogen phosphorylase [Source:MGI Symbol;Acc:MGI:97830]	-
ENSMUSG00000038400	1.39E-17	314.7195317	-11.32544787	8.39E-24	1.66E-21	Pmepa1	2	173066251	173118326	-	4913	protein_coding	prostate transmembrane protein, androgen induced 1 [Source:MGI Symbol;Acc:MGI:1929600]	-
ENSMUSG00000068394	1.39E-17	314.7195317	-11.32544787	8.39E-24	1.66E-21	Cep152	2	125405008	125467033	-	5768	protein_coding	centrosomal protein 152 [Source:MGI Symbol;Acc:MGI:2139083]	-
ENSMUSG00000069792	1.39E-17	312.2477959	-11.31407753	1.04E-23	2.04E-21	Wfdc17	11	83594817	83597094	+	533	protein_coding	WAP four-disulfide core domain 17 [Source:MGI Symbol;Acc:MGI:3649773]	-
ENSMUSG00000055022	1536.590067	43.65234581	5.133084865	1.14E-23	2.22E-21	Cntn1	15	91949046	92239848	+	9433	protein_coding	contactin 1 [Source:MGI Symbol;Acc:MGI:105980]	-
ENSMUSG00000054855	1.39E-17	308.9521481	-11.29877632	1.28E-23	2.46E-21	Rnd1	15	98561302	98575342	-	2967	protein_coding	Rho family GTPase 1 [Source:MGI Symbol;Acc:MGI:2444878]	-
ENSMUSG00000035171	1.39E-17	308.9521481	-11.29877632	1.28E-23	2.46E-21	1110059E24Rik	19	21558566	21630340	-	3067	protein_coding	RIKEN cDNA 1110059E24 gene [Source:MGI Symbol;Acc:MGI:1913456]	-
ENSMUSG00000024986	1.39E-17	308.1282362	-11.29492553	1.38E-23	2.62E-21	Hhex	19	37423258	37429179	+	5056	protein_coding	hematopoietically expressed homeobox [Source:MGI Symbol;Acc:MGI:96086]	-
ENSMUSG00000023243	1.39E-17	304.8325884	-11.27941874	1.71E-23	3.17E-21	Kcnk5	14	20190125	20231877	-	3404	protein_coding	potassium channel, subfamily K, member 5 [Source:MGI Symbol;Acc:MGI:1336175]	-
ENSMUSG00000046441	1.39E-17	304.8325884	-11.27941874	1.71E-23	3.17E-21	Cmtr2	8	110942297	110951118	+	4115	protein_coding	cap methyltransferase 2 [Source:MGI Symbol;Acc:MGI:2384580]	-
ENSMUSG00000031137	1.39E-17	304.8325884	-11.27941874	1.71E-23	3.17E-21	Fgf13	X	58107505	58613431	-	4019	protein_coding	fibroblast growth factor 13 [Source:MGI Symbol;Acc:MGI:109178]	-
ENSMUSG00000037531	1.39E-17	303.1847645	-11.27160239	1.98E-23	3.64E-21	Mrpl47	3	32779546	32791754	-	4419	protein_coding	mitochondrial ribosomal protein L47 [Source:MGI Symbol;Acc:MGI:1921850]	-
ENSMUSG00000024621	1.39E-17	301.5369406	-11.26374346	2.13E-23	3.88E-21	Csf1r	18	61233670	61265221	+	5774	protein_coding	colony stimulating factor 1 receptor [Source:MGI Symbol;Acc:MGI:1339758]	-
ENSMUSG00000021692	1.39E-17	299.8891167	-11.25584148	2.46E-23	4.46E-21	Dimt1	13	107083635	107096732	+	3851	protein_coding	DIM1 dimethyladenosine transferase 1-like (S. cerevisiae) [Source:MGI Symbol;Acc:MGI:1913504]	-
ENSMUSG00000039774	1.231561878	332.8455942	-7.960938644	2.89E-23	5.19E-21	Galnt12	4	47091909	47123070	+	2288	protein_coding	polypeptide N-acetylgalactosaminyltransferase 12 [Source:MGI Symbol;Acc:MGI:2444664]	-
ENSMUSG00000051669	166.2977351	4907.20412	-4.882191641	3.02E-23	5.39E-21	AU021092	16	5029687	5040163	-	1368	protein_coding	expressed sequence AU021092 [Source:MGI Symbol;Acc:MGI:2146559]	-
ENSMUSG00000038530	1.39E-17	295.769557	-11.2358951	3.31E-23	5.85E-21	Rgs4	1	169569046	169575211	-	3098	protein_coding	regulator of G-protein signaling 4 [Source:MGI Symbol;Acc:MGI:108409]	-
ENSMUSG00000039748	1.39E-17	294.945645	-11.23187251	3.56E-23	6.25E-21	Exo1	1	175708147	175741055	+	8422	protein_coding	exonuclease 1 [Source:MGI Symbol;Acc:MGI:1349427]	-
ENSMUSG00000025591	1.39E-17	294.1217331	-11.22783868	3.84E-23	6.69E-21	Tma16	8	66925770	66939182	-	7641	protein_coding	translation machinery associated 16 [Source:MGI Symbol;Acc:MGI:1913532]	-
ENSMUSG00000004661	1.39E-17	293.2978211	-11.22379353	4.13E-23	7.15E-21	Arid3b	9	57697636	57744076	-	7976	protein_coding	AT rich interactive domain 3B (BRIGHT-like) [Source:MGI Symbol;Acc:MGI:1930768]	-
ENSMUSG00000051397	212.4191924	6057.385037	-4.833029774	4.44E-23	7.59E-21	Tacstd2	6	67511046	67512780	-	1735	protein_coding	tumor-associated calcium signal transducer 2 [Source:MGI Symbol;Acc:MGI:1861606]	-
ENSMUSG00000044628	1.39E-17	292.4739092	-11.21973702	4.46E-23	7.59E-21	Rnf208	2	25132941	25134274	+	1334	protein_coding	ring finger protein 208 [Source:MGI Symbol;Acc:MGI:1916096]	-
ENSMUSG00000030111	1.39E-17	290.0021733	-11.20749858	5.18E-23	8.76E-21	A2m	6	121612335	121656186	+	7021	protein_coding	alpha-2-macroglobulin [Source:MGI Symbol;Acc:MGI:2449119]	-
ENSMUSG00000083287	388.4089279	4.927958272	6.260928601	6.44E-23	1.08E-20	Idi1-ps1	2	53586133	53586816	-	684	processed_pseudogene	isopentenyl-diphosphate delta isomerase, pseudogene 1 [Source:MGI Symbol;Acc:MGI:3649894]	-
ENSMUSG00000020653	1.39E-17	286.7065255	-11.19101747	6.50E-23	1.08E-20	Klf11	12	24701273	24712788	+	4340	protein_coding	Kruppel-like factor 11 [Source:MGI Symbol;Acc:MGI:2653368]	-
ENSMUSG00000027550	1.39E-17	284.2347896	-11.17853189	8.18E-23	1.35E-20	Lrrcc1	3	14598848	14637718	+	7475	protein_coding	leucine rich repeat and coiled-coil domain containing 1 [Source:MGI Symbol;Acc:MGI:1918960]	-
ENSMUSG00000074896	665.1375838	14.81519915	5.475363204	8.68E-23	1.43E-20	Ifit3	19	34560931	34566131	+	1745	protein_coding	interferon-induced protein with tetratricopeptide repeats 3 [Source:MGI Symbol;Acc:MGI:1101055]	-
ENSMUSG00000020475	1.39E-17	280.9391418	-11.16171457	1.03E-22	1.68E-20	Pgam2	11	5751640	5753733	-	840	protein_coding	phosphoglycerate mutase 2 [Source:MGI Symbol;Acc:MGI:1933118]	-
ENSMUSG00000045680	1681.022998	54.36323571	4.947006277	1.07E-22	1.73E-20	Tcf21	10	22693180	22696073	-	2349	protein_coding	transcription factor 21 [Source:MGI Symbol;Acc:MGI:1202715]	-
ENSMUSG00000028785	944.2936745	26.35009895	5.155991994	1.24E-22	1.99E-20	Hpca	4	129005363	129015829	-	2922	protein_coding	hippocalcin [Source:MGI Symbol;Acc:MGI:1336200]	-
ENSMUSG00000034773	1.39E-17	274.347846	-11.12748013	1.79E-22	2.84E-20	Hrob	11	102139708	102156013	+	3032	protein_coding	homologous recombination factor with OB-fold [Source:MGI Symbol;Acc:MGI:2387601]	-
ENSMUSG00000049409	1.39E-17	273.5239341	-11.12314314	1.79E-22	2.84E-20	Prokr1	6	87555573	87567725	-	4230	protein_coding	prokineticin receptor 1 [Source:MGI Symbol;Acc:MGI:1929676]	-
ENSMUSG00000041079	1.39E-17	272.7000221	-11.11879307	1.94E-22	3.05E-20	Rwdd2b	16	87230295	87237461	-	3917	protein_coding	RWD domain containing 2B [Source:MGI Symbol;Acc:MGI:1858215]	-
ENSMUSG00000062151	1.39E-17	271.8761101	-11.11442984	2.10E-22	3.28E-20	Unc13c	9	73386704	73876248	-	8796	protein_coding	unc-13 homolog C [Source:MGI Symbol;Acc:MGI:2149021]	-
ENSMUSG00000046178	1.39E-17	271.0521982	-11.11005338	2.27E-22	3.53E-20	Nxph1	6	8948431	9249032	+	4753	protein_coding	neurexophilin 1 [Source:MGI Symbol;Acc:MGI:107492]	-
ENSMUSG00000038572	1.39E-17	270.2282862	-11.1056636	2.46E-22	3.80E-20	Bpifb5	2	154065662	154082822	+	1637	protein_coding	BPI fold containing family B, member 5 [Source:MGI Symbol;Acc:MGI:2385160]	-
ENSMUSG00000021057	381.1265946	9800.416488	-4.684124317	2.63E-22	4.01E-20	Akap5	12	76371665	76380927	+	6824	protein_coding	A kinase (PRKA) anchor protein 5 [Source:MGI Symbol;Acc:MGI:2685104]	-
ENSMUSG00000019124	1115.428494	33.76535634	5.040173583	2.63E-22	4.01E-20	Scrn1	6	54478158	54543474	-	8613	protein_coding	secernin 1 [Source:MGI Symbol;Acc:MGI:1917188]	-
ENSMUSG00000050107	1.39E-17	269.4043742	-11.10126042	2.67E-22	4.04E-20	Haspin	11	73026311	73029120	-	2810	protein_coding	histone H3 associated protein kinase [Source:MGI Symbol;Acc:MGI:1194498]	-
ENSMUSG00000020676	3495.537546	130.9871402	4.736546509	3.31E-22	4.98E-20	Ccl11	11	81948649	81953781	+	1082	protein_coding	chemokine (C-C motif) ligand 11 [Source:MGI Symbol;Acc:MGI:103576]	-
ENSMUSG00000040658	1.39E-17	266.1087263	-11.08351208	3.40E-22	5.08E-20	Dnph1	17	46807637	46810550	+	1190	protein_coding	2'-deoxynucleoside 5'-phosphate N-hydrolase 1 [Source:MGI Symbol;Acc:MGI:3039376]	-
ENSMUSG00000000182	1.39E-17	264.4609024	-11.07455536	4.01E-22	5.95E-20	Fgf23	6	127049865	127058371	+	1814	protein_coding	fibroblast growth factor 23 [Source:MGI Symbol;Acc:MGI:1891427]	-
ENSMUSG00000070000	1.39E-17	262.8130784	-11.06554268	4.35E-22	6.41E-20	Fcho1	8	72161031	72178360	-	4467	protein_coding	FCH domain only 1 [Source:MGI Symbol;Acc:MGI:1921265]	-
ENSMUSG00000055407	1.39E-17	258.6935185	-11.04276153	6.06E-22	8.80E-20	Map6	7	98916654	98986344	+	9152	protein_coding	microtubule-associated protein 6 [Source:MGI Symbol;Acc:MGI:1201690]	-
ENSMUSG00000026708	1.39E-17	259.5174305	-11.04734663	6.06E-22	8.80E-20	Cenpl	1	160898283	160914294	+	5695	protein_coding	centromere protein L [Source:MGI Symbol;Acc:MGI:1917704]	-
ENSMUSG00000020524	405.401039	7.399809673	5.749416765	6.08E-22	8.80E-20	Gria1	11	56902213	57221070	+	6043	protein_coding	glutamate receptor, ionotropic, AMPA1 (alpha 1) [Source:MGI Symbol;Acc:MGI:95808]	-
ENSMUSG00000020955	1.39E-17	256.2217825	-11.02891815	7.79E-22	1.12E-19	Ap4s1	12	51737816	51791569	+	1137	protein_coding	adaptor-related protein complex AP-4, sigma 1 [Source:MGI Symbol;Acc:MGI:1337065]	-
ENSMUSG00000036564	1.39E-17	253.7500466	-11.01494065	9.22E-22	1.32E-19	Ndrg4	8	96403608	96441747	+	4893	protein_coding	N-myc downstream regulated gene 4 [Source:MGI Symbol;Acc:MGI:2384590]	-
ENSMUSG00000041406	1.39E-17	250.4543986	-10.99609079	1.30E-21	1.84E-19	BC055324	1	163773562	163822365	-	4148	protein_coding	cDNA sequence BC055324 [Source:MGI Symbol;Acc:MGI:3590554]	-
ENSMUSG00000055301	1085.085441	36.23710545	4.898864394	1.37E-21	1.94E-19	Adh7	3	137923521	137939143	+	3787	protein_coding	alcohol dehydrogenase 7 (class IV), mu or sigma polypeptide [Source:MGI Symbol;Acc:MGI:87926]	-
ENSMUSG00000039179	1.39E-17	248.8065746	-10.9865727	1.41E-21	1.98E-19	Tekt5	16	10175812	10213354	-	1807	protein_coding	tektin 5 [Source:MGI Symbol;Acc:MGI:1917676]	-
ENSMUSG00000024349	60.70380321	1701.363178	-4.806383834	1.49E-21	2.08E-19	Sting1	18	35866732	35873607	-	2741	protein_coding	stimulator of interferon response cGAMP interactor 1 [Source:MGI Symbol;Acc:MGI:1919762]	-
ENSMUSG00000021319	1.39E-17	247.1587506	-10.97699139	1.68E-21	2.33E-19	Sfrp4	13	19807274	19817164	+	4179	protein_coding	secreted frizzled-related protein 4 [Source:MGI Symbol;Acc:MGI:892010]	-
ENSMUSG00000020120	1.39E-17	246.3348386	-10.97217677	1.83E-21	2.53E-19	Plek	11	16921206	17002381	-	4486	protein_coding	pleckstrin [Source:MGI Symbol;Acc:MGI:1860485]	-
ENSMUSG00000021209	1730.785605	65.07411596	4.730239168	1.99E-21	2.73E-19	Ppp4r4	12	103498542	103580090	+	4192	protein_coding	protein phosphatase 4, regulatory subunit 4 [Source:MGI Symbol;Acc:MGI:1921771]	-
ENSMUSG00000021765	1.39E-17	243.8631026	-10.95763574	2.18E-21	2.94E-19	Fst	13	114588826	114595487	-	4589	protein_coding	follistatin [Source:MGI Symbol;Acc:MGI:95586]	-
ENSMUSG00000054381	1.39E-17	243.8631026	-10.95763574	2.18E-21	2.94E-19	Zfp747	7	126971709	126975222	-	2824	protein_coding	zinc finger protein 747 [Source:MGI Symbol;Acc:MGI:2443581]	-
ENSMUSG00000067219	1.39E-17	243.8631026	-10.95763574	2.18E-21	2.94E-19	Nipal1	5	72805138	72828421	+	4393	protein_coding	NIPA-like domain containing 1 [Source:MGI Symbol;Acc:MGI:1917951]	-
ENSMUSG00000058818	1.39E-17	242.2152786	-10.94785965	2.60E-21	3.48E-19	Pirb	7	3714408	3723390	-	4471	protein_coding	paired Ig-like receptor B [Source:MGI Symbol;Acc:MGI:894311]	-
ENSMUSG00000026096	1.39E-17	240.5674546	-10.93801687	2.85E-21	3.76E-19	Osgepl1	1	53352783	53365502	+	6147	protein_coding	O-sialoglycoprotein endopeptidase-like 1 [Source:MGI Symbol;Acc:MGI:1919335]	-
ENSMUSG00000055415	1.39E-17	240.5674546	-10.93801687	2.85E-21	3.76E-19	Atp10b	11	43040704	43153112	+	9816	protein_coding	ATPase, class V, type 10B [Source:MGI Symbol;Acc:MGI:2442688]	-
ENSMUSG00000032358	1.39E-17	239.7435426	-10.93307018	3.11E-21	4.09E-19	Fam83b	9	76397336	76474398	-	3879	protein_coding	family with sequence similarity 83, member B [Source:MGI Symbol;Acc:MGI:2685362]	-
ENSMUSG00000004988	1.39E-17	238.9196306	-10.92810647	3.40E-21	4.42E-19	Fxyd4	6	117910520	117914653	-	1957	protein_coding	FXYD domain-containing ion transport regulator 4 [Source:MGI Symbol;Acc:MGI:1889005]	-
ENSMUSG00000071552	1.39E-17	238.9196306	-10.92810647	3.40E-21	4.42E-19	Tigit	16	43469230	43484509	-	919	protein_coding	T cell immunoreceptor with Ig and ITIM domains [Source:MGI Symbol;Acc:MGI:3642260]	-
ENSMUSG00000054196	1.39E-17	237.2718065	-10.91812752	4.07E-21	5.23E-19	Cthrc1	15	38940327	38950516	+	1593	protein_coding	collagen triple helix repeat containing 1 [Source:MGI Symbol;Acc:MGI:1915838]	-
ENSMUSG00000024256	1.39E-17	237.2718065	-10.91812752	4.07E-21	5.23E-19	Adcyap1	17	93506445	93513965	+	3777	protein_coding	adenylate cyclase activating polypeptide 1 [Source:MGI Symbol;Acc:MGI:105094]	-
ENSMUSG00000025746	1.39E-17	235.6239825	-10.90807907	4.45E-21	5.69E-19	Il6	5	30218112	30224979	+	2428	protein_coding	interleukin 6 [Source:MGI Symbol;Acc:MGI:96559]	-
ENSMUSG00000074121	1.39E-17	233.1522465	-10.89287394	5.84E-21	7.43E-19	Ntf5	7	45063119	45066603	+	2653	protein_coding	neurotrophin 5 [Source:MGI Symbol;Acc:MGI:97381]	-
ENSMUSG00000031937	1.39E-17	230.6805104	-10.87750684	7.02E-21	8.83E-19	Vstm5	9	15150341	15170712	+	1991	protein_coding	V-set and transmembrane domain containing 5 [Source:MGI Symbol;Acc:MGI:1916387]	-
ENSMUSG00000049130	1.39E-17	231.5044224	-10.88264742	7.02E-21	8.83E-19	C5ar1	7	15980668	15993465	-	2570	protein_coding	complement component 5a receptor 1 [Source:MGI Symbol;Acc:MGI:88232]	-
ENSMUSG00000027524	1.39E-17	228.2087743	-10.8619743	9.26E-21	1.15E-18	Edn3	2	174602412	174625835	+	4113	protein_coding	endothelin 3 [Source:MGI Symbol;Acc:MGI:95285]	-
ENSMUSG00000051278	1.39E-17	228.2087743	-10.8619743	9.26E-21	1.15E-18	Zgrf1	3	127347138	127411672	+	10553	protein_coding	zinc finger, GRF-type containing 1 [Source:MGI Symbol;Acc:MGI:1918893]	-
ENSMUSG00000037868	1.39E-17	227.3848623	-10.85675939	1.02E-20	1.25E-18	Egr2	10	67371305	67378018	+	3398	protein_coding	early growth response 2 [Source:MGI Symbol;Acc:MGI:95296]	-
ENSMUSG00000024598	1.39E-17	227.3848623	-10.85675939	1.02E-20	1.25E-18	Fbn2	18	58141695	58343559	-	13215	protein_coding	fibrillin 2 [Source:MGI Symbol;Acc:MGI:95490]	-
ENSMUSG00000032332	331.3639825	7277.59846	-4.456544602	1.09E-20	1.34E-18	Col12a1	9	79506273	79626113	-	15228	protein_coding	collagen, type XII, alpha 1 [Source:MGI Symbol;Acc:MGI:88448]	-
ENSMUSG00000034868	1.39E-17	225.7370382	-10.8462727	1.12E-20	1.36E-18	Myl12b	17	71280128	71297885	-	2770	protein_coding	myosin, light chain 12B, regulatory [Source:MGI Symbol;Acc:MGI:107494]	-
ENSMUSG00000046828	200.2819675	1.39E-17	10.67353883	1.17E-20	1.41E-18	Mettl21e	1	44243230	44258121	-	3961	protein_coding	methyltransferase like 21E [Source:MGI Symbol;Acc:MGI:2685837]	-
ENSMUSG00000022831	1.39E-17	224.9131262	-10.84100063	1.23E-20	1.48E-18	Hcls1	16	36755345	36783574	+	2525	protein_coding	hematopoietic cell specific Lyn substrate 1 [Source:MGI Symbol;Acc:MGI:104568]	-
ENSMUSG00000050821	1.39E-17	220.793566	-10.81434735	1.79E-20	2.15E-18	Fam131a	16	20511991	20521798	+	2899	protein_coding	family with sequence similarity 131, member A [Source:MGI Symbol;Acc:MGI:1925658]	-
ENSMUSG00000035105	230.6250291	5020.080041	-4.443473044	1.94E-20	2.30E-18	Egln3	12	54225767	54250646	-	2662	protein_coding	egl-9 family hypoxia-inducible factor 3 [Source:MGI Symbol;Acc:MGI:1932288]	-
ENSMUSG00000031860	1.39E-17	219.969654	-10.80895709	1.97E-20	2.30E-18	Pbx4	8	70285141	70324942	+	2217	protein_coding	pre B cell leukemia homeobox 4 [Source:MGI Symbol;Acc:MGI:1931321]	-
ENSMUSG00000036304	1.39E-17	219.969654	-10.80895709	1.97E-20	2.30E-18	Zdhhc23	16	43785396	43800154	-	5836	protein_coding	zinc finger, DHHC domain containing 23 [Source:MGI Symbol;Acc:MGI:2685625]	-
ENSMUSG00000032020	1.39E-17	219.969654	-10.80895709	1.97E-20	2.30E-18	Ubash3b	9	40922394	41072993	-	7326	protein_coding	ubiquitin associated and SH3 domain containing, B [Source:MGI Symbol;Acc:MGI:1920078]	-
ENSMUSG00000024451	1.39E-17	219.969654	-10.80895709	1.97E-20	2.30E-18	Arap3	18	38105681	38132022	-	7967	protein_coding	ArfGAP with RhoGAP domain, ankyrin repeat and PH domain 3 [Source:MGI Symbol;Acc:MGI:2147274]	-
ENSMUSG00000041347	1.39E-17	216.6740058	-10.78719238	2.63E-20	3.06E-18	Bdkrb1	12	105569344	105571687	+	1435	protein_coding	bradykinin receptor, beta 1 [Source:MGI Symbol;Acc:MGI:88144]	-
ENSMUSG00000056553	1.39E-17	215.0261817	-10.77618564	3.20E-20	3.70E-18	Ptprn2	12	116449340	117240469	+	8602	protein_coding	protein tyrosine phosphatase, receptor type, N polypeptide 2 [Source:MGI Symbol;Acc:MGI:107418]	-
ENSMUSG00000041731	900.5996779	33.76535634	4.731565759	3.40E-20	3.91E-18	Pgm5	19	24660380	24839219	-	3611	protein_coding	phosphoglucomutase 5 [Source:MGI Symbol;Acc:MGI:1925668]	-
ENSMUSG00000074207	7211.954625	350.1477446	4.363809264	3.82E-20	4.37E-18	Adh1	3	137966752	137996459	+	2233	protein_coding	alcohol dehydrogenase 1 (class I) [Source:MGI Symbol;Acc:MGI:87921]	-
ENSMUSG00000057378	313.1581484	6.575864842	5.544061019	3.99E-20	4.54E-18	Ryr3	2	112461700	113047441	-	18977	protein_coding	ryanodine receptor 3 [Source:MGI Symbol;Acc:MGI:99684]	-
ENSMUSG00000015340	1.39E-17	211.7305335	-10.753917	4.29E-20	4.82E-18	Cybb	X	9301491	9354010	-	5808	protein_coding	cytochrome b-245, beta polypeptide [Source:MGI Symbol;Acc:MGI:88574]	-
ENSMUSG00000047104	1.39E-17	212.5544456	-10.75951647	4.29E-20	4.82E-18	Pbp2	6	135286125	135287403	-	1279	protein_coding	phosphatidylethanolamine binding protein 2 [Source:MGI Symbol;Acc:MGI:1923650]	-
ENSMUSG00000107768	1.39E-17	212.5544456	-10.75951647	4.29E-20	4.82E-18	Gm44275	6	135289153	135296559	-	2519	lncRNA	predicted gene, 44275 [Source:MGI Symbol;Acc:MGI:5690667]	-
ENSMUSG00000030761	2.445135496	285.0587016	-6.805236953	4.38E-20	4.89E-18	Myo7a	7	97700267	97768731	-	8874	protein_coding	myosin VIIA [Source:MGI Symbol;Acc:MGI:104510]	-
ENSMUSG00000022026	1267.143758	53.5393215	4.561252745	4.65E-20	5.17E-18	Olfm4	14	80221521	80260579	+	2962	protein_coding	olfactomedin 4 [Source:MGI Symbol;Acc:MGI:2685142]	-
ENSMUSG00000074934	144.4507258	3116.843708	-4.430452811	5.01E-20	5.55E-18	Grem1	2	113576509	113588991	-	4148	protein_coding	gremlin 1, DAN family BMP antagonist [Source:MGI Symbol;Acc:MGI:1344337]	-
ENSMUSG00000073198	6.086112008	348.4999207	-5.815340722	5.19E-20	5.72E-18	Bnip3l-ps	12	18266543	18267674	+	1132	transcribed_processed_pseudogene	BCL2/adenovirus E1B interacting protein 3-like, pseudogene [Source:MGI Symbol;Acc:MGI:3642435]	-
ENSMUSG00000029217	1.39E-17	210.0827094	-10.74265244	5.24E-20	5.74E-18	Tec	5	72913059	73025826	-	3744	protein_coding	tec protein tyrosine kinase [Source:MGI Symbol;Acc:MGI:98662]	-
ENSMUSG00000075279	373.8442612	9.047688302	5.347305058	5.66E-20	6.17E-18	Mrpl23-ps1	2	74421674	74422253	-	580	processed_pseudogene	mitichondrial ribosomal protein L23, pseudogene 1 [Source:MGI Symbol;Acc:MGI:3650679]	-
ENSMUSG00000038217	1.39E-17	207.6109732	-10.72558895	7.07E-20	7.60E-18	Tlcd2	11	75352541	75361725	+	1936	protein_coding	TLC domain containing 2 [Source:MGI Symbol;Acc:MGI:1917141]	-
ENSMUSG00000109724	1.39E-17	207.6109732	-10.72558895	7.07E-20	7.60E-18	Gm18194	7	12529650	12533091	-	3442	transcribed_processed_pseudogene	predicted gene, 18194 [Source:MGI Symbol;Acc:MGI:5010379]	-
ENSMUSG00000022488	1.39E-17	207.6109732	-10.72558895	7.07E-20	7.60E-18	Nckap1l	15	103362221	103407237	+	5935	protein_coding	NCK associated protein 1 like [Source:MGI Symbol;Acc:MGI:1926063]	-
ENSMUSG00000058145	390.8363724	9.871623478	5.287490637	7.15E-20	7.65E-18	Adamts17	7	66489483	66802919	+	7764	protein_coding	a disintegrin-like and metallopeptidase (reprolysin type) with thrombospondin type 1 motif, 17 [Source:MGI Symbol;Acc:MGI:3588195]	-
ENSMUSG00000028337	40.070467	1037.290237	-4.690550246	8.19E-20	8.73E-18	Coro2a	4	46536937	46602202	-	6459	protein_coding	coronin, actin binding protein 2A [Source:MGI Symbol;Acc:MGI:1345966]	-
ENSMUSG00000030590	1.39E-17	202.6675008	-10.69084431	1.06E-19	1.12E-17	Fam98c	7	28851935	28855659	-	2713	protein_coding	family with sequence similarity 98, member C [Source:MGI Symbol;Acc:MGI:1921083]	-
ENSMUSG00000059669	1.39E-17	202.6675008	-10.69084431	1.06E-19	1.12E-17	Taf1b	12	24548358	24608538	+	2624	protein_coding	TATA-box binding protein associated factor, RNA polymerase I, B [Source:MGI Symbol;Acc:MGI:109577]	-
ENSMUSG00000037892	1.39E-17	203.4914129	-10.69669351	1.06E-19	1.12E-17	Pcdh18	3	49697745	49711774	-	5366	protein_coding	protocadherin 18 [Source:MGI Symbol;Acc:MGI:1920423]	-
ENSMUSG00000033174	1045.032611	44.47626088	4.550054593	1.16E-19	1.22E-17	Mgll	6	88701394	88805342	+	5077	protein_coding	monoglyceride lipase [Source:MGI Symbol;Acc:MGI:1346042]	-
ENSMUSG00000004633	1.39E-17	201.8435888	-10.68497131	1.18E-19	1.22E-17	Chn2	6	54016539	54278795	+	5812	protein_coding	chimerin 2 [Source:MGI Symbol;Acc:MGI:1917243]	-
ENSMUSG00000029648	1.39E-17	201.8435888	-10.68497131	1.18E-19	1.22E-17	Flt1	5	147498414	147662821	-	13504	protein_coding	FMS-like tyrosine kinase 1 [Source:MGI Symbol;Acc:MGI:95558]	-
ENSMUSG00000022802	1.39E-17	201.0196767	-10.6790743	1.30E-19	1.34E-17	Lmln	16	32882891	32948065	+	6511	protein_coding	leishmanolysin-like (metallopeptidase M8 family) [Source:MGI Symbol;Acc:MGI:2444736]	-
ENSMUSG00000027115	1.39E-17	201.0196767	-10.6790743	1.30E-19	1.34E-17	Kif18a	2	109111083	109172092	+	9832	protein_coding	kinesin family member 18A [Source:MGI Symbol;Acc:MGI:2446977]	-
ENSMUSG00000035274	1.39E-17	200.1957646	-10.67315309	1.45E-19	1.48E-17	Tpbg	9	85724433	85729093	+	3828	protein_coding	trophoblast glycoprotein [Source:MGI Symbol;Acc:MGI:1341264]	-
ENSMUSG00000037762	592.3142548	21.40658188	4.781233345	1.57E-19	1.59E-17	Slc16a9	10	70080930	70121798	+	3869	protein_coding	solute carrier family 16 (monocarboxylic acid transporters), member 9 [Source:MGI Symbol;Acc:MGI:1914109]	-
ENSMUSG00000034685	1.39E-17	199.3718525	-10.66720747	1.61E-19	1.61E-17	Fam171a2	11	102327807	102338508	-	3119	protein_coding	family with sequence similarity 171, member A2 [Source:MGI Symbol;Acc:MGI:2448496]	-
ENSMUSG00000041556	1.39E-17	199.3718525	-10.66720747	1.61E-19	1.61E-17	Fbxo2	4	148245078	148250881	+	1288	protein_coding	F-box protein 2 [Source:MGI Symbol;Acc:MGI:2446216]	-
ENSMUSG00000066042	1.39E-17	199.3718525	-10.66720747	1.61E-19	1.61E-17	Med18	4	132186042	132191232	-	1998	protein_coding	mediator complex subunit 18 [Source:MGI Symbol;Acc:MGI:1914469]	-
ENSMUSG00000019856	1.39E-17	198.5479404	-10.66123725	1.78E-19	1.78E-17	Fam184a	10	53509241	53627219	-	5368	protein_coding	family with sequence similarity 184, member A [Source:MGI Symbol;Acc:MGI:1923156]	-
ENSMUSG00000001334	202.7094125	2.456015843	6.288599601	1.78E-19	1.78E-17	Fndc5	4	129030792	129038386	+	2763	protein_coding	fibronectin type III domain containing 5 [Source:MGI Symbol;Acc:MGI:1917614]	-
ENSMUSG00000048387	1.39E-17	196.9001163	-10.64922218	1.98E-19	1.96E-17	Osr1	12	9620116	9631500	+	2066	protein_coding	odd-skipped related transcription factor 1 [Source:MGI Symbol;Acc:MGI:1344424]	-
ENSMUSG00000025323	1.39E-17	195.2522921	-10.6371062	2.44E-19	2.41E-17	Sp4	12	118198668	118265175	-	5770	protein_coding	trans-acting transcription factor 4 [Source:MGI Symbol;Acc:MGI:107595]	-
ENSMUSG00000021922	245.1896979	4.103992329	5.853541599	2.51E-19	2.47E-17	Itih4	14	30608433	30624310	+	3690	protein_coding	inter alpha-trypsin inhibitor, heavy chain 4 [Source:MGI Symbol;Acc:MGI:109536]	-
ENSMUSG00000062116	1.39E-17	194.42838	-10.63100984	2.72E-19	2.66E-17	Zfp954	7	7117689	7124487	-	2394	protein_coding	zinc finger protein 954 [Source:MGI Symbol;Acc:MGI:1917764]	-
ENSMUSG00000036295	520.7046471	18.11089547	4.834886012	2.81E-19	2.74E-17	Lrrn3	12	41501667	41536430	-	3865	protein_coding	leucine rich repeat protein 3, neuronal [Source:MGI Symbol;Acc:MGI:106036]	-
ENSMUSG00000027848	2104.612014	104.6219407	4.328473236	2.82E-19	2.74E-17	Olfml3	3	103629538	103645317	-	6161	protein_coding	olfactomedin-like 3 [Source:MGI Symbol;Acc:MGI:1914877]	-
ENSMUSG00000036106	1.39E-17	192.7805558	-10.61873929	3.02E-19	2.91E-17	Prr5	15	84553821	84587874	+	1917	protein_coding	proline rich 5 (renal) [Source:MGI Symbol;Acc:MGI:1924714]	-
ENSMUSG00000022833	1.39E-17	193.6044679	-10.62488761	3.02E-19	2.91E-17	Ccdc14	16	34510986	34545572	+	9141	protein_coding	coiled-coil domain containing 14 [Source:MGI Symbol;Acc:MGI:2443448]	-
ENSMUSG00000101693	384.7677612	11.51948776	5.045055949	3.13E-19	3.00E-17	Gm19461	1	133178136	133197546	-	3429	lncRNA	predicted gene, 19461 [Source:MGI Symbol;Acc:MGI:5011646]	-
ENSMUSG00000034206	1.39E-17	191.9566437	-10.61256465	3.37E-19	3.21E-17	Polq	16	36832148	36915779	+	9685	protein_coding	polymerase (DNA directed), theta [Source:MGI Symbol;Acc:MGI:2155399]	-
ENSMUSG00000023169	69.19987551	1497.856955	-4.433932081	3.57E-19	3.39E-17	Slc38a1	15	96469299	96540794	-	17236	protein_coding	solute carrier family 38, member 1 [Source:MGI Symbol;Acc:MGI:2145895]	-
ENSMUSG00000029377	225.7701394	4295.86154	-4.24939713	4.07E-19	3.86E-17	Ereg	5	91222481	91241505	+	4128	protein_coding	epiregulin [Source:MGI Symbol;Acc:MGI:107508]	-
ENSMUSG00000039004	1.39E-17	190.3088195	-10.60013552	4.18E-19	3.92E-17	Bmp6	13	38529083	38684278	+	3900	protein_coding	bone morphogenetic protein 6 [Source:MGI Symbol;Acc:MGI:88182]	-
ENSMUSG00000097589	1.39E-17	190.3088195	-10.60013552	4.18E-19	3.92E-17	Dleu2	14	61840288	61919822	-	11334	lncRNA	deleted in lymphocytic leukemia, 2 [Source:MGI Symbol;Acc:MGI:1934030]	-
ENSMUSG00000105366	1.39E-17	188.6609953	-10.58759839	4.65E-19	4.34E-17	Gm43719	5	13654003	13656201	+	2199	TEC	predicted gene 43719 [Source:MGI Symbol;Acc:MGI:5663856]	-
ENSMUSG00000020652	1.39E-17	189.4849074	-10.59388058	4.65E-19	4.34E-17	Cenpo	12	4246004	4284294	-	7263	protein_coding	centromere protein O [Source:MGI Symbol;Acc:MGI:1923800]	-
ENSMUSG00000058715	1.39E-17	187.8370832	-10.58128873	5.19E-19	4.78E-17	Fcer1g	1	171057141	171061934	-	874	protein_coding	Fc receptor, IgE, high affinity I, gamma polypeptide [Source:MGI Symbol;Acc:MGI:95496]	-
ENSMUSG00000005057	1.39E-17	187.8370832	-10.58128873	5.19E-19	4.78E-17	Sh2b2	5	136247001	136275410	-	5406	protein_coding	SH2B adaptor protein 2 [Source:MGI Symbol;Acc:MGI:1345171]	-
ENSMUSG00000079012	1.39E-17	187.8370832	-10.58128873	5.19E-19	4.78E-17	Serpina3m	12	104304745	104360516	+	1719	protein_coding	serine (or cysteine) peptidase inhibitor, clade A, member 3M [Source:MGI Symbol;Acc:MGI:98378]	-
ENSMUSG00000026787	1.39E-17	187.0131711	-10.57495135	5.79E-19	5.31E-17	Gad2	2	22512217	22583886	+	5876	protein_coding	glutamic acid decarboxylase 2 [Source:MGI Symbol;Acc:MGI:95634]	-
ENSMUSG00000037007	1.39E-17	186.189259	-10.56858601	6.46E-19	5.90E-17	Zfp113	5	138137964	138154006	-	6754	protein_coding	zinc finger protein 113 [Source:MGI Symbol;Acc:MGI:1929116]	-
ENSMUSG00000032688	184.5035744	3482.660562	-4.237706299	6.60E-19	6.00E-17	Malt1	18	65564009	65612138	+	18040	protein_coding	MALT1 paracaspase [Source:MGI Symbol;Acc:MGI:2445027]	-
ENSMUSG00000039936	1.39E-17	185.3653468	-10.56219246	7.22E-19	6.49E-17	Pik3cd	4	149733625	149787028	-	6259	protein_coding	phosphatidylinositol-4,5-bisphosphate 3-kinase catalytic subunit delta [Source:MGI Symbol;Acc:MGI:1098211]	-
ENSMUSG00000089726	1.39E-17	185.3653468	-10.56219246	7.22E-19	6.49E-17	Mir17hg	14	115280311	115284159	+	3536	lncRNA	Mir17 host gene (non-protein coding) [Source:MGI Symbol;Acc:MGI:1923207]	-
ENSMUSG00000057967	1.39E-17	185.3653468	-10.56219246	7.22E-19	6.49E-17	Fgf18	11	33067430	33097400	-	1187	protein_coding	fibroblast growth factor 18 [Source:MGI Symbol;Acc:MGI:1277980]	-
ENSMUSG00000032243	1.39E-17	183.7175226	-10.54931973	8.06E-19	7.22E-17	Itga11	9	62585108	62691264	+	5131	protein_coding	integrin alpha 11 [Source:MGI Symbol;Acc:MGI:2442114]	-
ENSMUSG00000067786	71.62732419	1476.435247	-4.363485777	8.32E-19	7.42E-17	Nnat	2	157401998	157404442	+	1829	protein_coding	neuronatin [Source:MGI Symbol;Acc:MGI:104716]	-
ENSMUSG00000024989	32.78810399	789.2927717	-4.584951009	9.37E-19	8.32E-17	Cep55	19	38043459	38062871	+	2905	protein_coding	centrosomal protein 55 [Source:MGI Symbol;Acc:MGI:1921357]	-
ENSMUSG00000060459	180.8624067	3348.362933	-4.209714315	1.00E-18	8.88E-17	Kng2	16	22804604	22848232	-	2734	protein_coding	kininogen 2 [Source:MGI Symbol;Acc:MGI:3027157]	-
ENSMUSG00000037411	127.4586051	2426.405592	-4.249614818	1.06E-18	9.37E-17	Serpine1	5	137090358	137101122	-	3876	protein_coding	serine (or cysteine) peptidase inhibitor, clade E, member 1 [Source:MGI Symbol;Acc:MGI:97608]	-
ENSMUSG00000028690	1.39E-17	181.2457862	-10.52979267	1.13E-18	9.91E-17	Mmachc	4	116559476	116565603	-	2224	protein_coding	methylmalonic aciduria cblC type, with homocystinuria [Source:MGI Symbol;Acc:MGI:1914346]	-
ENSMUSG00000022335	1.39E-17	180.4218741	-10.52322447	1.26E-18	1.09E-16	Zfat	15	67955613	68130705	-	7323	protein_coding	zinc finger and AT hook domain containing [Source:MGI Symbol;Acc:MGI:2681865]	-
ENSMUSG00000057897	1.39E-17	180.4218741	-10.52322447	1.26E-18	1.09E-16	Camk2b	11	5919644	6016362	-	9125	protein_coding	calcium/calmodulin-dependent protein kinase II, beta [Source:MGI Symbol;Acc:MGI:88257]	-
ENSMUSG00000050714	1.39E-17	180.4218741	-10.52322447	1.26E-18	1.09E-16	Zbtb26	2	37322180	37333147	-	9489	protein_coding	zinc finger and BTB domain containing 26 [Source:MGI Symbol;Acc:MGI:2444402]	-
ENSMUSG00000041540	1.39E-17	180.4218741	-10.52322447	1.26E-18	1.09E-16	Sox5	6	143774151	144727703	-	14376	protein_coding	SRY (sex determining region Y)-box 5 [Source:MGI Symbol;Acc:MGI:98367]	-
ENSMUSG00000059791	8.513536939	355.915128	-5.368468604	1.27E-18	1.10E-16	Nrm	17	36172210	36176294	+	1466	protein_coding	nurim (nuclear envelope membrane protein) [Source:MGI Symbol;Acc:MGI:2146855]	-
ENSMUSG00000045875	378.6991501	12.34341746	4.923603453	1.29E-18	1.10E-16	Adra1a	14	66872700	67008617	+	8728	protein_coding	adrenergic receptor, alpha 1a [Source:MGI Symbol;Acc:MGI:104773]	-
ENSMUSG00000037649	1.39E-17	179.597962	-10.51662623	1.41E-18	1.19E-16	H2-DMa	17	34338515	34358075	+	3448	protein_coding	histocompatibility 2, class II, locus DMa [Source:MGI Symbol;Acc:MGI:95921]	-
ENSMUSG00000046352	1.39E-17	178.7740498	-10.50999768	1.41E-18	1.19E-16	Gjb2	14	57336057	57342159	-	2406	protein_coding	gap junction protein, beta 2 [Source:MGI Symbol;Acc:MGI:95720]	-
ENSMUSG00000031383	1.39E-17	178.7740498	-10.50999768	1.41E-18	1.19E-16	Dusp9	X	72683025	72687120	+	2722	protein_coding	dual specificity phosphatase 9 [Source:MGI Symbol;Acc:MGI:2387107]	-
ENSMUSG00000034110	1.39E-17	178.7740498	-10.50999768	1.41E-18	1.19E-16	Kctd7	5	130173702	130184647	+	4368	protein_coding	potassium channel tetramerisation domain containing 7 [Source:MGI Symbol;Acc:MGI:2442265]	-
ENSMUSG00000018239	1.39E-17	179.597962	-10.51662623	1.41E-18	1.19E-16	Zcchc10	11	53215506	53224128	+	1391	protein_coding	zinc finger, CCHC domain containing 10 [Source:MGI Symbol;Acc:MGI:1196228]	-
ENSMUSG00000026646	1.39E-17	179.597962	-10.51662623	1.41E-18	1.19E-16	Suv39h2	2	3456852	3476068	-	4410	protein_coding	suppressor of variegation 3-9 2 [Source:MGI Symbol;Acc:MGI:1890396]	-
ENSMUSG00000042190	2978.49193	163.9436309	4.182151435	1.42E-18	1.19E-16	Cmklr1	5	113750415	113788487	-	3408	protein_coding	chemokine-like receptor 1 [Source:MGI Symbol;Acc:MGI:109603]	-
ENSMUSG00000055763	157.8016763	0.808128507	7.382095707	1.65E-18	1.38E-16	Rybp-ps	13	66155551	66156231	+	681	processed_pseudogene	RING1 and YY1 binding protein, pseudogene [Source:MGI Symbol;Acc:MGI:3648043]	-
ENSMUSG00000011171	1534.162623	79.90455574	4.260646441	1.74E-18	1.44E-16	Vipr2	12	116041346	116109881	+	4463	protein_coding	vasoactive intestinal peptide receptor 2 [Source:MGI Symbol;Acc:MGI:107166]	-
ENSMUSG00000050914	1.39E-17	177.1262256	-10.4966485	1.78E-18	1.47E-16	Ankrd37	8	46449939	46458744	-	1539	protein_coding	ankyrin repeat domain 37 [Source:MGI Symbol;Acc:MGI:3603344]	-
ENSMUSG00000039672	1.39E-17	172.1827527	-10.45584345	3.18E-18	2.62E-16	Kcne2	16	92089277	92095017	+	1767	protein_coding	potassium voltage-gated channel, Isk-related subfamily, gene 2 [Source:MGI Symbol;Acc:MGI:1891123]	-
ENSMUSG00000017861	47.35282458	993.6229094	-4.388179247	3.22E-18	2.64E-16	Mybl2	2	162896607	162926608	+	4632	protein_coding	myeloblastosis oncogene-like 2 [Source:MGI Symbol;Acc:MGI:101785]	-
ENSMUSG00000044461	780.4411871	37.06102153	4.391158633	3.50E-18	2.86E-16	Shisa2	14	59862757	59869109	+	3672	protein_coding	shisa family member 2 [Source:MGI Symbol;Acc:MGI:2444716]	-
ENSMUSG00000053198	1.39E-17	171.3588405	-10.44892897	3.57E-18	2.89E-16	Prx	7	27196813	27219639	+	5661	protein_coding	periaxin [Source:MGI Symbol;Acc:MGI:108176]	-
ENSMUSG00000005505	1.39E-17	171.3588405	-10.44892897	3.57E-18	2.89E-16	Kbtbd4	2	90735084	90741970	+	3139	protein_coding	kelch repeat and BTB (POZ) domain containing 4 [Source:MGI Symbol;Acc:MGI:1914386]	-
ENSMUSG00000106290	1.39E-17	171.3588405	-10.44892897	3.57E-18	2.89E-16	Gm43429	3	135566109	135568359	+	2251	TEC	predicted gene 43429 [Source:MGI Symbol;Acc:MGI:5663566]	-
ENSMUSG00000045333	290.0974247	8.22375056	5.117099813	3.66E-18	2.95E-16	Zfp423	8	88388438	88686223	-	5608	protein_coding	zinc finger protein 423 [Source:MGI Symbol;Acc:MGI:1891217]	-
ENSMUSG00000027281	1.39E-17	170.5349283	-10.4419812	4.02E-18	3.22E-16	Slx4ip	2	136733138	136913870	+	5905	protein_coding	SLX4 interacting protein [Source:MGI Symbol;Acc:MGI:1921493]	-
ENSMUSG00000050071	1.39E-17	170.5349283	-10.4419812	4.02E-18	3.22E-16	Bex1	X	135114721	135116262	-	1186	protein_coding	brain expressed X-linked 1 [Source:MGI Symbol;Acc:MGI:1328321]	-
ENSMUSG00000060206	55.84890317	1110.618391	-4.311159019	4.31E-18	3.44E-16	Zfp462	4	54945048	55083563	+	10702	protein_coding	zinc finger protein 462 [Source:MGI Symbol;Acc:MGI:107690]	-
ENSMUSG00000026574	12969.85228	791.7645072	4.033708061	4.33E-18	3.44E-16	Dpt	1	164624213	164651835	+	1724	protein_coding	dermatopontin [Source:MGI Symbol;Acc:MGI:1928392]	-
ENSMUSG00000020262	1973.530026	111.2132414	4.147671401	4.39E-18	3.49E-16	Adarb1	10	77126560	77254104	-	11272	protein_coding	adenosine deaminase, RNA-specific, B1 [Source:MGI Symbol;Acc:MGI:891999]	-
ENSMUSG00000049804	1.39E-17	168.887104	-10.42798446	4.53E-18	3.57E-16	Armcx4	X	133587268	133597506	+	7996	protein_coding	armadillo repeat containing, X-linked 4 [Source:MGI Symbol;Acc:MGI:2147887]	-
ENSMUSG00000053007	1.39E-17	168.887104	-10.42798446	4.53E-18	3.57E-16	Creb5	6	53264255	53677361	+	25021	protein_coding	cAMP responsive element binding protein 5 [Source:MGI Symbol;Acc:MGI:2443973]	-
ENSMUSG00000109367	286.4562578	8.22375056	5.098883808	4.92E-18	3.86E-16	Gm18782	7	80629641	80631039	+	1399	processed_pseudogene	predicted gene, 18782 [Source:MGI Symbol;Acc:MGI:5010967]	-
ENSMUSG00000059900	1.39E-17	168.0631918	-10.42093483	5.10E-18	3.98E-16	Tmem40	6	115706092	115739371	-	2140	protein_coding	transmembrane protein 40 [Source:MGI Symbol;Acc:MGI:2137870]	-
ENSMUSG00000002847	1.39E-17	168.0631918	-10.42093483	5.10E-18	3.98E-16	Pla1a	16	38216479	38253507	-	2009	protein_coding	phospholipase A1 member A [Source:MGI Symbol;Acc:MGI:1934677]	-
ENSMUSG00000075304	203.923135	3494.195328	-4.098177911	5.22E-18	4.06E-16	Sp5	2	70305267	70308073	+	2100	protein_coding	trans-acting transcription factor 5 [Source:MGI Symbol;Acc:MGI:1927715]	-
ENSMUSG00000049134	353.2109831	12.34341746	4.823110297	5.63E-18	4.36E-16	Nrap	19	56308467	56378469	-	5507	protein_coding	nebulin-related anchoring protein [Source:MGI Symbol;Acc:MGI:1098765]	-
ENSMUSG00000031343	1.39E-17	167.2392797	-10.41385059	5.75E-18	4.44E-16	Gabra3	X	71476287	71700454	-	3924	protein_coding	gamma-aminobutyric acid (GABA) A receptor, subunit alpha 3 [Source:MGI Symbol;Acc:MGI:95615]	-
ENSMUSG00000039349	1.39E-17	166.4153675	-10.40673139	6.49E-18	4.94E-16	C130074G19Rik	1	184604123	184615415	-	3035	protein_coding	RIKEN cDNA C130074G19 gene [Source:MGI Symbol;Acc:MGI:2444831]	-
ENSMUSG00000044469	1.39E-17	166.4153675	-10.40673139	6.49E-18	4.94E-16	Tnfaip8l1	17	56469477	56480955	+	6256	protein_coding	tumor necrosis factor, alpha-induced protein 8-like 1 [Source:MGI Symbol;Acc:MGI:1913693]	-
ENSMUSG00000031283	169.9389031	1.632002234	6.585593419	6.49E-18	4.94E-16	Chrdl1	X	142068670	142177258	-	6758	protein_coding	chordin-like 1 [Source:MGI Symbol;Acc:MGI:1933172]	-
ENSMUSG00000095377	169.9389031	1.632002234	6.585593419	6.49E-18	4.94E-16	Olfr91	17	37401510	37409170	-	3855	protein_coding	olfactory receptor 91 [Source:MGI Symbol;Acc:MGI:2177474]	-
ENSMUSG00000005320	1520.81168	84.84803391	4.161578546	6.95E-18	5.28E-16	Fgfr4	13	55300453	55316572	+	3542	protein_coding	fibroblast growth factor receptor 4 [Source:MGI Symbol;Acc:MGI:95525]	-
ENSMUSG00000078238	7.299820206	310.599972	-5.391047925	7.31E-18	5.45E-16	Gm12854	4	115924465	115924761	+	297	processed_pseudogene	predicted gene 12854 [Source:MGI Symbol;Acc:MGI:3650410]	-
ENSMUSG00000108350	1.39E-17	164.7675431	-10.39238673	7.32E-18	5.45E-16	Gm44950	7	79572320	79574615	-	2296	TEC	predicted gene 44950 [Source:MGI Symbol;Acc:MGI:5753526]	-
ENSMUSG00000000792	1.39E-17	164.7675431	-10.39238673	7.32E-18	5.45E-16	Slc5a5	8	71335533	71345401	-	2928	protein_coding	solute carrier family 5 (sodium iodide symporter), member 5 [Source:MGI Symbol;Acc:MGI:2149330]	-
ENSMUSG00000027167	1.39E-17	164.7675431	-10.39238673	7.32E-18	5.45E-16	Elp4	2	105531372	105734909	-	3318	protein_coding	elongator acetyltransferase complex subunit 4 [Source:MGI Symbol;Acc:MGI:1925016]	-
ENSMUSG00000020646	1.39E-17	164.7675431	-10.39238673	7.32E-18	5.45E-16	Mboat2	12	24880878	25014396	+	9566	protein_coding	membrane bound O-acyltransferase domain containing 2 [Source:MGI Symbol;Acc:MGI:1914466]	-
ENSMUSG00000042942	1.39E-17	164.7675431	-10.39238673	7.32E-18	5.45E-16	Greb1l	18	10325177	10562940	+	11022	protein_coding	growth regulation by estrogen in breast cancer-like [Source:MGI Symbol;Acc:MGI:3576497]	-
ENSMUSG00000028755	1.39E-17	163.9436309	-10.38516055	8.27E-18	6.10E-16	Cda	4	138065735	138095303	-	1035	protein_coding	cytidine deaminase [Source:MGI Symbol;Acc:MGI:1919519]	-
ENSMUSG00000037280	1.39E-17	163.9436309	-10.38516055	8.27E-18	6.10E-16	Galnt6	15	100589694	100627257	-	3871	protein_coding	polypeptide N-acetylgalactosaminyltransferase 6 [Source:MGI Symbol;Acc:MGI:1891640]	-
ENSMUSG00000078773	1.39E-17	163.9436309	-10.38516055	8.27E-18	6.10E-16	Rad54b	4	11558922	11615805	+	5782	protein_coding	RAD54 homolog B (S. cerevisiae) [Source:MGI Symbol;Acc:MGI:3605986]	-
ENSMUSG00000028689	2.445135496	221.6174781	-6.442248734	9.19E-18	6.76E-16	Ccdc163	4	116565706	116608403	+	2519	protein_coding	coiled-coil domain containing 163 [Source:MGI Symbol;Acc:MGI:1915644]	-
ENSMUSG00000097804	1.39E-17	163.1197187	-10.377898	9.35E-18	6.82E-16	Gm16685	3	7677765	7755061	+	1592	lncRNA	predicted gene, 16685 [Source:MGI Symbol;Acc:MGI:4439609]	-
ENSMUSG00000020310	1.39E-17	163.1197187	-10.377898	9.35E-18	6.82E-16	Madcam1	10	79500393	79504371	+	1436	protein_coding	mucosal vascular addressin cell adhesion molecule 1 [Source:MGI Symbol;Acc:MGI:103579]	-
ENSMUSG00000020264	3875.432564	237.2718065	4.028948013	9.37E-18	6.82E-16	Slc36a2	11	55049296	55075903	-	3255	protein_coding	solute carrier family 36 (proton/amino acid symporter), member 2 [Source:MGI Symbol;Acc:MGI:1891430]	-
ENSMUSG00000028195	456.3773715	7326.209258	-4.004463458	9.69E-18	7.04E-16	Ccn1	3	145352731	145355736	-	2019	protein_coding	cellular communication network factor 1 [Source:MGI Symbol;Acc:MGI:88613]	-
ENSMUSG00000021118	1.39E-17	162.2958065	-10.3705987	1.06E-17	7.65E-16	Plek2	12	78935465	78953738	-	1583	protein_coding	pleckstrin 2 [Source:MGI Symbol;Acc:MGI:1351466]	-
ENSMUSG00000051225	1.39E-17	161.4718943	-10.36326229	1.20E-17	8.60E-16	Fam83a	15	57848815	57874405	+	3171	protein_coding	family with sequence similarity 83, member A [Source:MGI Symbol;Acc:MGI:2447773]	-
ENSMUSG00000044562	1.39E-17	161.4718943	-10.36326229	1.20E-17	8.60E-16	Rasip1	7	45276912	45288517	+	3202	protein_coding	Ras interacting protein 1 [Source:MGI Symbol;Acc:MGI:1917153]	-
ENSMUSG00000118061	143.2370029	1.39E-17	10.19021146	1.27E-17	9.07E-16	Rbfaos	18	80229454	80236784	+	2708	lncRNA	ribosome binding factor A, opposite strand [Source:MGI Symbol;Acc:MGI:5011628]	-
ENSMUSG00000036912	1.39E-17	159.8240699	-10.34847658	1.35E-17	9.61E-16	Piwil4	9	14607526	14652036	-	5392	protein_coding	piwi-like RNA-mediated gene silencing 4 [Source:MGI Symbol;Acc:MGI:3041167]	-
ENSMUSG00000049723	1.39E-17	160.6479821	-10.35588837	1.35E-17	9.61E-16	Mmp12	9	7344381	7369499	+	7237	protein_coding	matrix metallopeptidase 12 [Source:MGI Symbol;Acc:MGI:97005]	-
ENSMUSG00000040594	1.39E-17	159.8240699	-10.34847658	1.35E-17	9.61E-16	Ranbp17	11	33161795	33463746	-	8893	protein_coding	RAN binding protein 17 [Source:MGI Symbol;Acc:MGI:1929706]	-
ENSMUSG00000024679	1.39E-17	158.1762455	-10.33353776	1.74E-17	1.23E-15	Ms4a6d	19	11563968	11582213	-	1735	protein_coding	membrane-spanning 4-domains, subfamily A, member 6D [Source:MGI Symbol;Acc:MGI:1916024]	-
ENSMUSG00000041828	639.6494187	32.11752279	4.309911775	2.33E-17	1.65E-15	Abca8a	11	109916460	109986804	-	6272	protein_coding	ATP-binding cassette, sub-family A (ABC1), member 8a [Source:MGI Symbol;Acc:MGI:2386846]	-
ENSMUSG00000030823	1.39E-17	154.8805966	-10.3031879	2.54E-17	1.78E-15	9130019O22Rik	7	126981432	126986338	-	3878	protein_coding	RIKEN cDNA 9130019O22 gene [Source:MGI Symbol;Acc:MGI:1926171]	-
ENSMUSG00000030406	1.39E-17	155.7045089	-10.31083543	2.54E-17	1.78E-15	Gipr	7	18889986	18900052	-	3482	protein_coding	gastric inhibitory polypeptide receptor [Source:MGI Symbol;Acc:MGI:1352753]	-
ENSMUSG00000024891	1.39E-17	154.0566844	-10.29549962	2.89E-17	2.02E-15	Slc29a2	19	5073888	5082000	+	3018	protein_coding	solute carrier family 29 (nucleoside transporters), member 2 [Source:MGI Symbol;Acc:MGI:1345278]	-
ENSMUSG00000080875	616.5886979	31.29360574	4.294277959	3.06E-17	2.14E-15	Gm7332	5	9310935	9311388	-	454	processed_pseudogene	predicted gene 7332 [Source:MGI Symbol;Acc:MGI:3643344]	-
ENSMUSG00000030322	1.39E-17	153.2327722	-10.28777014	3.28E-17	2.28E-15	Mbd4	6	115817658	115830332	-	5280	protein_coding	methyl-CpG binding domain protein 4 [Source:MGI Symbol;Acc:MGI:1333850]	-
ENSMUSG00000025789	309.5169815	11.51948776	4.731182172	3.35E-17	2.32E-15	St8sia2	7	73588867	73663438	-	5384	protein_coding	ST8 alpha-N-acetyl-neuraminide alpha-2,8-sialyltransferase 2 [Source:MGI Symbol;Acc:MGI:106020]	-
ENSMUSG00000023039	2688.412347	39679.57905	-3.883519139	3.42E-17	2.36E-15	Krt7	15	101308924	101328194	+	7049	protein_coding	keratin 7 [Source:MGI Symbol;Acc:MGI:96704]	-
ENSMUSG00000006310	1.39E-17	152.4088599	-10.27999903	3.74E-17	2.57E-15	Zbtb32	7	30289106	30298334	-	2357	protein_coding	zinc finger and BTB domain containing 32 [Source:MGI Symbol;Acc:MGI:1891838]	-
ENSMUSG00000053930	1.39E-17	152.4088599	-10.27999903	3.74E-17	2.57E-15	Shisa6	11	66102551	66416790	-	7449	protein_coding	shisa family member 6 [Source:MGI Symbol;Acc:MGI:2685725]	-
ENSMUSG00000018927	143.2370029	2285.516669	-3.995074815	4.25E-17	2.90E-15	Ccl6	11	83478708	83483913	-	1795	protein_coding	chemokine (C-C motif) ligand 6 [Source:MGI Symbol;Acc:MGI:98263]	-
ENSMUSG00000046804	1.39E-17	151.5849477	-10.27218583	4.26E-17	2.90E-15	Phgr1	2	118603250	118608646	+	547	protein_coding	proline/histidine/glycine-rich 1 [Source:MGI Symbol;Acc:MGI:1858382]	-
ENSMUSG00000033618	1.39E-17	151.5849477	-10.27218583	4.26E-17	2.90E-15	Map3k13	16	21613096	21752189	+	8714	protein_coding	mitogen-activated protein kinase kinase kinase 13 [Source:MGI Symbol;Acc:MGI:2444243]	-
ENSMUSG00000031489	208.778025	4.927958272	5.365657234	4.72E-17	3.20E-15	Adrb3	8	27715804	27740644	-	3376	protein_coding	adrenergic receptor, beta 3 [Source:MGI Symbol;Acc:MGI:87939]	-
ENSMUSG00000045763	34.00183159	673.1212005	-4.303024908	4.77E-17	3.23E-15	Basp1	15	25363363	25413850	-	2009	protein_coding	brain abundant, membrane attached signal protein 1 [Source:MGI Symbol;Acc:MGI:1917600]	-
ENSMUSG00000021697	1.39E-17	149.9371232	-10.25643133	4.85E-17	3.27E-15	Depdc1b	13	108452866	108544316	+	3350	protein_coding	DEP domain containing 1B [Source:MGI Symbol;Acc:MGI:2145425]	-
ENSMUSG00000072769	302.2346477	11.51948776	4.696844443	5.44E-17	3.66E-15	Gm10419	5	108515635	108526105	+	6859	lncRNA	predicted gene 10419 [Source:MGI Symbol;Acc:MGI:3642823]	-
ENSMUSG00000043760	1.39E-17	149.1132109	-10.2484891	5.53E-17	3.70E-15	Pkhd1	1	20128003	20688288	-	14310	protein_coding	polycystic kidney and hepatic disease 1 [Source:MGI Symbol;Acc:MGI:2155808]	-
ENSMUSG00000044576	1.39E-17	149.1132109	-10.2484891	5.53E-17	3.70E-15	Garem2	5	30310159	30323376	+	3865	protein_coding	GRB2 associated regulator of MAPK1 subtype 2 [Source:MGI Symbol;Acc:MGI:2685290]	-
ENSMUSG00000063011	691.839471	10145.63555	-3.874079088	5.60E-17	3.73E-15	Msln	17	25967587	25973352	-	3064	protein_coding	mesothelin [Source:MGI Symbol;Acc:MGI:1888992]	-
ENSMUSG00000027485	64.34497745	1113.090126	-4.110425216	6.13E-17	4.07E-15	Bpifb1	2	154032738	154062289	+	3617	protein_coding	BPI fold containing family B, member 1 [Source:MGI Symbol;Acc:MGI:2137431]	-
ENSMUSG00000096740	1.39E-17	148.2892987	-10.24050289	6.31E-17	4.18E-15	Lbhd1	19	8861096	8869991	+	3281	protein_coding	LBH domain containing 1 [Source:MGI Symbol;Acc:MGI:5516029]	-
ENSMUSG00000025044	1.39E-17	147.4653864	-10.23247224	7.21E-17	4.74E-15	Msr1	8	40034726	40095714	-	6344	protein_coding	macrophage scavenger receptor 1 [Source:MGI Symbol;Acc:MGI:98257]	-
ENSMUSG00000019235	1.39E-17	147.4653864	-10.23247224	7.21E-17	4.74E-15	Rps6kl1	12	85182023	85198038	-	4235	protein_coding	ribosomal protein S6 kinase-like 1 [Source:MGI Symbol;Acc:MGI:2443413]	-
ENSMUSG00000028197	1.39E-17	147.4653864	-10.23247224	7.21E-17	4.74E-15	Col24a1	3	144998233	145257766	+	7621	protein_coding	collagen, type XXIV, alpha 1 [Source:MGI Symbol;Acc:MGI:1918605]	-
ENSMUSG00000050359	21.86454659	485.2692953	-4.465607837	7.66E-17	5.02E-15	Sprr1a	3	92391259	92393202	-	806	protein_coding	small proline-rich protein 1A [Source:MGI Symbol;Acc:MGI:106660]	-
ENSMUSG00000026177	1.39E-17	145.8175619	-10.21627556	8.23E-17	5.34E-15	Slc11a1	1	74414354	74425221	+	3705	protein_coding	solute carrier family 11 (proton-coupled divalent metal ion transporters), member 1 [Source:MGI Symbol;Acc:MGI:1345275]	-
ENSMUSG00000049303	1.39E-17	145.8175619	-10.21627556	8.23E-17	5.34E-15	Syt12	19	4495936	4527475	-	5539	protein_coding	synaptotagmin XII [Source:MGI Symbol;Acc:MGI:2159601]	-
ENSMUSG00000029193	1.39E-17	146.6414742	-10.22439663	8.23E-17	5.34E-15	Cckar	5	53855118	53865047	-	3682	protein_coding	cholecystokinin A receptor [Source:MGI Symbol;Acc:MGI:99478]	-
ENSMUSG00000028004	1.39E-17	145.8175619	-10.21627556	8.23E-17	5.34E-15	Npy2r	3	82445690	82455391	-	3383	protein_coding	neuropeptide Y receptor Y2 [Source:MGI Symbol;Acc:MGI:108418]	-
ENSMUSG00000047022	1.39E-17	144.9936496	-10.20810852	9.41E-17	6.05E-15	Mipol1	12	57277213	57543985	+	9342	protein_coding	mirror-image polydactyly 1 [Source:MGI Symbol;Acc:MGI:1920740]	-
ENSMUSG00000087461	1.39E-17	144.9936496	-10.20810852	9.41E-17	6.05E-15	C230014O12Rik	2	33908301	33997747	-	3034	lncRNA	RIKEN cDNA C230014O12 gene [Source:MGI Symbol;Acc:MGI:3045377]	-
ENSMUSG00000006235	1.39E-17	144.9936496	-10.20810852	9.41E-17	6.05E-15	Epor	9	21870193	21874802	-	1989	protein_coding	erythropoietin receptor [Source:MGI Symbol;Acc:MGI:95408]	-
ENSMUSG00000026204	212.4191924	3169.574066	-3.89865346	9.70E-17	6.21E-15	Ptprn	1	75223671	75241146	-	4249	protein_coding	protein tyrosine phosphatase, receptor type, N [Source:MGI Symbol;Acc:MGI:102765]	-
ENSMUSG00000018411	351.9972608	14.81519915	4.557476909	1.04E-16	6.62E-15	Mapt	11	104122216	104222916	+	7531	protein_coding	microtubule-associated protein tau [Source:MGI Symbol;Acc:MGI:97180]	-
ENSMUSG00000044702	1.39E-17	144.1697373	-10.19989498	1.08E-16	6.85E-15	Palb2	7	121706485	121732208	-	7342	protein_coding	partner and localizer of BRCA2 [Source:MGI Symbol;Acc:MGI:3040695]	-
ENSMUSG00000040612	1.39E-17	144.1697373	-10.19989498	1.08E-16	6.85E-15	Ildr2	1	166081708	166144392	+	8251	protein_coding	immunoglobulin-like domain containing receptor 2 [Source:MGI Symbol;Acc:MGI:1196370]	-
ENSMUSG00000023906	1.39E-17	143.345825	-10.19163441	1.23E-16	7.80E-15	Cldn6	17	23898223	23901420	+	1721	protein_coding	claudin 6 [Source:MGI Symbol;Acc:MGI:1859284]	-
ENSMUSG00000035352	1.39E-17	143.345825	-10.19163441	1.23E-16	7.80E-15	Ccl12	11	81992671	81994226	+	537	protein_coding	chemokine (C-C motif) ligand 12 [Source:MGI Symbol;Acc:MGI:108224]	-
ENSMUSG00000079710	126.2448821	0.808128507	7.060447823	1.36E-16	8.56E-15	Dynlt2a2	17	15216049	15261799	-	2889	protein_coding	dynein light chain Tctex-type 2A2 [Source:MGI Symbol;Acc:MGI:3809205]	-
ENSMUSG00000029771	1.39E-17	142.5219128	-10.18332628	1.41E-16	8.84E-15	Irf5	6	29526624	29541870	+	2905	protein_coding	interferon regulatory factor 5 [Source:MGI Symbol;Acc:MGI:1350924]	-
ENSMUSG00000028389	1.39E-17	142.5219128	-10.18332628	1.41E-16	8.84E-15	Zfp37	4	62107777	62149284	-	4086	protein_coding	zinc finger protein 37 [Source:MGI Symbol;Acc:MGI:99181]	-
ENSMUSG00000013415	1.39E-17	142.5219128	-10.18332628	1.41E-16	8.84E-15	Igf2bp1	11	95847989	95896766	-	9682	protein_coding	insulin-like growth factor 2 mRNA binding protein 1 [Source:MGI Symbol;Acc:MGI:1890357]	-
ENSMUSG00000003929	2.445135496	193.6044679	-6.247418798	1.44E-16	9.00E-15	Zfp81	17	33548316	33577852	-	6790	protein_coding	zinc finger protein 81 [Source:MGI Symbol;Acc:MGI:1890752]	-
ENSMUSG00000002985	84591.59353	6155.430545	3.780552199	1.56E-16	9.69E-15	Apoe	7	19430034	19433113	-	2138	protein_coding	apolipoprotein E [Source:MGI Symbol;Acc:MGI:88057]	-
ENSMUSG00000097994	1.39E-17	140.8740882	-10.16656508	1.62E-16	1.00E-14	Gm26982	6	113691932	113693082	+	1151	lncRNA	predicted gene, 26982 [Source:MGI Symbol;Acc:MGI:5504097]	-
ENSMUSG00000112148	1.39E-17	140.8740882	-10.16656508	1.62E-16	1.00E-14	Lilrb4a	10	51367052	51372707	+	5227	protein_coding	leukocyte immunoglobulin-like receptor, subfamily B, member 4A [Source:MGI Symbol;Acc:MGI:102701]	-
ENSMUSG00000025557	1.39E-17	141.6980005	-10.17497002	1.62E-16	1.00E-14	Slc15a1	14	121697033	121742664	-	4885	protein_coding	solute carrier family 15 (oligopeptide transporter), member 1 [Source:MGI Symbol;Acc:MGI:1861376]	-
ENSMUSG00000074505	314.3718706	13.16734581	4.562882358	1.83E-16	1.12E-14	Fat3	9	15821485	16412581	-	21478	protein_coding	FAT atypical cadherin 3 [Source:MGI Symbol;Acc:MGI:2444314]	-
ENSMUSG00000074217	1.39E-17	140.0501759	-10.15811088	1.86E-16	1.14E-14	Misp3	8	84736851	84738800	-	1413	protein_coding	MISP family member 3 [Source:MGI Symbol;Acc:MGI:1917384]	-
ENSMUSG00000064125	1.39E-17	140.0501759	-10.15811088	1.86E-16	1.14E-14	Prr36	8	4259543	4267459	-	4891	protein_coding	proline rich 36 [Source:MGI Symbol;Acc:MGI:3605626]	-
ENSMUSG00000074743	7267.785842	524.8170653	3.791272346	1.99E-16	1.22E-14	Thbd	2	148246386	148250108	-	3723	protein_coding	thrombomodulin [Source:MGI Symbol;Acc:MGI:98736]	-
ENSMUSG00000049882	27.93319163	546.2387739	-4.284423968	2.05E-16	1.25E-14	Vcpkmt	12	69624402	69629884	-	3748	protein_coding	valosin containing protein lysine (K) methyltransferase [Source:MGI Symbol;Acc:MGI:2684917]	-
ENSMUSG00000032420	199.068245	2885.324483	-3.85670746	2.06E-16	1.25E-14	Nt5e	9	88209250	88254145	+	8602	protein_coding	5' nucleotidase, ecto [Source:MGI Symbol;Acc:MGI:99782]	-
ENSMUSG00000029570	1.39E-17	139.2262636	-10.14960685	2.14E-16	1.29E-14	Lfng	5	140593075	140601300	+	2505	protein_coding	LFNG O-fucosylpeptide 3-beta-N-acetylglucosaminyltransferase [Source:MGI Symbol;Acc:MGI:1095413]	-
ENSMUSG00000115667	1.39E-17	139.2262636	-10.14960685	2.14E-16	1.29E-14	Gm10389	15	10600379	10611737	+	4332	lncRNA	predicted gene 10389 [Source:MGI Symbol;Acc:MGI:3641773]	-
ENSMUSG00000036223	1.39E-17	139.2262636	-10.14960685	2.14E-16	1.29E-14	Ska1	18	74328370	74340889	-	2669	protein_coding	spindle and kinetochore associated complex subunit 1 [Source:MGI Symbol;Acc:MGI:1913718]	-
ENSMUSG00000033207	396.9049835	18.93481786	4.379596457	2.18E-16	1.31E-14	Mamdc2	19	23279973	23425806	-	3458	protein_coding	MAM domain containing 2 [Source:MGI Symbol;Acc:MGI:1918988]	-
ENSMUSG00000019528	18187.6436	1347.081089	3.754911153	2.43E-16	1.46E-14	Gyg	3	20176248	20209481	-	2344	protein_coding	glycogenin [Source:MGI Symbol;Acc:MGI:1351614]	-
ENSMUSG00000003849	1884.928312	129.3393154	3.863823804	2.44E-16	1.46E-14	Nqo1	8	108114857	108129838	-	1553	protein_coding	NAD(P)H dehydrogenase, quinone 1 [Source:MGI Symbol;Acc:MGI:103187]	-
ENSMUSG00000037446	1.39E-17	138.4023512	-10.1410524	2.46E-16	1.46E-14	Tulp1	17	28570489	28584196	-	6664	protein_coding	tubby like protein 1 [Source:MGI Symbol;Acc:MGI:109571]	-
ENSMUSG00000049307	1.39E-17	138.4023512	-10.1410524	2.46E-16	1.46E-14	Fut4	9	14659616	14663689	-	4074	protein_coding	fucosyltransferase 4 [Source:MGI Symbol;Acc:MGI:95594]	-
ENSMUSG00000063320	1.39E-17	137.5784389	-10.13244692	2.83E-16	1.68E-14	1190007I07Rik	10	82455685	82459062	-	1197	protein_coding	RIKEN cDNA 1190007I07 gene [Source:MGI Symbol;Acc:MGI:3698433]	-
ENSMUSG00000044022	279.1739238	11.51948776	4.582380925	2.86E-16	1.69E-14	Pcdhb21	18	37646674	37651378	+	4705	protein_coding	protocadherin beta 21 [Source:MGI Symbol;Acc:MGI:2136759]	-
ENSMUSG00000028364	1185.824376	15929.4966	-3.747623353	2.88E-16	1.70E-14	Tnc	4	63878022	63965252	-	7772	protein_coding	tenascin C [Source:MGI Symbol;Acc:MGI:101922]	-
ENSMUSG00000023031	1.39E-17	135.9306143	-10.11508042	3.25E-16	1.90E-14	Cela1	15	100572302	100585802	-	2306	protein_coding	chymotrypsin-like elastase family, member 1 [Source:MGI Symbol;Acc:MGI:95314]	-
ENSMUSG00000042743	1.39E-17	136.7545266	-10.1237898	3.25E-16	1.90E-14	Sgtb	13	104246249	104278243	+	3072	protein_coding	small glutamine-rich tetratricopeptide repeat (TPR)-containing, beta [Source:MGI Symbol;Acc:MGI:2444615]	-
ENSMUSG00000051910	1.39E-17	136.7545266	-10.1237898	3.25E-16	1.90E-14	Sox6	7	115070107	115638031	-	14832	protein_coding	SRY (sex determining region Y)-box 6 [Source:MGI Symbol;Acc:MGI:98368]	-
ENSMUSG00000022021	65.55870206	1043.05762	-3.989769435	3.26E-16	1.90E-14	Diaph3	14	86892803	87378671	-	5569	protein_coding	diaphanous related formin 3 [Source:MGI Symbol;Acc:MGI:1927222]	-
ENSMUSG00000041119	333.791427	14.81519915	4.480883048	3.33E-16	1.94E-14	Pde9a	17	31605184	31695284	+	3538	protein_coding	phosphodiesterase 9A [Source:MGI Symbol;Acc:MGI:1277179]	-
ENSMUSG00000003198	1.39E-17	135.1067019	-10.10631814	3.75E-16	2.18E-14	Zfp959	17	56199093	56205928	+	2448	protein_coding	zinc finger protein 959 [Source:MGI Symbol;Acc:MGI:2385058]	-
ENSMUSG00000033152	371.4168167	18.11089547	4.347576624	4.03E-16	2.34E-14	Podxl2	6	88819540	88852026	-	5749	protein_coding	podocalyxin-like 2 [Source:MGI Symbol;Acc:MGI:2442488]	-
ENSMUSG00000070803	1.39E-17	134.2827896	-10.09750232	4.32E-16	2.48E-14	Cited4	4	120523769	120525017	+	1249	protein_coding	Cbp/p300-interacting transactivator, with Glu/Asp-rich carboxy-terminal domain, 4 [Source:MGI Symbol;Acc:MGI:1861694]	-
ENSMUSG00000015745	1.39E-17	134.2827896	-10.09750232	4.32E-16	2.48E-14	Plekho1	3	95895741	95903313	-	2172	protein_coding	pleckstrin homology domain containing, family O member 1 [Source:MGI Symbol;Acc:MGI:1914470]	-
ENSMUSG00000032641	1.39E-17	134.2827896	-10.09750232	4.32E-16	2.48E-14	Gpr19	6	134846056	134875541	-	2920	protein_coding	G protein-coupled receptor 19 [Source:MGI Symbol;Acc:MGI:892973]	-
ENSMUSG00000073598	1.39E-17	134.2827896	-10.09750232	4.32E-16	2.48E-14	1700066B19Rik	18	35836278	35863922	+	2837	protein_coding	RIKEN cDNA 1700066B19 gene [Source:MGI Symbol;Acc:MGI:1920699]	-
ENSMUSG00000007097	676.0610831	41.18060002	4.032525061	4.47E-16	2.56E-14	Atp1a2	1	172099276	172125631	-	7038	protein_coding	ATPase, Na+/K+ transporting, alpha 2 polypeptide [Source:MGI Symbol;Acc:MGI:88106]	-
ENSMUSG00000028185	117.7488207	0.808128507	6.960022041	4.87E-16	2.78E-14	Dnase2b	3	146286740	146321351	-	2790	protein_coding	deoxyribonuclease II beta [Source:MGI Symbol;Acc:MGI:1913283]	-
ENSMUSG00000033107	1.39E-17	133.4588772	-10.0886323	4.99E-16	2.84E-14	Rnf125	18	21077682	21116919	+	1677	protein_coding	ring finger protein 125 [Source:MGI Symbol;Acc:MGI:1914914]	-
ENSMUSG00000005547	117.7488207	1.39E-17	9.907748564	5.74E-16	3.26E-14	Cyp2a5	7	26534730	26542973	+	2073	protein_coding	cytochrome P450, family 2, subfamily a, polypeptide 5 [Source:MGI Symbol;Acc:MGI:88597]	-
ENSMUSG00000029134	1.39E-17	132.6349649	-10.0797074	5.76E-16	3.27E-14	Plb1	5	32390052	32523864	+	11660	protein_coding	phospholipase B1 [Source:MGI Symbol;Acc:MGI:1922406]	-
ENSMUSG00000054986	1768.41099	126.0436659	3.808970205	5.99E-16	3.39E-14	Sec14l3	11	4014841	4027736	+	2784	protein_coding	SEC14-like lipid binding 3 [Source:MGI Symbol;Acc:MGI:3617848]	-
ENSMUSG00000026768	2949.362599	218.3218299	3.755017858	6.31E-16	3.56E-14	Itga8	2	12111443	12306733	-	7368	protein_coding	integrin alpha 8 [Source:MGI Symbol;Acc:MGI:109442]	-
ENSMUSG00000026435	38.85674024	659.9386108	-4.08250011	6.53E-16	3.67E-14	Slc45a3	1	131890705	131910707	+	3563	protein_coding	solute carrier family 45, member 3 [Source:MGI Symbol;Acc:MGI:1922082]	-
ENSMUSG00000037579	468.5145934	26.35009895	4.145013014	6.61E-16	3.69E-14	Kcnh3	15	99122742	99140698	+	5756	protein_coding	potassium voltage-gated channel, subfamily H (eag-related), member 3 [Source:MGI Symbol;Acc:MGI:1341723]	-
ENSMUSG00000028040	1.39E-17	130.9871402	-10.06169025	6.66E-16	3.69E-14	Efna4	3	89240697	89245335	-	1599	protein_coding	ephrin A4 [Source:MGI Symbol;Acc:MGI:106643]	-
ENSMUSG00000035595	1.39E-17	131.8110525	-10.07072695	6.66E-16	3.69E-14	Fam174c	10	80008778	80010980	+	678	protein_coding	family with sequence similarity 174, member C [Source:MGI Symbol;Acc:MGI:1917020]	-
ENSMUSG00000027544	1.39E-17	131.8110525	-10.07072695	6.66E-16	3.69E-14	Nfatc2	2	168318330	168443577	-	10578	protein_coding	nuclear factor of activated T cells, cytoplasmic, calcineurin dependent 2 [Source:MGI Symbol;Acc:MGI:102463]	-
ENSMUSG00000021485	1.39E-17	130.9871402	-10.06169025	6.66E-16	3.69E-14	Mxd3	13	55472981	55477636	-	2369	protein_coding	Max dimerization protein 3 [Source:MGI Symbol;Acc:MGI:104987]	-
ENSMUSG00000052544	1.39E-17	131.8110525	-10.07072695	6.66E-16	3.69E-14	St6galnac3	3	152903903	153430811	-	8994	protein_coding	ST6 (alpha-N-acetyl-neuraminyl-2,3-beta-galactosyl-1,3)-N-acetylgalactosaminide alpha-2,6-sialyltransferase 3 [Source:MGI Symbol;Acc:MGI:1341828]	-
ENSMUSG00000027792	308.3032592	13.991273	4.448089764	6.95E-16	3.84E-14	Bche	3	73543141	73615748	-	6741	protein_coding	butyrylcholinesterase [Source:MGI Symbol;Acc:MGI:894278]	-
ENSMUSG00000021575	466.087149	26.35009895	4.137520445	7.24E-16	3.99E-14	Ahrr	13	74359237	74440450	-	9441	protein_coding	aryl-hydrocarbon receptor repressor [Source:MGI Symbol;Acc:MGI:1333776]	-
ENSMUSG00000041673	211.2054699	6.575864842	4.976050011	7.27E-16	4.00E-14	Lrrc18	14	32713339	32737248	+	3135	protein_coding	leucine rich repeat containing 18 [Source:MGI Symbol;Acc:MGI:1914830]	-
ENSMUSG00000032946	854.4782371	56.01106396	3.927896285	7.28E-16	4.00E-14	Rasgrp2	19	6449370	6465246	+	12384	protein_coding	RAS, guanyl releasing protein 2 [Source:MGI Symbol;Acc:MGI:1333849]	-
ENSMUSG00000052212	400.5461501	5241.712323	-3.709658076	8.92E-16	4.87E-14	Cd177	7	24443408	24459736	-	2840	protein_coding	CD177 antigen [Source:MGI Symbol;Acc:MGI:1916141]	-
ENSMUSG00000046605	1.39E-17	129.3393154	-10.04344524	8.93E-16	4.87E-14	B3gntl1	11	121507023	121563979	-	3518	protein_coding	UDP-GlcNAc:betaGal beta-1,3-N-acetylglucosaminyltransferase-like 1 [Source:MGI Symbol;Acc:MGI:2441705]	-
ENSMUSG00000087141	1.39E-17	129.3393154	-10.04344524	8.93E-16	4.87E-14	Plcxd2	16	45779626	45830581	-	7140	protein_coding	phosphatidylinositol-specific phospholipase C, X domain containing 2 [Source:MGI Symbol;Acc:MGI:3647874]	-
ENSMUSG00000117371	114.1076513	0.808128507	6.914745983	9.45E-16	5.14E-14	Gm50019	17	30216930	30223665	-	688	lncRNA	predicted gene, 50019 [Source:MGI Symbol;Acc:MGI:6275313]	-
ENSMUSG00000032344	1.39E-17	128.515403	-10.03423547	1.03E-15	5.60E-14	Cgas	9	78337808	78350519	-	4126	protein_coding	cyclic GMP-AMP synthase [Source:MGI Symbol;Acc:MGI:2442261]	-
ENSMUSG00000050520	1.39E-17	128.515403	-10.03423547	1.03E-15	5.60E-14	Cldn8	16	88357716	88360071	-	2356	protein_coding	claudin 8 [Source:MGI Symbol;Acc:MGI:1859286]	-
ENSMUSG00000044017	207.5643025	6.575864842	4.950973726	1.07E-15	5.80E-14	Adgrd1	5	129173814	129281663	+	8321	protein_coding	adhesion G protein-coupled receptor D1 [Source:MGI Symbol;Acc:MGI:3041203]	-
ENSMUSG00000030483	1139.702936	80.72846882	3.817112534	1.12E-15	6.05E-14	Cyp2b10	7	25597045	25626049	+	2112	protein_coding	cytochrome P450, family 2, subfamily b, polypeptide 10 [Source:MGI Symbol;Acc:MGI:88598]	-
ENSMUSG00000043336	38.85674024	643.4603737	-4.046027282	1.13E-15	6.08E-14	Filip1l	16	57173456	57393489	+	5335	protein_coding	filamin A interacting protein 1-like [Source:MGI Symbol;Acc:MGI:1925999]	-
ENSMUSG00000022881	21.86454659	425.9476397	-4.277555267	1.16E-15	6.23E-14	Rfc4	16	22932693	22946487	-	1533	protein_coding	replication factor C (activator 1) 4 [Source:MGI Symbol;Acc:MGI:2146571]	-
ENSMUSG00000035273	78.90966902	1142.750953	-3.854420963	1.22E-15	6.54E-14	Hpse	5	100827350	100867582	-	3516	protein_coding	heparanase [Source:MGI Symbol;Acc:MGI:1343124]	-
ENSMUSG00000041132	466.087149	27.17401736	4.093328841	1.29E-15	6.90E-14	N4bp2l1	5	150495109	150520653	-	3813	protein_coding	NEDD4 binding protein 2-like 1 [Source:MGI Symbol;Acc:MGI:2140872]	-
ENSMUSG00000021219	111.6802049	0.808128507	6.883752778	1.33E-15	7.06E-14	Rgs6	12	82635066	83208830	+	10023	protein_coding	regulator of G-protein signaling 6 [Source:MGI Symbol;Acc:MGI:1354730]	-
ENSMUSG00000009394	805.9293519	54.36323571	3.886489772	1.33E-15	7.08E-14	Syn2	6	115111863	115258967	+	7031	protein_coding	synapsin II [Source:MGI Symbol;Acc:MGI:103020]	-
ENSMUSG00000012123	1.39E-17	126.0436659	-10.00624807	1.39E-15	7.37E-14	Crybg2	4	133788126	133819815	+	7801	protein_coding	crystallin beta-gamma domain containing 2 [Source:MGI Symbol;Acc:MGI:1334463]	-
ENSMUSG00000086370	1.39E-17	126.0436659	-10.00624807	1.39E-15	7.37E-14	Ftx	X	102604513	102667396	-	10205	lncRNA	Ftx transcript, Xist regulator (non-protein coding) [Source:MGI Symbol;Acc:MGI:1926128]	-
ENSMUSG00000037185	146.8781714	1975.725819	-3.748761258	1.47E-15	7.78E-14	Krt80	15	101245325	101268043	-	6393	protein_coding	keratin 80 [Source:MGI Symbol;Acc:MGI:1921377]	-
ENSMUSG00000016763	3485.827769	271.0521982	3.684170458	1.53E-15	8.03E-14	Scube1	15	83489200	83609222	-	9829	protein_coding	signal peptide, CUB domain, EGF-like 1 [Source:MGI Symbol;Acc:MGI:1890616]	-
ENSMUSG00000054046	1.39E-17	125.2197534	-9.996796974	1.62E-15	8.46E-14	Klk13	7	43361991	43376958	+	2297	protein_coding	kallikrein related-peptidase 13 [Source:MGI Symbol;Acc:MGI:3615275]	-
ENSMUSG00000071714	1.39E-17	125.2197534	-9.996796974	1.62E-15	8.46E-14	Csf2rb2	15	78166707	78189921	-	4740	protein_coding	colony stimulating factor 2 receptor, beta 2, low-affinity (granulocyte-macrophage) [Source:MGI Symbol;Acc:MGI:1339760]	-
ENSMUSG00000113491	1.39E-17	125.2197534	-9.996796974	1.62E-15	8.46E-14	Gm19221	12	70027660	70029242	+	1477	processed_pseudogene	predicted gene, 19221 [Source:MGI Symbol;Acc:MGI:5011406]	-
ENSMUSG00000073599	38.85674024	631.9256076	-4.019936332	1.62E-15	8.47E-14	Ecscr	18	35846139	35855409	-	1752	protein_coding	endothelial cell surface expressed chemotaxis and apoptosis regulator [Source:MGI Symbol;Acc:MGI:1915795]	-
ENSMUSG00000073079	1.231561878	141.6980005	-6.729708748	1.65E-15	8.55E-14	Srp54a	12	55127047	55162152	+	5325	protein_coding	signal recognition particle 54A [Source:MGI Symbol;Acc:MGI:1346087]	-
ENSMUSG00000025488	145.6644486	2.456015843	5.812127691	1.65E-15	8.55E-14	Cox8b	7	140478858	140480359	-	360	protein_coding	cytochrome c oxidase subunit 8B [Source:MGI Symbol;Acc:MGI:105958]	-
ENSMUSG00000056973	21028.96704	1708.778385	3.621231929	1.77E-15	9.16E-14	Ces1d	8	93892696	93924466	-	2369	protein_coding	carboxylesterase 1D [Source:MGI Symbol;Acc:MGI:2148202]	-
ENSMUSG00000033910	546.1928126	33.76535634	4.010199087	1.80E-15	9.30E-14	Gucy1a1	3	81999734	82053096	-	6968	protein_coding	guanylate cyclase 1, soluble, alpha 1 [Source:MGI Symbol;Acc:MGI:1926562]	-
ENSMUSG00000044339	1.39E-17	124.395841	-9.987283551	1.88E-15	9.67E-14	Alkbh2	5	114261987	114266279	-	1115	protein_coding	alkB homolog 2, alpha-ketoglutarate-dependent dioxygenase [Source:MGI Symbol;Acc:MGI:2141032]	-
ENSMUSG00000097451	1.39E-17	124.395841	-9.987283551	1.88E-15	9.67E-14	Rian	12	109570242	109628150	+	31981	lncRNA	RNA imprinted and accumulated in nucleus [Source:MGI Symbol;Acc:MGI:1922995]	-
ENSMUSG00000034738	1.39E-17	124.395841	-9.987283551	1.88E-15	9.67E-14	Nostrin	2	68966144	69019674	+	1888	protein_coding	nitric oxide synthase trafficker [Source:MGI Symbol;Acc:MGI:3606242]	-
ENSMUSG00000031877	619.0161422	40.35668456	3.934428025	1.89E-15	9.70E-14	Ces2g	8	105688350	105696169	+	3574	protein_coding	carboxylesterase 2G [Source:MGI Symbol;Acc:MGI:1919611]	-
ENSMUSG00000049881	1.39E-17	123.5719286	-9.977706978	2.19E-15	1.12E-13	2810025M15Rik	1	157239922	157247806	+	1410	transcribed_processed_pseudogene	RIKEN cDNA 2810025M15 gene [Source:MGI Symbol;Acc:MGI:1917203]	-
ENSMUSG00000047986	1.39E-17	123.5719286	-9.977706978	2.19E-15	1.12E-13	Palm3	8	84748100	84756924	+	3612	protein_coding	paralemmin 3 [Source:MGI Symbol;Acc:MGI:1921587]	-
ENSMUSG00000027699	145.6644486	1922.17155	-3.721081008	2.32E-15	1.18E-13	Ect2	3	27151371	27208027	-	5386	protein_coding	ect2 oncogene [Source:MGI Symbol;Acc:MGI:95281]	-
ENSMUSG00000052415	12.15471097	285.8826135	-4.544095951	2.41E-15	1.22E-13	Tchh	3	93349637	93356384	+	5823	protein_coding	trichohyalin [Source:MGI Symbol;Acc:MGI:2177944]	-
ENSMUSG00000081214	2.445135496	167.2392797	-6.03638178	2.52E-15	1.28E-13	Rpl35a-ps2	1	181069553	181069885	-	333	processed_pseudogene	ribosomal protein L35A, pseudogene 2 [Source:MGI Symbol;Acc:MGI:3705461]	-
ENSMUSG00000051184	1.39E-17	121.9241037	-9.958360988	2.55E-15	1.28E-13	Zfp524	7	5017414	5021487	+	1436	protein_coding	zinc finger protein 524 [Source:MGI Symbol;Acc:MGI:1916740]	-
ENSMUSG00000028475	1.39E-17	121.9241037	-9.958360988	2.55E-15	1.28E-13	Spaar	4	43730034	43759462	+	5195	protein_coding	small regulatory polypeptide of amino acid response [Source:MGI Symbol;Acc:MGI:1918656]	-
ENSMUSG00000052821	1.39E-17	122.7480162	-9.96806641	2.55E-15	1.28E-13	Cysltr1	X	105617952	105647285	-	5142	protein_coding	cysteinyl leukotriene receptor 1 [Source:MGI Symbol;Acc:MGI:1926218]	-
ENSMUSG00000049988	1.39E-17	122.7480162	-9.96806641	2.55E-15	1.28E-13	Lrrc25	8	71068805	71074133	+	2039	protein_coding	leucine rich repeat containing 25 [Source:MGI Symbol;Acc:MGI:2445284]	-
ENSMUSG00000112298	108.0390352	0.808128507	6.835977627	2.65E-15	1.32E-13	Gm48088	12	11149597	11150078	+	482	processed_pseudogene	predicted gene, 48088 [Source:MGI Symbol;Acc:MGI:6097429]	-
ENSMUSG00000039883	401.7598723	23.05442232	4.114996891	2.65E-15	1.32E-13	Lrrc17	5	21748557	21780902	+	3608	protein_coding	leucine rich repeat containing 17 [Source:MGI Symbol;Acc:MGI:1921761]	-
ENSMUSG00000071335	326.5090934	17.28697247	4.228369057	2.72E-15	1.36E-13	Mfsd4b3-ps	10	39822908	39836180	-	1813	transcribed_unprocessed_pseudogene	major facilitator superfamily domain containing 4B3, pseudogene [Source:MGI Symbol;Acc:MGI:3773841]	-
ENSMUSG00000040540	6.086112008	206.7870612	-5.062718293	2.72E-15	1.36E-13	Ctdsp2-ps	10	130248368	130249178	+	811	processed_pseudogene	CTD (carboxy-terminal domain, RNA polymerase II, polypeptide A) small phosphatase 2, pseudogene [Source:MGI Symbol;Acc:MGI:3708545]	-
ENSMUSG00000004328	52.20772723	785.9971243	-3.90954202	2.74E-15	1.36E-13	Hif3a	7	16765432	16796352	-	6710	protein_coding	hypoxia inducible factor 3, alpha subunit [Source:MGI Symbol;Acc:MGI:1859778]	-
ENSMUSG00000058354	156.5879535	4.103992329	5.206965665	2.76E-15	1.37E-13	Krt6a	15	101598345	101602742	-	2418	protein_coding	keratin 6A [Source:MGI Symbol;Acc:MGI:1100845]	-
ENSMUSG00000000202	1.39E-17	121.1001913	-9.948589832	2.98E-15	1.47E-13	Btbd17	11	114682043	114686771	-	3187	protein_coding	BTB (POZ) domain containing 17 [Source:MGI Symbol;Acc:MGI:1919264]	-
ENSMUSG00000037016	1.39E-17	121.1001913	-9.948589832	2.98E-15	1.47E-13	Frem2	3	53421359	53564776	-	13255	protein_coding	Fras1 related extracellular matrix protein 2 [Source:MGI Symbol;Acc:MGI:2444465]	-
ENSMUSG00000004098	487.9341483	6001.359032	-3.620254005	3.05E-15	1.50E-13	Col5a3	9	20681346	20726363	-	6809	protein_coding	collagen, type V, alpha 3 [Source:MGI Symbol;Acc:MGI:1858212]	-
ENSMUSG00000060275	182.0761293	5.751914932	4.950942954	3.44E-15	1.69E-13	Nrg2	18	36150705	36330433	-	3315	protein_coding	neuregulin 2 [Source:MGI Symbol;Acc:MGI:1098246]	-
ENSMUSG00000000359	1.39E-17	120.2762789	-9.938752046	3.48E-15	1.70E-13	Rem1	2	152468871	152477118	+	2156	protein_coding	rad and gem related GTP binding protein 1 [Source:MGI Symbol;Acc:MGI:1097696]	-
ENSMUSG00000076867	1.39E-17	120.2762789	-9.938752046	3.48E-15	1.70E-13	Trdv4	14	54312362	54312972	+	444	TR_V_gene	T cell receptor delta variable 4 [Source:MGI Symbol;Acc:MGI:4887419]	-
ENSMUSG00000036395	899.3859558	65.07411596	3.785905166	3.62E-15	1.77E-13	Glb1l2	9	26674340	26717764	-	9043	protein_coding	galactosidase, beta 1-like 2 [Source:MGI Symbol;Acc:MGI:2388283]	-
ENSMUSG00000033220	37.64301333	594.8495739	-3.978383192	3.77E-15	1.83E-13	Rac2	15	78443367	78456983	-	3103	protein_coding	Rac family small GTPase 2 [Source:MGI Symbol;Acc:MGI:97846]	-
ENSMUSG00000113790	106.8253119	1.39E-17	9.767420937	3.77E-15	1.83E-13	Gm17872	13	69802894	69803631	-	532	processed_pseudogene	predicted gene, 17872 [Source:MGI Symbol;Acc:MGI:5010057]	-
ENSMUSG00000058748	1.39E-17	119.4523664	-9.928846715	4.06E-15	1.95E-13	Zfp958	8	4663167	4680231	+	2364	protein_coding	zinc finger protein 958 [Source:MGI Symbol;Acc:MGI:2385298]	-
ENSMUSG00000001166	1.39E-17	119.4523664	-9.928846715	4.06E-15	1.95E-13	Oas1c	5	120938259	120950579	-	2405	protein_coding	2'-5' oligoadenylate synthetase 1C [Source:MGI Symbol;Acc:MGI:2149633]	-
ENSMUSG00000020635	1.39E-17	119.4523664	-9.928846715	4.06E-15	1.95E-13	Fkbp1b	12	4883174	4891591	-	1021	protein_coding	FK506 binding protein 1b [Source:MGI Symbol;Acc:MGI:1336205]	-
ENSMUSG00000116165	1.39E-17	119.4523664	-9.928846715	4.06E-15	1.95E-13	Pdxp	15	78798119	78803717	+	2001	protein_coding	pyridoxal (pyridoxine, vitamin B6) phosphatase [Source:MGI Symbol;Acc:MGI:1919282]	-
ENSMUSG00000036983	1.39E-17	119.4523664	-9.928846715	4.06E-15	1.95E-13	Tfb1m	17	3569531	3608056	-	3609	protein_coding	transcription factor B1, mitochondrial [Source:MGI Symbol;Acc:MGI:2146851]	-
ENSMUSG00000019813	1.39E-17	119.4523664	-9.928846715	4.06E-15	1.95E-13	Cep57l1	10	41594836	41685867	-	5851	protein_coding	centrosomal protein 57-like 1 [Source:MGI Symbol;Acc:MGI:1915511]	-
ENSMUSG00000020354	1.39E-17	119.4523664	-9.928846715	4.06E-15	1.95E-13	Sgcd	11	46787080	47879796	-	8257	protein_coding	sarcoglycan, delta (dystrophin-associated glycoprotein) [Source:MGI Symbol;Acc:MGI:1346525]	-
ENSMUSG00000042742	63.13125277	896.4013118	-3.825542455	4.66E-15	2.23E-13	Bmt2	6	13625672	13677965	-	5632	protein_coding	base methyltransferase of 25S rRNA 2 [Source:MGI Symbol;Acc:MGI:2141466]	-
ENSMUSG00000047428	1.39E-17	118.6284539	-9.918872905	4.75E-15	2.26E-13	Dlk2	17	46608347	46614197	+	2113	protein_coding	delta like non-canonical Notch ligand 2 [Source:MGI Symbol;Acc:MGI:2146838]	-
ENSMUSG00000048279	1.39E-17	118.6284539	-9.918872905	4.75E-15	2.26E-13	Sacs	14	61375906	61478144	+	20414	protein_coding	sacsin [Source:MGI Symbol;Acc:MGI:1354724]	-
ENSMUSG00000025407	1.39E-17	118.6284539	-9.918872905	4.75E-15	2.26E-13	Gli1	10	127165751	127177843	-	4995	protein_coding	GLI-Kruppel family member GLI1 [Source:MGI Symbol;Acc:MGI:95727]	-
ENSMUSG00000039706	616.5886979	42.00451538	3.87121633	4.76E-15	2.26E-13	Ldb2	5	44629474	44957022	-	3336	protein_coding	LIM domain binding 2 [Source:MGI Symbol;Acc:MGI:894670]	-
ENSMUSG00000029334	627.5121972	43.65234581	3.841210512	4.90E-15	2.32E-13	Prkg2	5	99077632	99185210	-	5369	protein_coding	protein kinase, cGMP-dependent, type II [Source:MGI Symbol;Acc:MGI:108173]	-
ENSMUSG00000079018	173.580071	2178.408131	-3.648820624	5.15E-15	2.43E-13	Ly6c1	15	74915867	74920679	-	1677	protein_coding	lymphocyte antigen 6 complex, locus C1 [Source:MGI Symbol;Acc:MGI:96882]	-
ENSMUSG00000022696	53.42145264	774.4623584	-3.855126902	5.21E-15	2.45E-13	Sidt1	16	44060543	44153559	-	5623	protein_coding	SID1 transmembrane family, member 1 [Source:MGI Symbol;Acc:MGI:2443155]	-
ENSMUSG00000028713	894.5310673	65.89802954	3.759983893	5.37E-15	2.52E-13	Cyp4b1	4	115481922	115504920	-	2256	protein_coding	cytochrome P450, family 4, subfamily b, polypeptide 1 [Source:MGI Symbol;Acc:MGI:103225]	-
ENSMUSG00000089829	135.9546657	2.456015843	5.71267875	5.76E-15	2.70E-13	Gm16565	1	165608644	165616936	+	2181	lncRNA	predicted gene 16565 [Source:MGI Symbol;Acc:MGI:4414985]	-
ENSMUSG00000063296	135.9546657	2.456015843	5.71267875	5.76E-15	2.70E-13	Tmem117	15	94527113	94993979	+	4890	protein_coding	transmembrane protein 117 [Source:MGI Symbol;Acc:MGI:2444580]	-
ENSMUSG00000029378	155.3742308	1956.775847	-3.653787077	5.78E-15	2.70E-13	Areg	5	91287458	91296291	+	1215	protein_coding	amphiregulin [Source:MGI Symbol;Acc:MGI:88068]	-
ENSMUSG00000079017	265.8229781	13.16734581	4.320963932	6.07E-15	2.83E-13	Ifi27l2a	12	103408426	103409939	-	463	protein_coding	interferon, alpha-inducible protein 27 like 2A [Source:MGI Symbol;Acc:MGI:1924183]	-
ENSMUSG00000022111	31.5743762	509.9866516	-4.009228381	6.34E-15	2.95E-13	Uchl3	14	101891403	101933561	+	3831	protein_coding	ubiquitin carboxyl-terminal esterase L3 (ubiquitin thiolesterase) [Source:MGI Symbol;Acc:MGI:1355274]	-
ENSMUSG00000024087	20717.04046	1788.697833	3.533732769	6.42E-15	2.98E-13	Cyp1b1	17	80008966	80022490	-	5840	protein_coding	cytochrome P450, family 1, subfamily b, polypeptide 1 [Source:MGI Symbol;Acc:MGI:88590]	-
ENSMUSG00000098404	239.1210859	11.51948776	4.359048858	6.82E-15	3.16E-13	Mrip-ps	7	15022176	15023115	-	940	unprocessed_pseudogene	Mom radiation induced polyposis, pseudogene [Source:MGI Symbol;Acc:MGI:3645947]	-
ENSMUSG00000027784	82.55084082	1098.259713	-3.732140036	7.01E-15	3.25E-13	Ppm1l	3	69224194	69468135	+	10496	protein_coding	protein phosphatase 1 (formerly 2C)-like [Source:MGI Symbol;Acc:MGI:2139740]	-
ENSMUSG00000026879	63784.75553	5549.855349	3.522656232	7.25E-15	3.34E-13	Gsn	2	35146392	35197904	+	3157	protein_coding	gelsolin [Source:MGI Symbol;Acc:MGI:95851]	-
ENSMUSG00000026655	381.1265946	4532.324236	-3.571555846	7.25E-15	3.34E-13	Fam107b	2	3571525	3783179	+	4329	protein_coding	family with sequence similarity 107, member B [Source:MGI Symbol;Acc:MGI:1913790]	-
ENSMUSG00000079427	1.39E-17	115.332804	-9.878273502	7.65E-15	3.50E-13	Mthfsl	9	88570655	88602349	-	4728	protein_coding	5, 10-methenyltetrahydrofolate synthetase-like [Source:MGI Symbol;Acc:MGI:3780550]	-
ENSMUSG00000032322	1.39E-17	115.332804	-9.878273502	7.65E-15	3.50E-13	Pstpip1	9	55997246	56036172	+	3830	protein_coding	proline-serine-threonine phosphatase-interacting protein 1 [Source:MGI Symbol;Acc:MGI:1321396]	-
ENSMUSG00000000567	1.39E-17	115.332804	-9.878273502	7.65E-15	3.50E-13	Sox9	11	112673050	112678586	+	4135	protein_coding	SRY (sex determining region Y)-box 9 [Source:MGI Symbol;Acc:MGI:98371]	-
ENSMUSG00000043333	1.39E-17	115.332804	-9.878273502	7.65E-15	3.50E-13	Rhbdl2	4	123681667	123723697	+	3070	protein_coding	rhomboid like 2 [Source:MGI Symbol;Acc:MGI:3608413]	-
ENSMUSG00000058921	101.9704186	0.808128507	6.752659042	7.75E-15	3.54E-13	Slc10a5	3	10396794	10400716	-	3923	protein_coding	solute carrier family 10 (sodium/bile acid cotransporter family), member 5 [Source:MGI Symbol;Acc:MGI:2685251]	-
ENSMUSG00000047562	324.0816489	3855.06871	-3.571912121	8.19E-15	3.73E-13	Mmp10	9	7502353	7510241	+	1722	protein_coding	matrix metallopeptidase 10 [Source:MGI Symbol;Acc:MGI:97007]	-
ENSMUSG00000087026	248.830865	12.34341746	4.317925208	8.20E-15	3.73E-13	A230103J11Rik	8	85779789	85787089	-	2132	lncRNA	RIKEN cDNA A230103J11 gene [Source:MGI Symbol;Acc:MGI:2444082]	-
ENSMUSG00000027238	1.39E-17	114.5088915	-9.867942586	8.99E-15	4.08E-13	Frmd5	2	121376010	121637568	-	7546	protein_coding	FERM domain containing 5 [Source:MGI Symbol;Acc:MGI:2442557]	-
ENSMUSG00000029373	44.92537258	650.0516685	-3.851887939	9.24E-15	4.18E-13	Pf4	5	90920294	90921242	+	721	protein_coding	platelet factor 4 [Source:MGI Symbol;Acc:MGI:1888711]	-
ENSMUSG00000021791	100.7566952	0.808128507	6.735401943	9.32E-15	4.21E-13	Dydc2	14	40771074	40791165	-	818	protein_coding	DPY30 domain containing 2 [Source:MGI Symbol;Acc:MGI:1918450]	-
ENSMUSG00000051041	835.058683	63.4262887	3.715779055	9.68E-15	4.36E-13	Olfml1	7	107166653	107190301	+	1685	protein_coding	olfactomedin-like 1 [Source:MGI Symbol;Acc:MGI:2679264]	-
ENSMUSG00000041774	1.39E-17	113.684979	-9.857537158	1.06E-14	4.75E-13	Ydjc	16	16962485	16978565	+	5594	protein_coding	YdjC homolog (bacterial) [Source:MGI Symbol;Acc:MGI:1916351]	-
ENSMUSG00000056158	1.39E-17	113.684979	-9.857537158	1.06E-14	4.75E-13	Car10	11	92988854	93492575	+	6358	protein_coding	carbonic anhydrase 10 [Source:MGI Symbol;Acc:MGI:1919855]	-
ENSMUSG00000054555	922.4466762	71.66542366	3.68351299	1.06E-14	4.75E-13	Adam12	7	133484928	133833875	-	10573	protein_coding	a disintegrin and metallopeptidase domain 12 (meltrin alpha) [Source:MGI Symbol;Acc:MGI:105378]	-
ENSMUSG00000031578	31.5743762	496.8040616	-3.971456181	1.08E-14	4.83E-13	Mak16	8	31649491	31658792	-	2239	protein_coding	MAK16 homolog [Source:MGI Symbol;Acc:MGI:1915170]	-
ENSMUSG00000027400	100.7566952	1.39E-17	9.683128466	1.12E-14	4.99E-13	Pdyn	2	129528485	129541764	-	2887	protein_coding	prodynorphin [Source:MGI Symbol;Acc:MGI:97535]	-
ENSMUSG00000112397	100.7566952	1.39E-17	9.683128466	1.12E-14	4.99E-13	Gm10824	10	22691648	22699229	+	2198	lncRNA	predicted gene 10824 [Source:MGI Symbol;Acc:MGI:3642049]	-
ENSMUSG00000025189	100.7566952	1.39E-17	9.683128466	1.12E-14	4.99E-13	Cnnm1	19	43428875	43485649	+	5717	protein_coding	cyclin M1 [Source:MGI Symbol;Acc:MGI:1891366]	-
ENSMUSG00000070305	76.48222093	1003.509852	-3.712005572	1.19E-14	5.28E-13	Mpzl3	9	44966484	44988734	+	6987	protein_coding	myelin protein zero-like 3 [Source:MGI Symbol;Acc:MGI:2442647]	-
ENSMUSG00000103114	1.39E-17	112.0371539	-9.836498411	1.24E-14	5.46E-13	Gm32200	1	191168537	191197245	-	2385	lncRNA	predicted gene, 32200 [Source:MGI Symbol;Acc:MGI:5591359]	-
ENSMUSG00000048174	1.39E-17	112.0371539	-9.836498411	1.24E-14	5.46E-13	Tmem81	1	132433968	132436377	+	2018	protein_coding	transmembrane protein 81 [Source:MGI Symbol;Acc:MGI:1921876]	-
ENSMUSG00000019863	1.39E-17	112.8610664	-9.847056135	1.24E-14	5.46E-13	Qrsl1	10	43750184	43777741	-	3876	protein_coding	glutaminyl-tRNA synthase (glutamine-hydrolyzing)-like 1 [Source:MGI Symbol;Acc:MGI:1923813]	-
ENSMUSG00000025877	1.39E-17	112.8610664	-9.847056135	1.24E-14	5.46E-13	Hk3	13	55153798	55169198	-	3682	protein_coding	hexokinase 3 [Source:MGI Symbol;Acc:MGI:2670962]	-
ENSMUSG00000018008	1.39E-17	112.8610664	-9.847056135	1.24E-14	5.46E-13	Cyth4	15	78481247	78506219	+	7552	protein_coding	cytohesin 4 [Source:MGI Symbol;Acc:MGI:2441702]	-
ENSMUSG00000022180	1.39E-17	112.8610664	-9.847056135	1.24E-14	5.46E-13	Slc7a8	14	54959666	55019403	-	5005	protein_coding	solute carrier family 7 (cationic amino acid transporter, y+ system), member 8 [Source:MGI Symbol;Acc:MGI:1355323]	-
ENSMUSG00000069808	66.7724266	884.0426342	-3.724749427	1.38E-14	6.05E-13	Tlcd3a	11	76070497	76105653	+	6615	protein_coding	TLC domain containing 3A [Source:MGI Symbol;Acc:MGI:2151840]	-
ENSMUSG00000112302	1.39E-17	111.2132414	-9.825862855	1.47E-14	6.37E-13	Gm48226	12	78269060	78273299	-	4240	lncRNA	predicted gene, 48226 [Source:MGI Symbol;Acc:MGI:6097627]	-
ENSMUSG00000060487	1.39E-17	111.2132414	-9.825862855	1.47E-14	6.37E-13	Samd5	10	9498680	9550952	-	6922	protein_coding	sterile alpha motif domain containing 5 [Source:MGI Symbol;Acc:MGI:2444815]	-
ENSMUSG00000046186	1.39E-17	111.2132414	-9.825862855	1.47E-14	6.37E-13	Cd109	9	78522828	78623535	+	6900	protein_coding	CD109 antigen [Source:MGI Symbol;Acc:MGI:2445221]	-
ENSMUSG00000058152	1.39E-17	111.2132414	-9.825862855	1.47E-14	6.37E-13	Chsy3	18	59308473	59669071	+	7228	protein_coding	chondroitin sulfate synthase 3 [Source:MGI Symbol;Acc:MGI:1926173]	-
ENSMUSG00000022126	76.48222093	991.9750857	-3.695328882	1.50E-14	6.49E-13	Acod1	14	103284413	103294009	+	2623	protein_coding	aconitate decarboxylase 1 [Source:MGI Symbol;Acc:MGI:103206]	-
ENSMUSG00000015968	3277.067567	285.8826135	3.518263131	1.68E-14	7.27E-13	Cacna1d	14	29761896	30213412	-	15183	protein_coding	calcium channel, voltage-dependent, L type, alpha 1D subunit [Source:MGI Symbol;Acc:MGI:88293]	-
ENSMUSG00000021322	1.39E-17	110.3893288	-9.815148312	1.73E-14	7.47E-13	Aoah	13	20978283	21220787	+	5925	protein_coding	acyloxyacyl hydrolase [Source:MGI Symbol;Acc:MGI:1350928]	-
ENSMUSG00000001583	43.71164639	618.7430179	-3.8201085	1.75E-14	7.56E-13	Tnk1	11	69741831	69749556	-	3329	protein_coding	tyrosine kinase, non-receptor, 1 [Source:MGI Symbol;Acc:MGI:1930958]	-
ENSMUSG00000061959	330.1502602	20.58266102	3.99445103	1.96E-14	8.45E-13	Ces1e	8	93927846	93956247	-	2189	protein_coding	carboxylesterase 1E [Source:MGI Symbol;Acc:MGI:95432]	-
ENSMUSG00000037014	98.3292483	1.39E-17	9.647982369	1.97E-14	8.47E-13	Sstr4	2	148237264	148238687	+	1424	protein_coding	somatostatin receptor 4 [Source:MGI Symbol;Acc:MGI:105372]	-
ENSMUSG00000030924	1.39E-17	109.5654163	-9.804353598	2.04E-14	8.71E-13	Rexo5	7	119393229	119448166	+	4782	protein_coding	RNA exonuclease 5 [Source:MGI Symbol;Acc:MGI:1919402]	-
ENSMUSG00000009731	1.39E-17	109.5654163	-9.804353598	2.04E-14	8.71E-13	Kcnd1	X	7688528	7704519	+	5287	protein_coding	potassium voltage-gated channel, Shal-related family, member 1 [Source:MGI Symbol;Acc:MGI:96671]	-
ENSMUSG00000054203	1.39E-17	109.5654163	-9.804353598	2.04E-14	8.71E-13	Ifi205	1	173839564	173859376	-	4177	protein_coding	interferon activated gene 205 [Source:MGI Symbol;Acc:MGI:101847]	-
ENSMUSG00000085881	112.8939281	1.632002234	5.995995186	2.04E-14	8.71E-13	Gm15912	13	74156128	74157473	-	1297	lncRNA	predicted gene 15912 [Source:MGI Symbol;Acc:MGI:3801895]	-
ENSMUSG00000056145	922.4466762	74.13716355	3.634685564	2.25E-14	9.59E-13	AI504432	3	106946820	106961663	+	5569	lncRNA	expressed sequence AI504432 [Source:MGI Symbol;Acc:MGI:2139742]	-
ENSMUSG00000078879	95.90180133	0.808128507	6.664232115	2.38E-14	1.01E-12	Zfp973	2	176362315	176410878	+	2709	protein_coding	zinc finger protein 973 [Source:MGI Symbol;Acc:MGI:3615331]	-
ENSMUSG00002076369	97.11552483	1.39E-17	9.630082938	2.38E-14	1.01E-12	-	13	58473081	58473222	+	142	snoRNA	-	-
ENSMUSG00000033739	1.39E-17	108.7415037	-9.793477505	2.41E-14	1.02E-12	Fkbpl	17	34863738	34865298	+	1336	protein_coding	FK506 binding protein-like [Source:MGI Symbol;Acc:MGI:1932127]	-
ENSMUSG00000062070	4148.520038	44839.73885	-3.434077194	2.69E-14	1.14E-12	Pgk1	X	105230706	105247305	+	2244	protein_coding	phosphoglycerate kinase 1 [Source:MGI Symbol;Acc:MGI:97555]	-
ENSMUSG00000028251	1.39E-17	107.9175911	-9.782518797	2.85E-14	1.19E-12	Tstd3	4	21757382	21767212	-	1588	protein_coding	thiosulfate sulfurtransferase (rhodanese)-like domain containing 3 [Source:MGI Symbol;Acc:MGI:1924282]	-
ENSMUSG00000041809	1.39E-17	107.9175911	-9.782518797	2.85E-14	1.19E-12	Efhc1	1	21021850	21061065	+	2208	protein_coding	EF-hand domain (C-terminal) containing 1 [Source:MGI Symbol;Acc:MGI:1919127]	-
ENSMUSG00000116802	1.39E-17	107.0936785	-9.77147621	2.85E-14	1.19E-12	Gm5165	17	17455134	17486325	+	2322	lncRNA	predicted gene 5165 [Source:MGI Symbol;Acc:MGI:3646034]	-
ENSMUSG00000087502	1.39E-17	107.0936785	-9.77147621	2.85E-14	1.19E-12	Gm16091	8	72901445	72914699	-	963	lncRNA	predicted gene 16091 [Source:MGI Symbol;Acc:MGI:3802007]	-
ENSMUSG00000073705	1.39E-17	107.9175911	-9.782518797	2.85E-14	1.19E-12	Cenps	4	149211578	149222086	-	1909	protein_coding	centromere protein S [Source:MGI Symbol;Acc:MGI:1917178]	-
ENSMUSG00000031595	1.39E-17	107.0936785	-9.77147621	2.85E-14	1.19E-12	Pdgfrl	8	41379249	41443822	+	3126	protein_coding	platelet-derived growth factor receptor-like [Source:MGI Symbol;Acc:MGI:1916047]	-
ENSMUSG00000032327	1.39E-17	107.9175911	-9.782518797	2.85E-14	1.19E-12	Stra6	9	57971071	58061279	+	5829	protein_coding	stimulated by retinoic acid gene 6 [Source:MGI Symbol;Acc:MGI:107742]	-
ENSMUSG00000025380	125.0311591	2.456015843	5.591938025	2.91E-14	1.21E-12	Fscn2	11	120252360	120258994	+	2110	protein_coding	fascin actin-bundling protein 2 [Source:MGI Symbol;Acc:MGI:2443337]	-
ENSMUSG00000043496	574.1084224	43.65234581	3.71291265	3.05E-14	1.27E-12	Tril	6	53792453	53797815	-	5363	protein_coding	TLR4 interactor with leucine-rich repeats [Source:MGI Symbol;Acc:MGI:1914123]	-
ENSMUSG00000027715	189.3584647	2171.816836	-3.519003112	3.05E-14	1.27E-12	Ccna2	3	36619014	36626299	-	4083	protein_coding	cyclin A2 [Source:MGI Symbol;Acc:MGI:108069]	-
ENSMUSG00000013584	1.39E-17	106.2697659	-9.760348448	3.38E-14	1.40E-12	Aldh1a2	9	71123071	71203525	+	2264	protein_coding	aldehyde dehydrogenase family 1, subfamily A2 [Source:MGI Symbol;Acc:MGI:107928]	-
ENSMUSG00000020614	1.39E-17	106.2697659	-9.760348448	3.38E-14	1.40E-12	Fam20a	11	109560575	109613105	-	3634	protein_coding	FAM20A, golgi associated secretory pathway pseudokinase [Source:MGI Symbol;Acc:MGI:2388266]	-
ENSMUSG00000075605	94.68807781	1.39E-17	9.593603745	3.51E-14	1.45E-12	Slurp2	15	74614613	74618542	-	545	protein_coding	secreted Ly6/Plaur domain containing 2 [Source:MGI Symbol;Acc:MGI:1916712]	-
ENSMUSG00000036574	94.68807781	1.39E-17	9.593603745	3.51E-14	1.45E-12	Tex44	1	86354051	86355774	+	1724	protein_coding	testis expressed 44 [Source:MGI Symbol;Acc:MGI:1919113]	-
ENSMUSG00000079467	185.717297	8.22375056	4.47396365	3.74E-14	1.54E-12	Gm14966	19	6405552	6413789	-	802	lncRNA	predicted gene 14966 [Source:MGI Symbol;Acc:MGI:3705223]	-
ENSMUSG00000060924	1.39E-17	105.4458533	-9.749134189	4.01E-14	1.64E-12	Csmd1	8	15942537	17585602	-	19030	protein_coding	CUB and Sushi multiple domains 1 [Source:MGI Symbol;Acc:MGI:2137383]	-
ENSMUSG00000018387	1.39E-17	105.4458533	-9.749134189	4.01E-14	1.64E-12	Shroom1	11	53348032	53358593	+	4600	protein_coding	shroom family member 1 [Source:MGI Symbol;Acc:MGI:1919024]	-
ENSMUSG00000107962	1.39E-17	105.4458533	-9.749134189	4.01E-14	1.64E-12	Gm43980	6	49231785	49233396	+	1612	TEC	predicted gene, 43980 [Source:MGI Symbol;Acc:MGI:5690372]	-
ENSMUSG00000038147	1.39E-17	105.4458533	-9.749134189	4.01E-14	1.64E-12	Cd84	1	171667265	171718285	+	6267	protein_coding	CD84 antigen [Source:MGI Symbol;Acc:MGI:1336885]	-
ENSMUSG00000019876	1.39E-17	105.4458533	-9.749134189	4.01E-14	1.64E-12	Pkib	10	57508077	57617208	+	11800	protein_coding	protein kinase inhibitor beta, cAMP dependent, testis specific [Source:MGI Symbol;Acc:MGI:101937]	-
ENSMUSG00000026452	148.0918942	4.927958272	4.870477068	4.27E-14	1.74E-12	Syt2	1	134574415	134690331	+	7638	protein_coding	synaptotagmin II [Source:MGI Symbol;Acc:MGI:99666]	-
ENSMUSG00000025401	148.0918942	4.927958272	4.870477068	4.27E-14	1.74E-12	Myo1a	10	127541039	127556809	+	3714	protein_coding	myosin IA [Source:MGI Symbol;Acc:MGI:107732]	-
ENSMUSG00000078851	160.2291217	5.751914932	4.766650867	4.35E-14	1.77E-12	H2aw	11	58845511	58847656	+	2146	protein_coding	H2A.W histone [Source:MGI Symbol;Acc:MGI:2448458]	-
ENSMUSG00000043085	1.39E-17	104.6219407	-9.737832076	4.76E-14	1.91E-12	Tmem82	4	141340687	141345944	-	3991	protein_coding	transmembrane protein 82 [Source:MGI Symbol;Acc:MGI:2384869]	-
ENSMUSG00000032226	1.39E-17	104.6219407	-9.737832076	4.76E-14	1.91E-12	Gcnt3	9	69938778	69945370	-	4301	protein_coding	glucosaminyl (N-acetyl) transferase 3, mucin type [Source:MGI Symbol;Acc:MGI:1919327]	-
ENSMUSG00000041361	1.39E-17	104.6219407	-9.737832076	4.76E-14	1.91E-12	Myzap	9	71411629	71499642	-	5635	protein_coding	myocardial zonula adherens protein [Source:MGI Symbol;Acc:MGI:2142908]	-
ENSMUSG00000074300	1.39E-17	104.6219407	-9.737832076	4.76E-14	1.91E-12	Smim31	8	65538265	65582215	-	1507	protein_coding	small integral membrane protein 31 [Source:MGI Symbol;Acc:MGI:3039572]	-
ENSMUSG00000026343	1.39E-17	104.6219407	-9.737832076	4.76E-14	1.91E-12	Gpr39	1	125604732	125801599	+	3015	protein_coding	G protein-coupled receptor 39 [Source:MGI Symbol;Acc:MGI:1918361]	-
ENSMUSG00000034310	1.39E-17	104.6219407	-9.737832076	4.76E-14	1.91E-12	Tmem132d	5	127858694	128510141	-	6481	protein_coding	transmembrane protein 132D [Source:MGI Symbol;Acc:MGI:3044963]	-
ENSMUSG00002075244	171.1526258	6.575864842	4.672853902	4.81E-14	1.93E-12	-	11	44359840	44359893	+	54	miRNA	-	-
ENSMUSG00000047793	9176.970709	865.0926617	3.406878693	4.97E-14	1.99E-12	Sned1	1	93163563	93228787	+	9491	protein_coding	sushi, nidogen and EGF-like domains 1 [Source:MGI Symbol;Acc:MGI:3045960]	-
ENSMUSG00000036570	1002.552336	84.84803391	3.56046598	5.07E-14	2.03E-12	Fxyd1	7	30751103	30756624	-	2186	protein_coding	FXYD domain-containing ion transport regulator 1 [Source:MGI Symbol;Acc:MGI:1889273]	-
ENSMUSG00000002835	74.05477266	912.8795487	-3.621933641	5.18E-14	2.06E-12	Chaf1a	17	56347439	56379289	+	8854	protein_coding	chromatin assembly factor 1, subunit A (p150) [Source:MGI Symbol;Acc:MGI:1351331]	-
ENSMUSG00000065468	92.26063067	0.808128507	6.608451655	5.19E-14	2.06E-12	Mir26b	1	74433469	74433553	+	85	miRNA	microRNA 26b [Source:MGI Symbol;Acc:MGI:2676901]	-
ENSMUSG00000105224	92.26063067	0.808128507	6.608451655	5.19E-14	2.06E-12	Gm3364	5	44858218	44864232	-	1217	lncRNA	predicted gene 3364 [Source:MGI Symbol;Acc:MGI:3781542]	-
ENSMUSG00000038742	314.3718706	20.58266102	3.923823378	5.35E-14	2.12E-12	Angptl6	9	20785104	20791023	-	1582	protein_coding	angiopoietin-like 6 [Source:MGI Symbol;Acc:MGI:1917976]	-
ENSMUSG00000078546	1.39E-17	102.9741154	-9.714958708	5.66E-14	2.23E-12	Zfp995	17	22098551	22128907	-	3167	protein_coding	zinc finger protein 995 [Source:MGI Symbol;Acc:MGI:1917331]	-
ENSMUSG00000037847	1.39E-17	102.9741154	-9.714958708	5.66E-14	2.23E-12	Nmrk1	19	18609314	18629792	+	3689	protein_coding	nicotinamide riboside kinase 1 [Source:MGI Symbol;Acc:MGI:2147434]	-
ENSMUSG00000071001	1.39E-17	102.9741154	-9.714958708	5.66E-14	2.23E-12	Hrct1	4	43727188	43728639	+	1452	protein_coding	histidine rich carboxyl terminus 1 [Source:MGI Symbol;Acc:MGI:1917945]	-
ENSMUSG00000026288	1.39E-17	103.7980281	-9.726440722	5.66E-14	2.23E-12	Inpp5d	1	87548034	87648229	+	7602	protein_coding	inositol polyphosphate-5-phosphatase D [Source:MGI Symbol;Acc:MGI:107357]	-
ENSMUSG00000025645	9.727258822	221.6174781	-4.495269048	6.23E-14	2.45E-12	Ccdc51	9	108911561	108921557	+	1526	protein_coding	coiled-coil domain containing 51 [Source:MGI Symbol;Acc:MGI:1913908]	-
ENSMUSG00000001865	92.26063067	1.39E-17	9.556178178	6.32E-14	2.48E-12	Cpa3	3	20269784	20296345	-	1517	protein_coding	carboxypeptidase A3, mast cell [Source:MGI Symbol;Acc:MGI:88479]	-
ENSMUSG00000021589	36.42928626	508.3388278	-3.798854889	6.33E-14	2.48E-12	Rhobtb3	13	76017656	76092044	-	5781	protein_coding	Rho-related BTB domain containing 3 [Source:MGI Symbol;Acc:MGI:1920546]	-
ENSMUSG00000021835	651.7866402	6877.177309	-3.399141693	6.43E-14	2.51E-12	Bmp4	14	46620977	46628126	-	2248	protein_coding	bone morphogenetic protein 4 [Source:MGI Symbol;Acc:MGI:88180]	-
ENSMUSG00000029503	1.39E-17	102.1502028	-9.703384577	6.74E-14	2.62E-12	P2rx2	5	110487678	110491078	-	2574	protein_coding	purinergic receptor P2X, ligand-gated ion channel, 2 [Source:MGI Symbol;Acc:MGI:2665170]	-
ENSMUSG00000058420	1.39E-17	102.1502028	-9.703384577	6.74E-14	2.62E-12	Syt17	7	117979940	118047445	-	5205	protein_coding	synaptotagmin XVII [Source:MGI Symbol;Acc:MGI:104966]	-
ENSMUSG00000029075	1.39E-17	102.1502028	-9.703384577	6.74E-14	2.62E-12	Tnfrsf4	4	156098300	156101069	+	1365	protein_coding	tumor necrosis factor receptor superfamily, member 4 [Source:MGI Symbol;Acc:MGI:104512]	-
ENSMUSG00000029206	1.39E-17	102.1502028	-9.703384577	6.74E-14	2.62E-12	Nsun7	5	66417240	66455369	+	5388	protein_coding	NOL1/NOP2/Sun domain family, member 7 [Source:MGI Symbol;Acc:MGI:1918168]	-
ENSMUSG00000082016	10.9409839	231.5044224	-4.39027555	6.77E-14	2.63E-12	Pgam1-ps2	7	27169196	27169960	-	765	processed_pseudogene	phosphoglycerate mutase 1, pseudogene 2 [Source:MGI Symbol;Acc:MGI:3645709]	-
ENSMUSG00000052353	167.5114578	1861.202074	-3.473106521	6.91E-14	2.67E-12	Cemip	7	83582065	83735710	-	12232	protein_coding	cell migration inducing protein, hyaluronan binding [Source:MGI Symbol;Acc:MGI:2443629]	-
ENSMUSG00000044694	362.920761	25.52618026	3.822255692	6.92E-14	2.67E-12	2010007H06Rik	9	51189813	51195510	+	4934	lncRNA	RIKEN cDNA 2010007H06 gene [Source:MGI Symbol;Acc:MGI:1917099]	-
ENSMUSG00000042367	159.015399	1774.691332	-3.479490164	7.19E-14	2.78E-12	Gjb3	4	127219028	127224637	-	1966	protein_coding	gap junction protein, beta 3 [Source:MGI Symbol;Acc:MGI:95721]	-
ENSMUSG00000067203	932.1564532	79.90455574	3.5419027	7.43E-14	2.86E-12	H2-K2	17	34193633	34197801	-	1713	transcribed_unprocessed_pseudogene	histocompatibility 2, K region locus 2 [Source:MGI Symbol;Acc:MGI:95906]	-
ENSMUSG00000044103	466.087149	35.41318923	3.71296619	7.54E-14	2.90E-12	Il1f9	2	24076488	24083580	+	1648	protein_coding	interleukin 1 family, member 9 [Source:MGI Symbol;Acc:MGI:2449929]	-
ENSMUSG00000069785	91.04690706	1.39E-17	9.537094907	7.72E-14	2.97E-12	Gm11444	11	85737616	85741159	-	575	protein_coding	predicted gene 11444 [Source:MGI Symbol;Acc:MGI:3651161]	-
ENSMUSG00000030731	308.3032592	20.58266102	3.895710857	7.89E-14	3.02E-12	Syt3	7	44033526	44049611	+	3118	protein_coding	synaptotagmin III [Source:MGI Symbol;Acc:MGI:99665]	-
ENSMUSG00000031430	1.39E-17	101.3262901	-9.691716841	8.03E-14	3.07E-12	Vsig1	X	139808357	139840221	+	2768	protein_coding	V-set and immunoglobulin domain containing 1 [Source:MGI Symbol;Acc:MGI:1926039]	-
ENSMUSG00000025175	189.3584647	9.047688302	4.366381869	8.13E-14	3.11E-12	Fn3k	11	121325739	121341317	+	4399	protein_coding	fructosamine 3 kinase [Source:MGI Symbol;Acc:MGI:1926834]	-
ENSMUSG00000102817	131.099774	4.103992329	4.950845547	8.14E-14	3.11E-12	Gm6185	1	161004506	161064877	+	3866	transcribed_unprocessed_pseudogene	predicted gene 6185 [Source:MGI Symbol;Acc:MGI:3648765]	-
ENSMUSG00000107388	143.2370029	4.927958272	4.822423267	8.27E-14	3.15E-12	Gm42788	5	149081073	149090350	+	1667	lncRNA	predicted gene 42788 [Source:MGI Symbol;Acc:MGI:5662925]	-
ENSMUSG00000029366	46.13909864	602.2647807	-3.703384943	9.01E-14	3.42E-12	Dck	5	88912855	88931140	+	3781	protein_coding	deoxycytidine kinase [Source:MGI Symbol;Acc:MGI:102726]	-
ENSMUSG00000034919	26.71946303	395.4628995	-3.88241642	9.40E-14	3.57E-12	Ttc22	4	106479629	106497386	+	3318	protein_coding	tetratricopeptide repeat domain 22 [Source:MGI Symbol;Acc:MGI:3045307]	-
ENSMUSG00000022176	1.39E-17	100.5023774	-9.679953972	9.58E-14	3.62E-12	Rem2	14	54713557	54717888	+	2251	protein_coding	rad and gem related GTP binding protein 2 [Source:MGI Symbol;Acc:MGI:2155260]	-
ENSMUSG00000037196	1.39E-17	100.5023774	-9.679953972	9.58E-14	3.62E-12	Pacrg	17	10621941	11059198	-	1572	protein_coding	PARK2 co-regulated [Source:MGI Symbol;Acc:MGI:1916560]	-
ENSMUSG00000034295	1.39E-17	100.5023774	-9.679953972	9.58E-14	3.62E-12	Fhod3	18	24841680	25266558	+	7251	protein_coding	formin homology 2 domain containing 3 [Source:MGI Symbol;Acc:MGI:1925847]	-
ENSMUSG00000030785	355.6384276	24.70226128	3.840096687	1.08E-13	4.08E-12	Cox6a2	7	127804607	127805559	-	680	protein_coding	cytochrome c oxidase subunit 6A2 [Source:MGI Symbol;Acc:MGI:104649]	-
ENSMUSG00000044217	2462.660035	24896.12906	-3.337578629	1.11E-13	4.20E-12	Aqp5	15	99488663	99492710	+	2599	protein_coding	aquaporin 5 [Source:MGI Symbol;Acc:MGI:106215]	-
ENSMUSG00000055409	518.2772027	41.18060002	3.649163499	1.13E-13	4.24E-12	Nell1	7	49624612	50516356	+	7271	protein_coding	NEL-like 1 [Source:MGI Symbol;Acc:MGI:2443902]	-
ENSMUSG00000051316	1.39E-17	99.67846472	-9.668094408	1.15E-13	4.28E-12	Taf7	18	37773544	37777257	-	3302	protein_coding	TATA-box binding protein associated factor 7 [Source:MGI Symbol;Acc:MGI:1346348]	-
ENSMUSG00000026725	1.39E-17	99.67846472	-9.668094408	1.15E-13	4.28E-12	Tnn	1	159912599	159981150	-	5817	protein_coding	tenascin N [Source:MGI Symbol;Acc:MGI:2665790]	-
ENSMUSG00000105021	103.1841419	1.632002234	5.866374733	1.15E-13	4.28E-12	Gm8234	3	58559474	58560580	+	1107	processed_pseudogene	predicted gene 8234 [Source:MGI Symbol;Acc:MGI:3779790]	-
ENSMUSG00000049414	1.231561878	112.0371539	-6.391237141	1.19E-13	4.44E-12	Gm5417	15	83289827	83290264	-	438	processed_pseudogene	predicted gene 5417 [Source:MGI Symbol;Acc:MGI:3648626]	-
ENSMUSG00000034161	18.22335749	307.3043242	-4.068150924	1.28E-13	4.76E-12	Scx	15	76341652	76343658	+	2007	protein_coding	scleraxis [Source:MGI Symbol;Acc:MGI:102934]	-
ENSMUSG00000047394	503.7125367	40.35668456	3.63710756	1.37E-13	5.04E-12	Odf3b	15	89261652	89263790	-	1786	protein_coding	outer dense fiber of sperm tails 3B [Source:MGI Symbol;Acc:MGI:1917363]	-
ENSMUSG00000085465	1.39E-17	98.85455202	-9.656136544	1.37E-13	5.04E-12	Gm15347	8	12910358	12927344	-	385	lncRNA	predicted gene 15347 [Source:MGI Symbol;Acc:MGI:3705310]	-
ENSMUSG00000087700	1.39E-17	98.85455202	-9.656136544	1.37E-13	5.04E-12	Gm15283	12	73889813	73996588	-	2353	lncRNA	predicted gene 15283 [Source:MGI Symbol;Acc:MGI:3705161]	-
ENSMUSG00000059708	1.39E-17	98.03063931	-9.644078737	1.37E-13	5.04E-12	Akap17b	X	35871967	35909048	-	6003	protein_coding	A kinase (PRKA) anchor protein 17B [Source:MGI Symbol;Acc:MGI:2443758]	-
ENSMUSG00000033227	1.39E-17	98.85455202	-9.656136544	1.37E-13	5.04E-12	Wnt6	1	74811051	74824481	+	2192	protein_coding	wingless-type MMTV integration site family, member 6 [Source:MGI Symbol;Acc:MGI:98960]	-
ENSMUSG00000116673	1.39E-17	98.03063931	-9.644078737	1.37E-13	5.04E-12	A630089N07Rik	16	97802510	97883650	-	4251	protein_coding	RIKEN cDNA A630089N07 gene [Source:MGI Symbol;Acc:MGI:2444323]	-
ENSMUSG00000034997	1.39E-17	98.85455202	-9.656136544	1.37E-13	5.04E-12	Htr2a	14	74878280	74946934	+	5606	protein_coding	5-hydroxytryptamine (serotonin) receptor 2A [Source:MGI Symbol;Acc:MGI:109521]	-
ENSMUSG00000097970	1.39E-17	98.85455202	-9.656136544	1.37E-13	5.04E-12	Gm27028	1	23330618	23331016	+	399	lncRNA	predicted gene, 27028 [Source:MGI Symbol;Acc:MGI:5504143]	-
ENSMUSG00000027186	128.6723281	1410.5223	-3.453420575	1.38E-13	5.07E-12	Elf5	2	103242033	103281334	+	5877	protein_coding	E74-like factor 5 [Source:MGI Symbol;Acc:MGI:1335079]	-
ENSMUSG00000033453	3514.9571	342.7325373	3.357816456	1.42E-13	5.20E-12	Adamts15	9	30810451	30833748	-	10363	protein_coding	a disintegrin-like and metallopeptidase (reprolysin type) with thrombospondin type 1 motif, 15 [Source:MGI Symbol;Acc:MGI:2449569]	-
ENSMUSG00000028873	129.8860511	1412.994036	-3.442412544	1.53E-13	5.59E-12	Cdca8	4	124812258	124833104	-	5177	protein_coding	cell division cycle associated 8 [Source:MGI Symbol;Acc:MGI:1196274]	-
ENSMUSG00000035258	2499.071698	241.3913666	3.371185315	1.53E-13	5.61E-12	Abi3bp	16	56298241	56510498	+	7416	protein_coding	ABI family member 3 binding protein [Source:MGI Symbol;Acc:MGI:2444583]	-
ENSMUSG00000097888	172.3663484	8.22375056	4.366396714	1.55E-13	5.64E-12	Gm26682	18	5162839	5165731	-	1770	lncRNA	predicted gene, 26682 [Source:MGI Symbol;Acc:MGI:5477176]	-
ENSMUSG00000022615	368.9893722	27.17401736	3.756393767	1.55E-13	5.64E-12	Tymp	15	89256134	89261242	-	2037	protein_coding	thymidine phosphorylase [Source:MGI Symbol;Acc:MGI:1920212]	-
ENSMUSG00000060791	1.39E-17	97.20672658	-9.631919304	1.64E-13	5.96E-12	Gmfg	7	28136872	28147658	+	2817	protein_coding	glia maturation factor, gamma [Source:MGI Symbol;Acc:MGI:1927135]	-
ENSMUSG00000080790	100.7566952	1.632002234	5.832064522	1.64E-13	5.96E-12	Gm7638	16	11002997	11003963	-	967	processed_pseudogene	predicted gene 7638 [Source:MGI Symbol;Acc:MGI:3643470]	-
ENSMUSG00000095159	4.872418538	156.5284211	-4.976103323	1.74E-13	6.31E-12	Tubb4b-ps1	5	7229365	7230700	+	1336	processed_pseudogene	tubulin, beta 4B class IVB, pseudogene 1 [Source:MGI Symbol;Acc:MGI:3642800]	-
ENSMUSG00000103590	86.19201228	0.808128507	6.51040621	1.75E-13	6.31E-12	Gm37353	3	32775926	32776238	-	313	TEC	predicted gene, 37353 [Source:MGI Symbol;Acc:MGI:5610581]	-
ENSMUSG00000025075	87.40573602	1.39E-17	9.478282127	1.75E-13	6.31E-12	Habp2	19	56275569	56309254	+	3193	protein_coding	hyaluronic acid binding protein 2 [Source:MGI Symbol;Acc:MGI:1196378]	-
ENSMUSG00000005355	87.40573602	1.39E-17	9.478282127	1.75E-13	6.31E-12	Casp14	10	78547825	78554128	-	2394	protein_coding	caspase 14 [Source:MGI Symbol;Acc:MGI:1335092]	-
ENSMUSG00000071398	744.029523	65.07411596	3.512359787	1.81E-13	6.53E-12	2410004P03Rik	12	17053320	17061728	-	3537	protein_coding	RIKEN cDNA 2410004P03 gene [Source:MGI Symbol;Acc:MGI:1920917]	-
ENSMUSG00000035683	70.41359988	818.1296864	-3.536496726	1.86E-13	6.70E-12	Melk	4	44300876	44364675	+	2972	protein_coding	maternal embryonic leucine zipper kinase [Source:MGI Symbol;Acc:MGI:106924]	-
ENSMUSG00000063535	137.1683886	4.927958272	4.760013819	1.87E-13	6.72E-12	Zfp773	7	7130072	7139754	-	6598	protein_coding	zinc finger protein 773 [Source:MGI Symbol;Acc:MGI:1923623]	-
ENSMUSG00000033847	105.6115886	1162.524837	-3.459159437	1.89E-13	6.80E-12	Pla2g4c	7	13058580	13094597	+	3747	protein_coding	phospholipase A2, group IVC (cytosolic, calcium-independent) [Source:MGI Symbol;Acc:MGI:1196403]	-
ENSMUSG00000103585	1.39E-17	96.38281384	-9.619656515	1.97E-13	7.05E-12	Pcdhgb4	18	37853422	37974923	+	5812	protein_coding	protocadherin gamma subfamily B, 4 [Source:MGI Symbol;Acc:MGI:1935173]	-
ENSMUSG00000048776	132.313497	1424.528801	-3.427448469	1.99E-13	7.14E-12	Pthlh	6	147153599	147165681	-	1619	protein_coding	parathyroid hormone-like peptide [Source:MGI Symbol;Acc:MGI:97800]	-
ENSMUSG00000085772	211.2054699	12.34341746	4.08151528	2.20E-13	7.87E-12	D630024D03Rik	11	31740113	31774524	-	1567	lncRNA	RIKEN cDNA D630024D03 gene [Source:MGI Symbol;Acc:MGI:3041224]	-
ENSMUSG00000029335	1517.170513	144.9936496	3.386053552	2.25E-13	8.04E-12	Bmp3	5	99002274	99032255	+	7398	protein_coding	bone morphogenetic protein 3 [Source:MGI Symbol;Acc:MGI:88179]	-
ENSMUSG00000117818	111.6802049	2.456015843	5.42916857	2.28E-13	8.13E-12	Gm50105	17	31768521	31771231	-	2711	lncRNA	predicted gene, 50105 [Source:MGI Symbol;Acc:MGI:6302837]	-
ENSMUSG00000040564	1.39E-17	95.55890109	-9.6072886	2.36E-13	8.37E-12	Apoc1	7	19423406	19426585	-	744	protein_coding	apolipoprotein C-I [Source:MGI Symbol;Acc:MGI:88053]	-
ENSMUSG00000007805	1.39E-17	95.55890109	-9.6072886	2.36E-13	8.37E-12	Twist2	1	91729183	91775750	+	3174	protein_coding	twist basic helix-loop-helix transcription factor 2 [Source:MGI Symbol;Acc:MGI:104685]	-
ENSMUSG00000097743	1.39E-17	95.55890109	-9.6072886	2.36E-13	8.37E-12	Gm16973	14	56933737	56938725	-	2421	lncRNA	predicted gene, 16973 [Source:MGI Symbol;Acc:MGI:4439897]	-
ENSMUSG00000024300	1.39E-17	95.55890109	-9.6072886	2.36E-13	8.37E-12	Myo1f	17	33774681	33826738	+	4970	protein_coding	myosin IF [Source:MGI Symbol;Acc:MGI:107711]	-
ENSMUSG00000024600	595.9554212	51.06757852	3.541095218	2.48E-13	8.76E-12	Slc27a6	18	58689329	58745845	+	2485	protein_coding	solute carrier family 27 (fatty acid transporter), member 6 [Source:MGI Symbol;Acc:MGI:3036230]	-
ENSMUSG00000059027	250.0445874	16.4630488	3.913454456	2.59E-13	9.13E-12	9630013D21Rik	4	109508726	109515050	-	3142	lncRNA	RIKEN cDNA 9630013D21 gene [Source:MGI Symbol;Acc:MGI:2442649]	-
ENSMUSG00000064349	1505.033292	144.9936496	3.374466518	2.65E-13	9.30E-12	mt-Tc	MT	5192	5257	-	66	Mt_tRNA	mitochondrially encoded tRNA cysteine [Source:MGI Symbol;Acc:MGI:102490]	-
ENSMUSG00000113216	84.9782885	1.39E-17	9.437697932	2.65E-13	9.30E-12	Gm40841	13	28578436	28604049	-	4254	lncRNA	predicted gene, 40841 [Source:MGI Symbol;Acc:MGI:5623726]	-
ENSMUSG00000114880	84.9782885	1.39E-17	9.437697932	2.65E-13	9.30E-12	Gm49098	14	24220228	24221054	-	827	TEC	predicted gene, 49098 [Source:MGI Symbol;Acc:MGI:6118492]	-
ENSMUSG00000106746	84.9782885	1.39E-17	9.437697932	2.65E-13	9.30E-12	2900064F13Rik	5	81974663	81975670	+	1008	TEC	RIKEN cDNA 2900064F13 gene [Source:MGI Symbol;Acc:MGI:1920293]	-
ENSMUSG00000005950	288.8837024	20.58266102	3.801882517	2.80E-13	9.80E-12	P2rx5	11	73051247	73063511	+	2395	protein_coding	purinergic receptor P2X, ligand-gated ion channel, 5 [Source:MGI Symbol;Acc:MGI:2137026]	-
ENSMUSG00000023992	1.39E-17	94.73498832	-9.59481374	2.84E-13	9.92E-12	Trem2	17	48653429	48661175	+	4946	protein_coding	triggering receptor expressed on myeloid cells 2 [Source:MGI Symbol;Acc:MGI:1913150]	-
ENSMUSG00000045349	1.39E-17	94.73498832	-9.59481374	2.84E-13	9.92E-12	Sh2d5	4	137977714	137988643	+	3740	protein_coding	SH2 domain containing 5 [Source:MGI Symbol;Acc:MGI:2446215]	-
ENSMUSG00000063428	287.6699801	19.7587397	3.85434838	3.21E-13	1.12E-11	Ddo	10	40506007	40557843	+	8925	protein_coding	D-aspartate oxidase [Source:MGI Symbol;Acc:MGI:1925528]	-
ENSMUSG00000024883	80.12339299	892.2817526	-3.475537528	3.23E-13	1.12E-11	Rin1	19	5100509	5107099	+	4820	protein_coding	Ras and Rab interactor 1 [Source:MGI Symbol;Acc:MGI:2385695]	-
ENSMUSG00000043020	538.9104796	46.12409075	3.542434369	3.35E-13	1.16E-11	Dnai3	3	145746281	145813885	-	3311	protein_coding	dynein axonemal intermediate chain 3 [Source:MGI Symbol;Acc:MGI:3045269]	-
ENSMUSG00000002012	1.39E-17	93.08716274	-9.569535672	3.42E-13	1.18E-11	Pnck	X	72699600	72703723	-	1971	protein_coding	pregnancy upregulated non-ubiquitously expressed CaM kinase [Source:MGI Symbol;Acc:MGI:1347357]	-
ENSMUSG00000035004	1.39E-17	93.08716274	-9.569535672	3.42E-13	1.18E-11	Igsf6	7	120663290	120673795	-	2175	protein_coding	immunoglobulin superfamily, member 6 [Source:MGI Symbol;Acc:MGI:1891393]	-
ENSMUSG00000041716	1.39E-17	93.91107554	-9.582230069	3.42E-13	1.18E-11	Gm20604	12	102707991	102724931	-	2795	protein_coding	predicted gene 20604 [Source:MGI Symbol;Acc:MGI:5305180]	-
ENSMUSG00000003070	1.39E-17	93.08716274	-9.569535672	3.42E-13	1.18E-11	Efna2	10	80015316	80025844	+	2131	protein_coding	ephrin A2 [Source:MGI Symbol;Acc:MGI:102707]	-
ENSMUSG00000050423	1.39E-17	93.08716274	-9.569535672	3.42E-13	1.18E-11	Ppp1r3g	13	36142822	36154371	+	2694	protein_coding	protein phosphatase 1, regulatory subunit 3G [Source:MGI Symbol;Acc:MGI:1923737]	-
ENSMUSG00000020728	1.39E-17	93.91107554	-9.582230069	3.42E-13	1.18E-11	Cep112	11	108316018	108751441	+	6175	protein_coding	centrosomal protein 112 [Source:MGI Symbol;Acc:MGI:1923673]	-
ENSMUSG00000073403	1.39E-17	93.91107554	-9.582230069	3.42E-13	1.18E-11	Gm10499	17	36452650	36456815	-	1762	transcribed_unprocessed_pseudogene	predicted gene 10499 [Source:MGI Symbol;Acc:MGI:3702919]	-
ENSMUSG00000112693	143.2370029	5.751914932	4.605030772	3.74E-13	1.28E-11	Gm5512	19	12882684	12884205	+	1522	transcribed_unprocessed_pseudogene	predicted gene 5512 [Source:MGI Symbol;Acc:MGI:3645436]	-
ENSMUSG00000025150	21828.8099	2292.107964	3.251406992	3.74E-13	1.28E-11	Cbr2	11	120620315	120622940	-	1327	protein_coding	carbonyl reductase 2 [Source:MGI Symbol;Acc:MGI:107200]	-
ENSMUSG00000050105	109.2527584	2.456015843	5.397494898	3.77E-13	1.29E-11	Grrp1	4	133978421	133981417	-	1275	protein_coding	glycine/arginine rich protein 1 [Source:MGI Symbol;Acc:MGI:1919940]	-
ENSMUSG00000024292	82.55084082	1.39E-17	9.395938943	4.06E-13	1.39E-11	Cyp4f14	17	33124044	33136316	-	2419	protein_coding	cytochrome P450, family 4, subfamily f, polypeptide 14 [Source:MGI Symbol;Acc:MGI:1927669]	-
ENSMUSG00000086868	332.5777047	25.52618026	3.696330587	4.11E-13	1.40E-11	Gm15883	7	26823906	26830099	-	1690	lncRNA	predicted gene 15883 [Source:MGI Symbol;Acc:MGI:3801875]	-
ENSMUSG00000041423	1.39E-17	92.26324993	-9.556728585	4.13E-13	1.40E-11	Paqr6	3	88271891	88275848	+	2429	protein_coding	progestin and adipoQ receptor family member VI [Source:MGI Symbol;Acc:MGI:1916207]	-
ENSMUSG00000091625	1.39E-17	92.26324993	-9.556728585	4.13E-13	1.40E-11	Lsm5	6	56678048	56681695	-	792	protein_coding	LSM5 homolog, U6 small nuclear RNA and mRNA degradation associated [Source:MGI Symbol;Acc:MGI:1913623]	-
ENSMUSG00000056531	1.39E-17	92.26324993	-9.556728585	4.13E-13	1.40E-11	Ccdc18	5	108280741	108381494	+	6433	protein_coding	coiled-coil domain containing 18 [Source:MGI Symbol;Acc:MGI:1922974]	-
ENSMUSG00000097240	95.90180133	1.632002234	5.760894694	4.13E-13	1.40E-11	Gm26614	9	117702212	117710270	+	3909	lncRNA	predicted gene, 26614 [Source:MGI Symbol;Acc:MGI:5477108]	-
ENSMUSG00000044162	361.7070388	3534.567007	-3.288277915	4.25E-13	1.44E-11	Tnip3	6	65502297	65611024	+	10916	protein_coding	TNFAIP3 interacting protein 3 [Source:MGI Symbol;Acc:MGI:3041165]	-
ENSMUSG00000032679	560.7574786	49.41974955	3.500474178	4.44E-13	1.50E-11	Cd59a	2	103926146	103945699	+	1811	protein_coding	CD59a antigen [Source:MGI Symbol;Acc:MGI:109177]	-
ENSMUSG00000027379	66.7724266	744.8015318	-3.477531453	4.51E-13	1.52E-11	Bub1	2	127643042	127673785	-	4354	protein_coding	BUB1, mitotic checkpoint serine/threonine kinase [Source:MGI Symbol;Acc:MGI:1100510]	-
ENSMUSG00000034765	53.42145264	620.3908416	-3.535172758	4.80E-13	1.62E-11	Dusp5	19	53517540	53530862	+	2473	protein_coding	dual specificity phosphatase 5 [Source:MGI Symbol;Acc:MGI:2685183]	-
ENSMUSG00000049287	29.14692002	392.1672519	-3.745366458	4.90E-13	1.65E-11	Iba57	11	59046195	59054565	-	4885	protein_coding	IBA57 homolog, iron-sulfur cluster assembly [Source:MGI Symbol;Acc:MGI:3041174]	-
ENSMUSG00000003411	1.39E-17	91.4393371	-9.543806787	4.98E-13	1.66E-11	Rab3b	4	108736260	108800521	+	3524	protein_coding	RAB3B, member RAS oncogene family [Source:MGI Symbol;Acc:MGI:1917158]	-
ENSMUSG00000000982	1.39E-17	91.4393371	-9.543806787	4.98E-13	1.66E-11	Ccl3	11	83538670	83540181	-	766	protein_coding	chemokine (C-C motif) ligand 3 [Source:MGI Symbol;Acc:MGI:98260]	-
ENSMUSG00000054453	1.39E-17	91.4393371	-9.543806787	4.98E-13	1.66E-11	Sytl5	X	9751861	9860782	+	2301	protein_coding	synaptotagmin-like 5 [Source:MGI Symbol;Acc:MGI:2668451]	-
ENSMUSG00000068011	1.39E-17	91.4393371	-9.543806787	4.98E-13	1.66E-11	Mkrn2os	6	115560505	115569537	-	2542	protein_coding	makorin, ring finger protein 2, opposite strand [Source:MGI Symbol;Acc:MGI:1917541]	-
ENSMUSG00000066057	1.39E-17	91.4393371	-9.543806787	4.98E-13	1.66E-11	Gm1976	17	95067372	95142227	-	3546	lncRNA	predicted gene 1976 [Source:MGI Symbol;Acc:MGI:3780145]	-
ENSMUSG00000118589	94.68807781	1.632002234	5.742539801	4.98E-13	1.66E-11	Gm52987	17	35824496	35824562	-	67	unprocessed_pseudogene	predicted gene, 52987 [Source:MGI Symbol;Acc:MGI:6388870]	-
ENSMUSG00000082367	94.68807781	1.632002234	5.742539801	4.98E-13	1.66E-11	Gm12363	4	34842985	34843652	+	668	processed_pseudogene	predicted gene 12363 [Source:MGI Symbol;Acc:MGI:3652293]	-
ENSMUSG00000064181	89.83318341	957.3707883	-3.412280159	5.04E-13	1.67E-11	Rab3ip	10	116741689	116786674	-	3175	protein_coding	RAB3A interacting protein [Source:MGI Symbol;Acc:MGI:105933]	-
ENSMUSG00000110524	81.33711693	0.808128507	6.426870731	5.04E-13	1.67E-11	Gm39228	8	94909917	94911597	+	301	lncRNA	predicted gene, 39228 [Source:MGI Symbol;Acc:MGI:5622113]	-
ENSMUSG00000084013	222.128972	13.991273	3.975327573	5.04E-13	1.67E-11	Gm14270	2	170126955	170127800	+	846	processed_pseudogene	predicted gene 14270 [Source:MGI Symbol;Acc:MGI:3649849]	-
ENSMUSG00000024530	270.6778675	18.93481786	3.827557446	5.35E-13	1.77E-11	Prelid3a	18	67597936	67612905	+	3201	protein_coding	PRELI domain containing 3A [Source:MGI Symbol;Acc:MGI:2442865]	-
ENSMUSG00000026650	269.4641452	18.93481786	3.821076357	5.75E-13	1.90E-11	Meig1	2	3410080	3423685	-	1102	protein_coding	meiosis expressed gene 1 [Source:MGI Symbol;Acc:MGI:1202878]	-
ENSMUSG00000023393	1.39E-17	90.61542426	-9.530768205	6.03E-13	1.98E-11	Slc17a9	2	180367056	180384073	+	3200	protein_coding	solute carrier family 17, member 9 [Source:MGI Symbol;Acc:MGI:1919107]	-
ENSMUSG00000030786	1.39E-17	90.61542426	-9.530768205	6.03E-13	1.98E-11	Itgam	7	127661812	127717663	+	5024	protein_coding	integrin alpha M [Source:MGI Symbol;Acc:MGI:96607]	-
ENSMUSG00000104876	1.39E-17	90.61542426	-9.530768205	6.03E-13	1.98E-11	Trdc	14	54380308	54386325	+	3865	TR_C_gene	T cell receptor delta, constant region [Source:MGI Symbol;Acc:MGI:98612]	-
ENSMUSG00000086389	1.39E-17	90.61542426	-9.530768205	6.03E-13	1.98E-11	Gm15998	3	89222746	89226214	+	1844	lncRNA	predicted gene 15998 [Source:MGI Symbol;Acc:MGI:3802094]	-
ENSMUSG00000033777	1.39E-17	90.61542426	-9.530768205	6.03E-13	1.98E-11	Tlr13	X	105186810	105204099	+	4304	protein_coding	toll-like receptor 13 [Source:MGI Symbol;Acc:MGI:3045213]	-
ENSMUSG00000021176	1.39E-17	90.61542426	-9.530768205	6.03E-13	1.98E-11	Efcab11	12	99659304	99850698	-	5309	protein_coding	EF-hand calcium binding domain 11 [Source:MGI Symbol;Acc:MGI:1926017]	-
ENSMUSG00000036196	239.1210859	15.63912439	3.922477585	6.23E-13	2.03E-11	Slc26a8	17	28856757	28909207	-	4756	protein_coding	solute carrier family 26, member 8 [Source:MGI Symbol;Acc:MGI:2385046]	-
ENSMUSG00000110221	81.33711693	1.39E-17	9.374597255	6.26E-13	2.03E-11	Gm36210	7	4901449	4909515	-	1279	protein_coding	predicted gene, 36210 [Source:MGI Symbol;Acc:MGI:5595369]	-
ENSMUSG00000102027	80.12339299	0.808128507	6.40520859	6.26E-13	2.03E-11	Gm28914	1	131187244	131188290	+	667	lncRNA	predicted gene 28914 [Source:MGI Symbol;Acc:MGI:5579620]	-
ENSMUSG00000112352	80.12339299	0.808128507	6.40520859	6.26E-13	2.03E-11	Gm40617	10	25174507	25182330	+	2420	lncRNA	predicted gene, 40617 [Source:MGI Symbol;Acc:MGI:5623502]	-
ENSMUSG00000118281	81.33711693	1.39E-17	9.374597255	6.26E-13	2.03E-11	Gm50242	17	31099445	31102403	+	1118	lncRNA	predicted gene, 50242 [Source:MGI Symbol;Acc:MGI:6303052]	-
ENSMUSG00000065714	81.33711693	1.39E-17	9.374597255	6.26E-13	2.03E-11	Gm25652	15	5064842	5064944	+	103	snRNA	predicted gene, 25652 [Source:MGI Symbol;Acc:MGI:5455429]	-
ENSMUSG00000117570	80.12339299	0.808128507	6.40520859	6.26E-13	2.03E-11	Gm38410	18	24472423	24477687	+	3156	lncRNA	predicted gene, 38410 [Source:MGI Symbol;Acc:MGI:5621295]	-
ENSMUSG00000028463	76.48222093	824.7209812	-3.428971645	6.39E-13	2.07E-11	Car9	4	43506966	43513729	+	2304	protein_coding	carbonic anhydrase 9 [Source:MGI Symbol;Acc:MGI:2447188]	-
ENSMUSG00000024168	343.5012051	27.17401736	3.653160083	6.61E-13	2.14E-11	Tmem204	17	25276676	25302565	-	2378	protein_coding	transmembrane protein 204 [Source:MGI Symbol;Acc:MGI:3039635]	-
ENSMUSG00000104346	453.9499271	39.53276898	3.516729289	7.10E-13	2.30E-11	Pcdhga3	18	37807360	37974926	+	4720	protein_coding	protocadherin gamma subfamily A, 3 [Source:MGI Symbol;Acc:MGI:1935215]	-
ENSMUSG00000021831	838.6998494	7829.619387	-3.222560713	7.25E-13	2.34E-11	Ero1a	14	45520544	45556228	-	5285	protein_coding	endoplasmic reticulum oxidoreductase 1 alpha [Source:MGI Symbol;Acc:MGI:1354385]	-
ENSMUSG00000031543	1.39E-17	89.7915114	-9.51761071	7.30E-13	2.35E-11	Ank1	8	23464860	23640513	+	13527	protein_coding	ankyrin 1, erythroid [Source:MGI Symbol;Acc:MGI:88024]	-
ENSMUSG00000050505	1.39E-17	89.7915114	-9.51761071	7.30E-13	2.35E-11	Pcdh20	14	88702179	88708832	-	5492	protein_coding	protocadherin 20 [Source:MGI Symbol;Acc:MGI:2443376]	-
ENSMUSG00000049511	1.39E-17	89.7915114	-9.51761071	7.30E-13	2.35E-11	Htr1b	9	81510344	81515881	-	4724	protein_coding	5-hydroxytryptamine (serotonin) receptor 1B [Source:MGI Symbol;Acc:MGI:96274]	-
ENSMUSG00000115762	78.90966902	0.808128507	6.383216226	7.79E-13	2.50E-11	Gm34907	14	103701355	103750055	+	1065	lncRNA	predicted gene, 34907 [Source:MGI Symbol;Acc:MGI:5594066]	-
ENSMUSG00000018581	598.3828655	55.18714986	3.435323749	8.28E-13	2.66E-11	Dnah11	12	117841717	118162778	-	14458	protein_coding	dynein, axonemal, heavy chain 11 [Source:MGI Symbol;Acc:MGI:1100864]	-
ENSMUSG00000006360	35.21555901	436.6584942	-3.628376445	8.75E-13	2.81E-11	Crip1	12	113109936	113117499	+	2280	protein_coding	cysteine-rich protein 1 (intestinal) [Source:MGI Symbol;Acc:MGI:88501]	-
ENSMUSG00000017740	1.39E-17	88.96759853	-9.504332112	8.85E-13	2.81E-11	Slc12a5	2	164802722	164841651	+	7447	protein_coding	solute carrier family 12, member 5 [Source:MGI Symbol;Acc:MGI:1862037]	-
ENSMUSG00000046826	1.39E-17	88.14368564	-9.490930162	8.85E-13	2.81E-11	Fam187b	7	30673215	30689151	+	4767	protein_coding	family with sequence similarity 187, member B [Source:MGI Symbol;Acc:MGI:1923665]	-
ENSMUSG00000046818	1.39E-17	88.14368564	-9.490930162	8.85E-13	2.81E-11	Ddit4l	3	137327373	137334094	+	2916	protein_coding	DNA-damage-inducible transcript 4-like [Source:MGI Symbol;Acc:MGI:1920534]	-
ENSMUSG00000029276	1.39E-17	88.96759853	-9.504332112	8.85E-13	2.81E-11	Glmn	5	107696833	107745754	-	2688	protein_coding	glomulin, FKBP associated protein [Source:MGI Symbol;Acc:MGI:2141180]	-
ENSMUSG00000083879	1.39E-17	88.96759853	-9.504332112	8.85E-13	2.81E-11	Gm14038	2	134604744	134605550	-	807	processed_pseudogene	predicted gene 14038 [Source:MGI Symbol;Acc:MGI:3650657]	-
ENSMUSG00000079445	1.39E-17	88.14368564	-9.490930162	8.85E-13	2.81E-11	B3gnt7	1	86230554	86235027	+	4137	protein_coding	UDP-GlcNAc:betaGal beta-1,3-N-acetylglucosaminyltransferase 7 [Source:MGI Symbol;Acc:MGI:2384394]	-
ENSMUSG00000004698	1.39E-17	88.14368564	-9.490930162	8.85E-13	2.81E-11	Hdac9	12	34097579	34967094	-	14838	protein_coding	histone deacetylase 9 [Source:MGI Symbol;Acc:MGI:1931221]	-
ENSMUSG00000026235	135.9546657	1357.791943	-3.319098158	9.01E-13	2.86E-11	Epha4	1	77343822	77491725	-	8054	protein_coding	Eph receptor A4 [Source:MGI Symbol;Acc:MGI:98277]	-
ENSMUSG00000068417	196.6407999	12.34341746	3.978483835	9.16E-13	2.90E-11	Pnp2	14	51193449	51202206	+	1587	protein_coding	purine-nucleoside phosphorylase 2 [Source:MGI Symbol;Acc:MGI:3712328]	-
ENSMUSG00000064193	18.22335749	277.6434939	-3.921785387	9.44E-13	2.98E-11	Gm4735	2	80667485	80668786	+	1302	processed_pseudogene	predicted gene 4735 [Source:MGI Symbol;Acc:MGI:3645521]	-
ENSMUSG00000021390	1901.920422	199.3718525	3.253008082	9.64E-13	3.04E-11	Ogn	13	49761522	49777977	+	2566	protein_coding	osteoglycin [Source:MGI Symbol;Acc:MGI:109278]	-
ENSMUSG00000028626	77.695945	0.808128507	6.360883416	9.72E-13	3.05E-11	Col9a2	4	120896582	120912519	+	3095	protein_coding	collagen, type IX, alpha 2 [Source:MGI Symbol;Acc:MGI:88466]	-
ENSMUSG00000034416	77.695945	0.808128507	6.360883416	9.72E-13	3.05E-11	Pkd1l2	8	117722418	117809188	-	8301	protein_coding	polycystic kidney disease 1 like 2 [Source:MGI Symbol;Acc:MGI:2664668]	-
ENSMUSG00000039257	78.90966902	1.39E-17	9.330942749	9.72E-13	3.05E-11	Vstm2b	7	40547752	40580018	+	2747	protein_coding	V-set and transmembrane domain containing 2B [Source:MGI Symbol;Acc:MGI:1914525]	-
ENSMUSG00000027070	220.9152496	2107.551713	-3.25341254	1.05E-12	3.29E-11	Lrp2	2	69254684	69416409	-	16701	protein_coding	low density lipoprotein receptor-related protein 2 [Source:MGI Symbol;Acc:MGI:95794]	-
ENSMUSG00000028931	1.39E-17	87.31977273	-9.477402545	1.08E-12	3.35E-11	Kcnab2	4	152475199	152562367	-	6977	protein_coding	potassium voltage-gated channel, shaker-related subfamily, beta member 2 [Source:MGI Symbol;Acc:MGI:109239]	-
ENSMUSG00000051650	1.39E-17	87.31977273	-9.477402545	1.08E-12	3.35E-11	B3gnt2	11	22709738	22810961	-	4180	protein_coding	UDP-GlcNAc:betaGal beta-1,3-N-acetylglucosaminyltransferase 2 [Source:MGI Symbol;Acc:MGI:1889505]	-
ENSMUSG00000045326	1.39E-17	87.31977273	-9.477402545	1.08E-12	3.35E-11	Fndc7	3	108760994	108797324	-	6693	protein_coding	fibronectin type III domain containing 7 [Source:MGI Symbol;Acc:MGI:2443535]	-
ENSMUSG00000029664	1.39E-17	87.31977273	-9.477402545	1.08E-12	3.35E-11	Tfpi2	6	3962595	3988919	-	1747	protein_coding	tissue factor pathway inhibitor 2 [Source:MGI Symbol;Acc:MGI:108543]	-
ENSMUSG00000073402	1.39E-17	87.31977273	-9.477402545	1.08E-12	3.35E-11	Gm8909	17	36475335	36479429	-	1544	protein_coding	predicted gene 8909 [Source:MGI Symbol;Acc:MGI:3704134]	-
ENSMUSG00000038042	884.8212903	88.14368564	3.325377906	1.18E-12	3.68E-11	Ptpdc1	13	48731348	48779140	-	5151	protein_coding	protein tyrosine phosphatase domain containing 1 [Source:MGI Symbol;Acc:MGI:2145430]	-
ENSMUSG00000021200	77.695945	1.39E-17	9.308609939	1.21E-12	3.76E-11	Asb2	12	103287401	103322260	-	3542	protein_coding	ankyrin repeat and SOCS box-containing 2 [Source:MGI Symbol;Acc:MGI:1929743]	-
ENSMUSG00000086529	77.695945	1.39E-17	9.308609939	1.21E-12	3.76E-11	Acss2os	2	155388960	155398850	-	629	lncRNA	acyl-CoA synthetase short-chain family member 2, opposite strand [Source:MGI Symbol;Acc:MGI:1922195]	-
ENSMUSG00000038760	76.48222093	0.808128507	6.338199452	1.21E-12	3.76E-11	Trhr	15	44059531	44099308	+	4000	protein_coding	thyrotropin releasing hormone receptor [Source:MGI Symbol;Acc:MGI:98824]	-
ENSMUSG00000109183	77.695945	1.39E-17	9.308609939	1.21E-12	3.76E-11	Gm44761	8	9850194	9861974	+	440	lncRNA	predicted gene 44761 [Source:MGI Symbol;Acc:MGI:5753337]	-
ENSMUSG00000083224	77.695945	1.39E-17	9.308609939	1.21E-12	3.76E-11	Csnk2a1-ps4	4	75242738	75243917	+	1180	processed_pseudogene	casein kinase 2, alpha 1 polypeptide, pseudogene 4 [Source:MGI Symbol;Acc:MGI:3649873]	-
ENSMUSG00000038518	71.62732419	753.0406503	-3.39229636	1.24E-12	3.83E-11	Jarid2	13	44882950	45075119	+	9715	protein_coding	jumonji, AT rich interactive domain 2 [Source:MGI Symbol;Acc:MGI:104813]	-
ENSMUSG00000091277	1.231561878	98.03063931	-6.198817467	1.26E-12	3.88E-11	Gm1818	12	48602091	48606668	-	1184	unprocessed_pseudogene	predicted gene 1818 [Source:MGI Symbol;Acc:MGI:3037676]	-
ENSMUSG00000108190	101.9704186	3.280013238	4.900195346	1.26E-12	3.88E-11	Gm44731	6	43241476	43242789	-	542	lncRNA	predicted gene 44731 [Source:MGI Symbol;Acc:MGI:5753307]	-
ENSMUSG00000022022	1.39E-17	86.49585981	-9.463746884	1.31E-12	4.01E-11	Mtrf1	14	79635212	79661027	+	2413	protein_coding	mitochondrial translational release factor 1 [Source:MGI Symbol;Acc:MGI:2384815]	-
ENSMUSG00000115902	1.39E-17	86.49585981	-9.463746884	1.31E-12	4.01E-11	D730005E14Rik	15	79773733	79777321	+	3589	lncRNA	RIKEN cDNA D730005E14 gene [Source:NCBI gene (formerly Entrezgene);Acc:109361]	-
ENSMUSG00000008136	1.39E-17	86.49585981	-9.463746884	1.31E-12	4.01E-11	Fhl2	1	43162234	43236144	-	1897	protein_coding	four and a half LIM domains 2 [Source:MGI Symbol;Acc:MGI:1338762]	-
ENSMUSG00000110528	1.39E-17	86.49585981	-9.463746884	1.31E-12	4.01E-11	Gm1943	8	110067323	110067496	-	174	processed_pseudogene	predicted gene 1943 [Source:MGI Symbol;Acc:MGI:3037801]	-
ENSMUSG00000064350	313.1581484	25.52618026	3.609558755	1.31E-12	4.01E-11	mt-Ty	MT	5260	5326	-	67	Mt_tRNA	mitochondrially encoded tRNA tyrosine [Source:MGI Symbol;Acc:MGI:102470]	-
ENSMUSG00000025348	1202.816486	10753.68248	-3.16023506	1.48E-12	4.51E-11	Itga7	10	128769687	128794151	+	8092	protein_coding	integrin alpha 7 [Source:MGI Symbol;Acc:MGI:102700]	-
ENSMUSG00000036578	76.48222093	1.39E-17	9.285925975	1.52E-12	4.64E-11	Fxyd7	7	30741938	30750892	-	693	protein_coding	FXYD domain-containing ion transport regulator 7 [Source:MGI Symbol;Acc:MGI:1889006]	-
ENSMUSG00000098176	1.39E-17	85.67194687	-9.44996073	1.59E-12	4.81E-11	Ccdc166	15	75851721	75854304	-	2584	protein_coding	coiled-coil domain containing 166 [Source:MGI Symbol;Acc:MGI:1925902]	-
ENSMUSG00000051502	1.39E-17	85.67194687	-9.44996073	1.59E-12	4.81E-11	Ufsp1	5	137292891	137293927	+	1037	protein_coding	UFM1-specific peptidase 1 [Source:MGI Symbol;Acc:MGI:1917490]	-
ENSMUSG00000117814	1.39E-17	85.67194687	-9.44996073	1.59E-12	4.81E-11	Gm50431	19	46869934	46871878	+	1945	lncRNA	predicted gene, 50431 [Source:MGI Symbol;Acc:MGI:6303362]	-
ENSMUSG00000078942	1.39E-17	85.67194687	-9.44996073	1.59E-12	4.81E-11	Naip6	13	100417629	100454182	-	6827	protein_coding	NLR family, apoptosis inhibitory protein 6 [Source:MGI Symbol;Acc:MGI:1298222]	-
ENSMUSG00000081957	1.39E-17	85.67194687	-9.44996073	1.59E-12	4.81E-11	Ak3l2-ps	2	72464280	72464951	+	672	processed_pseudogene	adenylate kinase 3-like 2, pseudogene [Source:MGI Symbol;Acc:MGI:3574349]	-
ENSMUSG00000097534	1.39E-17	85.67194687	-9.44996073	1.59E-12	4.81E-11	Gm16675	8	47121843	47192550	-	3486	lncRNA	predicted gene, 16675 [Source:MGI Symbol;Acc:MGI:4439599]	-
ENSMUSG00000031636	88.61945973	1.632002234	5.647090032	1.59E-12	4.81E-11	Pdlim3	8	46338498	46372585	+	5147	protein_coding	PDZ and LIM domain 3 [Source:MGI Symbol;Acc:MGI:1859274]	-
ENSMUSG00000114050	88.61945973	1.632002234	5.647090032	1.59E-12	4.81E-11	Gm47666	12	83776836	83778231	-	395	lncRNA	predicted gene, 47666 [Source:MGI Symbol;Acc:MGI:6096758]	-
ENSMUSG00000046961	88.61945973	1.632002234	5.647090032	1.59E-12	4.81E-11	Gpr156	16	37736858	37827892	+	4584	protein_coding	G protein-coupled receptor 156 [Source:MGI Symbol;Acc:MGI:2653880]	-
ENSMUSG00000030409	3346.249727	369.0977186	3.179978331	1.73E-12	5.19E-11	Dmpk	7	18817774	18827746	+	4330	protein_coding	dystrophia myotonica-protein kinase [Source:MGI Symbol;Acc:MGI:94906]	-
ENSMUSG00000022686	47.35282458	526.464889	-3.471995215	1.85E-12	5.57E-11	B3gnt5	16	19578958	19591503	+	5197	protein_coding	UDP-GlcNAc:betaGal beta-1,3-N-acetylglucosaminyltransferase 5 [Source:MGI Symbol;Acc:MGI:2137302]	-
ENSMUSG00000024754	142.0232801	1361.911502	-3.260514045	1.87E-12	5.61E-11	Cemip2	19	21755706	21835724	+	8520	protein_coding	cell migration inducing hyaluronidase 2 [Source:MGI Symbol;Acc:MGI:1890373]	-
ENSMUSG00000109765	75.26849682	0.808128507	6.315153115	1.91E-12	5.73E-11	Gm18227	9	22078775	22081948	+	1468	unprocessed_pseudogene	predicted gene, 18227 [Source:MGI Symbol;Acc:MGI:5010412]	-
ENSMUSG00000054200	190.5721872	1781.282626	-3.223824552	1.92E-12	5.77E-11	Ffar4	19	38085519	38102711	+	1401	protein_coding	free fatty acid receptor 4 [Source:MGI Symbol;Acc:MGI:2147577]	-
ENSMUSG00000019987	1.39E-17	84.84803391	-9.436041566	1.95E-12	5.79E-11	Arg1	10	24791119	24803382	-	2228	protein_coding	arginase, liver [Source:MGI Symbol;Acc:MGI:88070]	-
ENSMUSG00000111291	1.39E-17	84.84803391	-9.436041566	1.95E-12	5.79E-11	Gm48604	9	44201341	44203760	-	2420	lncRNA	predicted gene, 48604 [Source:MGI Symbol;Acc:MGI:6098186]	-
ENSMUSG00000079261	1.39E-17	84.84803391	-9.436041566	1.95E-12	5.79E-11	Gm15217	14	46616871	46621065	+	861	protein_coding	predicted gene 15217 [Source:MGI Symbol;Acc:MGI:3705233]	-
ENSMUSG00000078202	1.39E-17	84.84803391	-9.436041566	1.95E-12	5.79E-11	Nrarp	2	25070770	25073351	+	2582	protein_coding	Notch-regulated ankyrin repeat protein [Source:MGI Symbol;Acc:MGI:1914372]	-
ENSMUSG00000087264	1.39E-17	84.84803391	-9.436041566	1.95E-12	5.79E-11	Gad1os	2	70320284	70393701	-	938	lncRNA	glutamate decarboxylase 1, opposite strand [Source:MGI Symbol;Acc:MGI:1916236]	-
ENSMUSG00000072941	6688.840399	753.0406503	3.150715758	1.95E-12	5.79E-11	Sod3	5	52521133	52528760	+	3738	protein_coding	superoxide dismutase 3, extracellular [Source:MGI Symbol;Acc:MGI:103181]	-
ENSMUSG00000027962	3446.988662	385.5759567	3.159779137	2.17E-12	6.45E-11	Vcam1	3	115903598	115923337	-	8870	protein_coding	vascular cell adhesion molecule 1 [Source:MGI Symbol;Acc:MGI:98926]	-
ENSMUSG00000022181	2309.73105	255.3978705	3.176195491	2.28E-12	6.76E-11	C6	15	4756657	4844449	+	3556	protein_coding	complement component 6 [Source:MGI Symbol;Acc:MGI:88233]	-
ENSMUSG00000006800	1480.75885	160.6479821	3.203229619	2.37E-12	6.98E-11	Sulf2	2	165915009	165997583	-	5871	protein_coding	sulfatase 2 [Source:MGI Symbol;Acc:MGI:1919293]	-
ENSMUSG00000115149	1.39E-17	83.20020793	-9.407793764	2.38E-12	6.98E-11	9330188P03Rik	14	105826910	105869488	+	4583	lncRNA	RIKEN cDNA 9330188P03 gene [Source:MGI Symbol;Acc:MGI:2686435]	-
ENSMUSG00000024049	1.39E-17	84.02412093	-9.4219868	2.38E-12	6.98E-11	Myom1	17	71309628	71433851	+	10459	protein_coding	myomesin 1 [Source:MGI Symbol;Acc:MGI:1341430]	-
ENSMUSG00000057842	1.39E-17	83.20020793	-9.407793764	2.38E-12	6.98E-11	Zfp595	13	67461062	67480634	-	5440	protein_coding	zinc finger protein 595 [Source:MGI Symbol;Acc:MGI:3040707]	-
ENSMUSG00000042357	1.39E-17	83.20020793	-9.407793764	2.38E-12	6.98E-11	Gjb5	4	127248602	127251974	-	1721	protein_coding	gap junction protein, beta 5 [Source:MGI Symbol;Acc:MGI:95723]	-
ENSMUSG00000051747	1.39E-17	84.02412093	-9.4219868	2.38E-12	6.98E-11	Ttn	2	76534324	76812891	-	117334	protein_coding	titin [Source:MGI Symbol;Acc:MGI:98864]	-
ENSMUSG00000024742	1.39E-17	84.02412093	-9.4219868	2.38E-12	6.98E-11	Fen1	19	10176496	10181533	-	2422	protein_coding	flap structure specific endonuclease 1 [Source:MGI Symbol;Acc:MGI:102779]	-
ENSMUSG00000024677	1.39E-17	83.20020793	-9.407793764	2.38E-12	6.98E-11	Ms4a6b	19	11493876	11508620	+	4485	protein_coding	membrane-spanning 4-domains, subfamily A, member 6B [Source:MGI Symbol;Acc:MGI:1917024]	-
ENSMUSG00000030653	75.26849682	1.39E-17	9.262879638	2.40E-12	7.02E-11	Gm45837	7	101060093	101162026	+	4139	protein_coding	predicted gene 45837 [Source:MGI Symbol;Acc:MGI:5804952]	-
ENSMUSG00000089235	74.05477266	0.808128507	6.29173264	2.40E-12	7.02E-11	Gm23119	18	74911632	74911771	-	140	scaRNA	predicted gene, 23119 [Source:MGI Symbol;Acc:MGI:5452896]	-
ENSMUSG00000109054	75.26849682	1.39E-17	9.262879638	2.40E-12	7.02E-11	Gm44789	8	10066427	10069527	-	3101	TEC	predicted gene 44789 [Source:MGI Symbol;Acc:MGI:5753365]	-
ENSMUSG00000036611	1409.149245	152.4088599	3.207611865	2.42E-12	7.08E-11	Eepd1	9	25392843	25515406	+	2935	protein_coding	endonuclease/exonuclease/phosphatase family domain containing 1 [Source:MGI Symbol;Acc:MGI:1914734]	-
ENSMUSG00000050315	887.2487346	92.26324993	3.263531527	2.50E-12	7.28E-11	Synpo2	3	122870168	123029798	-	13089	protein_coding	synaptopodin 2 [Source:MGI Symbol;Acc:MGI:2153070]	-
ENSMUSG00000028758	157.8016763	9.047688302	4.103534301	2.50E-12	7.29E-11	Kif17	4	137977746	138029278	+	4582	protein_coding	kinesin family member 17 [Source:MGI Symbol;Acc:MGI:1098229]	-
ENSMUSG00000053111	267.0367005	21.40658188	3.63221965	2.54E-12	7.39E-11	Fank1	7	133378590	133483261	+	2299	protein_coding	fibronectin type 3 and ankyrin repeat domains 1 [Source:MGI Symbol;Acc:MGI:1914180]	-
ENSMUSG00000039985	64.34497745	664.882082	-3.3671453	2.57E-12	7.47E-11	Sinhcaf	6	148822533	148847965	-	4138	protein_coding	SIN3-HDAC complex associated factor [Source:MGI Symbol;Acc:MGI:1929091]	-
ENSMUSG00000033032	353.2109831	3159.687124	-3.160814195	2.63E-12	7.63E-11	Afap1l1	18	61863332	61919773	-	3680	protein_coding	actin filament associated protein 1-like 1 [Source:MGI Symbol;Acc:MGI:2147199]	-
ENSMUSG00000034686	381.1265946	33.76535634	3.491178974	2.64E-12	7.65E-11	Prr7	13	55612080	55620967	+	1359	protein_coding	proline rich 7 (synaptic) [Source:MGI Symbol;Acc:MGI:3487246]	-
ENSMUSG00000063628	54.63517795	575.899601	-3.395489396	2.76E-12	8.00E-11	Gm7665	18	16407705	16408001	-	297	processed_pseudogene	predicted pseudogene 7665 [Source:MGI Symbol;Acc:MGI:3645651]	-
ENSMUSG00000074179	138.3821115	6.575864842	4.366437336	2.82E-12	8.16E-11	Gsta5	9	78197205	78212807	+	1074	protein_coding	glutathione S-transferase alpha 5 [Source:MGI Symbol;Acc:MGI:3704339]	-
ENSMUSG00000104394	1.39E-17	82.37629492	-9.39345971	2.91E-12	8.39E-11	Gm37254	1	186968654	186972554	+	3901	TEC	predicted gene, 37254 [Source:MGI Symbol;Acc:MGI:5610482]	-
ENSMUSG00000108417	86.19201228	1.632002234	5.607068789	2.91E-12	8.39E-11	Gm30928	7	125947544	125950791	-	611	lncRNA	predicted gene, 30928 [Source:MGI Symbol;Acc:MGI:5590087]	-
ENSMUSG00000050087	74.05477266	1.39E-17	9.239459163	3.03E-12	8.65E-11	Cby3	11	50245289	50250526	+	731	protein_coding	chibby family member 3 [Source:MGI Symbol;Acc:MGI:1923903]	-
ENSMUSG00000038298	72.84104845	0.808128507	6.267925678	3.03E-12	8.65E-11	Pdzk1	3	96736600	96778242	+	3556	protein_coding	PDZ domain containing 1 [Source:MGI Symbol;Acc:MGI:1928901]	-
ENSMUSG00000100922	72.84104845	0.808128507	6.267925678	3.03E-12	8.65E-11	Gm8520	9	96695520	96696387	-	868	processed_pseudogene	predicted gene 8520 [Source:MGI Symbol;Acc:MGI:3645038]	-
ENSMUSG00000034452	74.05477266	1.39E-17	9.239459163	3.03E-12	8.65E-11	Slc24a1	9	64830143	64858889	-	5213	protein_coding	solute carrier family 24 (sodium/potassium/calcium exchanger), member 1 [Source:MGI Symbol;Acc:MGI:2384871]	-
ENSMUSG00000088793	72.84104845	0.808128507	6.267925678	3.03E-12	8.65E-11	Gm22540	9	44387713	44387829	-	117	snRNA	predicted gene, 22540 [Source:MGI Symbol;Acc:MGI:5452317]	-
ENSMUSG00000115563	74.05477266	1.39E-17	9.239459163	3.03E-12	8.65E-11	Gm34562	15	51465168	51493031	-	251	lncRNA	predicted gene, 34562 [Source:MGI Symbol;Acc:MGI:5593721]	-
ENSMUSG00000066072	74.05477266	1.39E-17	9.239459163	3.03E-12	8.65E-11	Cyp4a10	4	115375461	115390846	+	2109	protein_coding	cytochrome P450, family 4, subfamily a, polypeptide 10 [Source:MGI Symbol;Acc:MGI:88611]	-
ENSMUSG00000027239	2570.681302	290.0021733	3.147390179	3.18E-12	9.07E-11	Mdk	2	91760150	91762642	-	1324	protein_coding	midkine [Source:MGI Symbol;Acc:MGI:96949]	-
ENSMUSG00000028776	1156.695046	9905.877202	-3.098165477	3.52E-12	1.00E-10	Tinagl1	4	130058247	130068915	-	4358	protein_coding	tubulointerstitial nephritis antigen-like 1 [Source:MGI Symbol;Acc:MGI:2137617]	-
ENSMUSG00000039652	26.71946303	327.9021226	-3.612242627	3.56E-12	1.01E-10	Cpeb3	19	36998691	37186000	-	7414	protein_coding	cytoplasmic polyadenylation element binding protein 3 [Source:MGI Symbol;Acc:MGI:2443075]	-
ENSMUSG00000023911	1.39E-17	81.55238188	-9.378981809	3.57E-12	1.01E-10	Flywch2	17	23995890	24005055	-	996	protein_coding	FLYWCH family member 2 [Source:MGI Symbol;Acc:MGI:1924167]	-
ENSMUSG00000097296	1.39E-17	81.55238188	-9.378981809	3.57E-12	1.01E-10	Gm26532	8	84935549	84936238	+	690	lncRNA	predicted gene, 26532 [Source:MGI Symbol;Acc:MGI:5477026]	-
ENSMUSG00000017400	1.39E-17	81.55238188	-9.378981809	3.57E-12	1.01E-10	Stac2	11	97927449	97944288	-	3139	protein_coding	SH3 and cysteine rich domain 2 [Source:MGI Symbol;Acc:MGI:2144518]	-
ENSMUSG00000025529	1.39E-17	81.55238188	-9.378981809	3.57E-12	1.01E-10	Zfp711	X	111510223	111544767	+	5535	protein_coding	zinc finger protein 711 [Source:MGI Symbol;Acc:MGI:3045342]	-
ENSMUSG00000112640	1.39E-17	81.55238188	-9.378981809	3.57E-12	1.01E-10	Gm32687	10	81699768	81716915	+	2379	protein_coding	predicted gene, 32687 [Source:MGI Symbol;Acc:MGI:5591846]	-
ENSMUSG00002075283	84.9782885	1.632002234	5.586633988	3.57E-12	1.01E-10	U6	11	118071767	118071861	-	95	snRNA	U6 spliceosomal RNA [Source:RFAM;Acc:RF00026]	-
ENSMUSG00000032537	84.9782885	1.632002234	5.586633988	3.57E-12	1.01E-10	Ephb1	9	101799327	102231892	-	7002	protein_coding	Eph receptor B1 [Source:MGI Symbol;Acc:MGI:1096337]	-
ENSMUSG00000068114	31.5743762	370.7455424	-3.54934428	3.60E-12	1.01E-10	Ccdc134	15	82012123	82026404	+	5349	protein_coding	coiled-coil domain containing 134 [Source:MGI Symbol;Acc:MGI:1923707]	-
ENSMUSG00000087135	163.8702898	9.871623478	4.034016388	3.67E-12	1.03E-10	Gm16096	9	40692038	40695477	-	834	lncRNA	predicted gene 16096 [Source:MGI Symbol;Acc:MGI:3801985]	-
ENSMUSG00000044024	173.580071	10.69555652	4.002895437	3.72E-12	1.05E-10	Rell2	18	38088132	38092232	+	3340	protein_coding	RELT-like 2 [Source:MGI Symbol;Acc:MGI:1918044]	-
ENSMUSG00000032446	95.90180133	3.280013238	4.811768419	3.73E-12	1.05E-10	Eomes	9	118307280	118315200	+	4155	protein_coding	eomesodermin [Source:MGI Symbol;Acc:MGI:1201683]	-
ENSMUSG00000030350	71.62732419	0.808128507	6.243719259	3.82E-12	1.07E-10	Prmt8	6	127665974	127746435	-	2724	protein_coding	protein arginine N-methyltransferase 8 [Source:MGI Symbol;Acc:MGI:3043083]	-
ENSMUSG00000032564	71.62732419	0.808128507	6.243719259	3.82E-12	1.07E-10	Cpne4	9	104424485	104911743	+	5499	protein_coding	copine IV [Source:MGI Symbol;Acc:MGI:1921270]	-
ENSMUSG00000116141	72.84104845	1.39E-17	9.215652201	3.82E-12	1.07E-10	Gm49495	15	99800844	99802157	+	1314	TEC	predicted gene, 49495 [Source:MGI Symbol;Acc:MGI:6155175]	-
ENSMUSG00000032500	72.84104845	1.39E-17	9.215652201	3.82E-12	1.07E-10	Dclk3	9	111268149	111318186	+	3005	protein_coding	doublecortin-like kinase 3 [Source:MGI Symbol;Acc:MGI:3039580]	-
ENSMUSG00000042306	75.26849682	743.9776199	-3.303397189	3.94E-12	1.10E-10	S100a14	3	90434163	90436144	+	1727	protein_coding	S100 calcium binding protein A14 [Source:MGI Symbol;Acc:MGI:1913416]	-
ENSMUSG00000012429	36.42928626	411.9411375	-3.49559395	3.95E-12	1.10E-10	Mplkip	13	17869777	17874333	+	4503	protein_coding	M-phase specific PLK1 intereacting protein [Source:MGI Symbol;Acc:MGI:1913558]	-
ENSMUSG00000109228	154.1605081	9.047688302	4.069877653	4.04E-12	1.12E-10	Fam81b	13	76349827	76453191	-	2881	protein_coding	family with sequence similarity 81, member B [Source:MGI Symbol;Acc:MGI:2685122]	-
ENSMUSG00000006522	105.6115886	4.103992329	4.639227145	4.05E-12	1.13E-10	Itih3	14	30630529	30645717	-	3638	protein_coding	inter-alpha trypsin inhibitor, heavy chain 3 [Source:MGI Symbol;Acc:MGI:96620]	-
ENSMUSG00000075569	321.6542043	27.9979355	3.515507286	4.09E-12	1.14E-10	Rsph10b	5	143869853	143922537	+	3101	protein_coding	radial spoke head 10 homolog B (Chlamydomonas) [Source:MGI Symbol;Acc:MGI:1922386]	-
ENSMUSG00000045314	104.3978653	987.0316147	-3.239755697	4.17E-12	1.16E-10	Sowahb	5	93188982	93192881	-	3900	protein_coding	sosondowah ankyrin repeat domain family member B [Source:MGI Symbol;Acc:MGI:1925338]	-
ENSMUSG00000000782	41.2841936	453.1367319	-3.453056282	4.26E-12	1.18E-10	Tcf7	11	52143198	52174158	-	3019	protein_coding	transcription factor 7, T cell specific [Source:MGI Symbol;Acc:MGI:98507]	-
ENSMUSG00000052125	1.39E-17	80.72846882	-9.364357143	4.39E-12	1.21E-10	F730043M19Rik	12	33161710	33197596	-	4610	lncRNA	RIKEN cDNA F730043M19 gene [Source:MGI Symbol;Acc:MGI:2443237]	-
ENSMUSG00000023266	1.39E-17	80.72846882	-9.364357143	4.39E-12	1.21E-10	Frs3	17	47999955	48015211	+	3128	protein_coding	fibroblast growth factor receptor substrate 3 [Source:MGI Symbol;Acc:MGI:2135965]	-
ENSMUSG00000105272	1.39E-17	80.72846882	-9.364357143	4.39E-12	1.21E-10	Gm43071	3	106474921	106476952	+	2032	TEC	predicted gene 43071 [Source:MGI Symbol;Acc:MGI:5663208]	-
ENSMUSG00000086515	1.39E-17	80.72846882	-9.364357143	4.39E-12	1.21E-10	Erich2os	2	70333777	70339543	-	608	lncRNA	glutamate rich 2, opposite strand [Source:MGI Symbol;Acc:MGI:3826593]	-
ENSMUSG00000039405	1.39E-17	80.72846882	-9.364357143	4.39E-12	1.21E-10	Prss23	7	89156991	89176395	-	3767	protein_coding	protease, serine 23 [Source:MGI Symbol;Acc:MGI:1923703]	-
ENSMUSG00000051506	1.39E-17	80.72846882	-9.364357143	4.39E-12	1.21E-10	Wdfy4	14	32681504	32907465	-	10552	protein_coding	WD repeat and FYVE domain containing 4 [Source:MGI Symbol;Acc:MGI:3584510]	-
ENSMUSG00000094392	6.086112008	140.0501759	-4.500973197	4.44E-12	1.22E-10	Gm3788	3	86579340	86579475	-	136	processed_pseudogene	predicted gene 3788 [Source:MGI Symbol;Acc:MGI:3781961]	-
ENSMUSG00000025102	25.50573422	315.5434436	-3.62363973	4.61E-12	1.27E-10	3110040N11Rik	7	81431930	81439226	-	1231	protein_coding	RIKEN cDNA 3110040N11 gene [Source:MGI Symbol;Acc:MGI:1914540]	-
ENSMUSG00000085551	71.62732419	1.39E-17	9.191445782	4.84E-12	1.33E-10	1810063I02Rik	11	59812325	59812715	+	274	lncRNA	RIKEN cDNA 1810063I02 gene [Source:MGI Symbol;Acc:MGI:1917104]	-
ENSMUSG00002075549	71.62732419	1.39E-17	9.191445782	4.84E-12	1.33E-10	7SK	4	143066969	143067276	+	308	misc_RNA	7SK RNA [Source:RFAM;Acc:RF00100]	-
ENSMUSG00000035045	248.830865	20.58266102	3.586643448	5.04E-12	1.38E-10	Zc3h12b	X	94755284	94976243	+	8032	protein_coding	zinc finger CCCH-type containing 12B [Source:MGI Symbol;Acc:MGI:2442133]	-
ENSMUSG00000030748	1333.898474	11201.0666	-3.069819698	5.12E-12	1.40E-10	Il4ra	7	125151292	125178646	+	6002	protein_coding	interleukin 4 receptor, alpha [Source:MGI Symbol;Acc:MGI:105367]	-
ENSMUSG00000017418	103.1841419	966.4338186	-3.226188516	5.38E-12	1.46E-10	Arl5b	2	15054206	15087267	+	10428	protein_coding	ADP-ribosylation factor-like 5B [Source:MGI Symbol;Acc:MGI:1923119]	-
ENSMUSG00000026098	1.39E-17	79.90455574	-9.349582707	5.40E-12	1.46E-10	Pms1	1	53228346	53336177	-	7542	protein_coding	PMS1 homolog 1, mismatch repair system component [Source:MGI Symbol;Acc:MGI:1202302]	-
ENSMUSG00000024215	1.39E-17	79.90455574	-9.349582707	5.40E-12	1.46E-10	Spdef	17	27933326	27947929	-	2305	protein_coding	SAM pointed domain containing ets transcription factor [Source:MGI Symbol;Acc:MGI:1353422]	-
ENSMUSG00000027359	1.39E-17	79.90455574	-9.349582707	5.40E-12	1.46E-10	Slc27a2	2	126394327	126430163	+	3754	protein_coding	solute carrier family 27 (fatty acid transporter), member 2 [Source:MGI Symbol;Acc:MGI:1347099]	-
ENSMUSG00000021565	82.55084082	1.632002234	5.544874999	5.40E-12	1.46E-10	Slc6a19	13	73827864	73852984	-	5006	protein_coding	solute carrier family 6 (neurotransmitter transporter), member 19 [Source:MGI Symbol;Acc:MGI:1921588]	-
ENSMUSG00000015829	82.55084082	1.632002234	5.544874999	5.40E-12	1.46E-10	Tnr	1	159351339	159759299	+	12867	protein_coding	tenascin R [Source:MGI Symbol;Acc:MGI:99516]	-
ENSMUSG00000074219	93.47435425	3.280013238	4.774822098	5.40E-12	1.46E-10	Gm10644	8	84658958	84681972	-	2936	lncRNA	predicted gene 10644 [Source:MGI Symbol;Acc:MGI:3704314]	-
ENSMUSG00000108101	93.47435425	3.280013238	4.774822098	5.40E-12	1.46E-10	Gm45738	6	48022482	48022889	-	233	lncRNA	predicted gene 45738 [Source:MGI Symbol;Acc:MGI:5804853]	-
ENSMUSG00000052951	93.47435425	2.456015843	5.172701586	5.40E-12	1.46E-10	C130021I20Rik	2	33531205	33536366	+	4140	lncRNA	Riken cDNA C130021I20 gene [Source:MGI Symbol;Acc:MGI:3639863]	-
ENSMUSG00000067872	133.5272199	6.575864842	4.314953512	5.57E-12	1.50E-10	Ccdc87	19	4889394	4892556	+	3163	protein_coding	coiled-coil domain containing 87 [Source:MGI Symbol;Acc:MGI:3026882]	-
ENSMUSG00000045392	26.71946303	320.4869152	-3.579256836	5.69E-12	1.54E-10	Olfr1033	2	85850977	85875515	+	4261	protein_coding	olfactory receptor 1033 [Source:MGI Symbol;Acc:MGI:3030867]	-
ENSMUSG00000015533	135.9546657	1228.437784	-3.174675898	5.81E-12	1.56E-10	Itga2	13	114969617	115068636	-	7133	protein_coding	integrin alpha 2 [Source:MGI Symbol;Acc:MGI:96600]	-
ENSMUSG00000074971	237.9073635	18.93481786	3.641457435	6.09E-12	1.64E-10	Fibin	2	110191262	110193528	-	2267	protein_coding	fin bud initiation factor homolog (zebrafish) [Source:MGI Symbol;Acc:MGI:1914856]	-
ENSMUSG00000113964	122.603713	5.751914932	4.380807037	6.09E-12	1.64E-10	Gm48667	12	20246917	20247055	+	139	processed_pseudogene	predicted gene, 48667 [Source:MGI Symbol;Acc:MGI:6098285]	-
ENSMUSG00000017724	97.11552483	910.4078132	-3.22739888	6.11E-12	1.64E-10	Etv4	11	101660568	101676197	-	3104	protein_coding	ets variant 4 [Source:MGI Symbol;Acc:MGI:99423]	-
ENSMUSG00000027470	70.41359988	1.39E-17	9.166826272	6.14E-12	1.64E-10	Mylk2	2	152753272	152764988	+	2951	protein_coding	myosin, light polypeptide kinase 2, skeletal muscle [Source:MGI Symbol;Acc:MGI:2139434]	-
ENSMUSG00000115553	70.41359988	1.39E-17	9.166826272	6.14E-12	1.64E-10	Gm49124	14	45802988	45823577	+	440	lncRNA	predicted gene, 49124 [Source:MGI Symbol;Acc:MGI:6118528]	-
ENSMUSG00000115480	70.41359988	1.39E-17	9.166826272	6.14E-12	1.64E-10	Gm49249	15	8541811	8562278	+	1762	lncRNA	predicted gene, 49249 [Source:MGI Symbol;Acc:MGI:6118719]	-
ENSMUSG00000085867	70.41359988	1.39E-17	9.166826272	6.14E-12	1.64E-10	Gm5834	1	139867339	139921943	-	1026	unprocessed_pseudogene	predicted pseudogene 5834 [Source:MGI Symbol;Acc:MGI:3643955]	-
ENSMUSG00000039533	70.41359988	1.39E-17	9.166826272	6.14E-12	1.64E-10	Mmd2	5	142548113	142594555	-	5193	protein_coding	monocyte to macrophage differentiation-associated 2 [Source:MGI Symbol;Acc:MGI:1922354]	-
ENSMUSG00000100648	70.41359988	1.39E-17	9.166826272	6.14E-12	1.64E-10	Gm28659	1	10938912	10939670	+	759	processed_pseudogene	predicted gene 28659 [Source:MGI Symbol;Acc:MGI:5579365]	-
ENSMUSG00000048215	70.41359988	1.39E-17	9.166826272	6.14E-12	1.64E-10	A630023P12Rik	5	110662789	110673846	+	1888	lncRNA	RIKEN cDNA A630023P12 gene [Source:MGI Symbol;Acc:MGI:2445162]	-
ENSMUSG00000066475	150.5193398	9.047688302	4.035417037	6.57E-12	1.75E-10	Gm10268	18	38377881	38378435	+	555	processed_pseudogene	predicted gene 10268 [Source:MGI Symbol;Acc:MGI:3642637]	-
ENSMUSG00000078580	1.39E-17	78.25672952	-9.319572028	6.65E-12	1.75E-10	E430018J23Rik	7	126988845	126992801	-	3334	protein_coding	RIKEN cDNA E430018J23 gene [Source:MGI Symbol;Acc:MGI:2141981]	-
ENSMUSG00000031200	1.39E-17	79.08064264	-9.3346554	6.65E-12	1.75E-10	Mtcp1	X	74454050	74460194	-	4478	protein_coding	mature T cell proliferation 1 [Source:MGI Symbol;Acc:MGI:102699]	-
ENSMUSG00000095315	1.39E-17	79.08064264	-9.3346554	6.65E-12	1.75E-10	Gm10130	2	150153351	150204991	+	2275	protein_coding	predicted gene 10130 [Source:MGI Symbol;Acc:MGI:3642547]	-
ENSMUSG00000031493	1.39E-17	78.25672952	-9.319572028	6.65E-12	1.75E-10	Ggn	7	28869635	28873401	+	2800	protein_coding	gametogenetin [Source:MGI Symbol;Acc:MGI:2181461]	-
ENSMUSG00000004609	1.39E-17	79.08064264	-9.3346554	6.65E-12	1.75E-10	Cd33	7	43173640	43193852	-	7771	protein_coding	CD33 antigen [Source:MGI Symbol;Acc:MGI:99440]	-
ENSMUSG00000059327	1.39E-17	78.25672952	-9.319572028	6.65E-12	1.75E-10	Eda	X	99019212	99444368	+	6825	protein_coding	ectodysplasin-A [Source:MGI Symbol;Acc:MGI:1195272]	-
ENSMUSG00000080797	1.39E-17	79.08064264	-9.3346554	6.65E-12	1.75E-10	Gm15760	16	20363962	20367206	-	3245	transcribed_processed_pseudogene	predicted gene 15760 [Source:MGI Symbol;Acc:MGI:3642834]	-
ENSMUSG00000048865	1.39E-17	78.25672952	-9.319572028	6.65E-12	1.75E-10	Arhgap30	1	171216522	171237866	+	8591	protein_coding	Rho GTPase activating protein 30 [Source:MGI Symbol;Acc:MGI:2684948]	-
ENSMUSG00000107096	419.9657055	41.18060002	3.345779402	7.18E-12	1.89E-10	Gm43597	5	150523397	150530468	-	4620	lncRNA	predicted gene 43597 [Source:MGI Symbol;Acc:MGI:5663734]	-
ENSMUSG00000027796	419.9657055	41.18060002	3.345779402	7.18E-12	1.89E-10	Smad9	3	54663003	54708678	+	5368	protein_coding	SMAD family member 9 [Source:MGI Symbol;Acc:MGI:1859993]	-
ENSMUSG00000046532	192.9996323	13.991273	3.772630909	7.28E-12	1.91E-10	Ar	X	97192375	97366821	+	10048	protein_coding	androgen receptor [Source:MGI Symbol;Acc:MGI:88064]	-
ENSMUSG00000037166	1500.178404	173.0066648	3.1151891	7.78E-12	2.04E-10	Ppp1r14a	7	28988733	28993226	+	1367	protein_coding	protein phosphatase 1, regulatory inhibitor subunit 14A [Source:MGI Symbol;Acc:MGI:1931139]	-
ENSMUSG00000040488	3207.885407	382.2803091	3.068448228	7.79E-12	2.04E-10	Ltbp4	7	27004561	27037117	-	6463	protein_coding	latent transforming growth factor beta binding protein 4 [Source:MGI Symbol;Acc:MGI:1321395]	-
ENSMUSG00000098489	69.19987551	0.808128507	6.194052803	7.81E-12	2.04E-10	Mir7678	2	164196233	164196303	-	71	miRNA	microRNA 7678 [Source:MGI Symbol;Acc:MGI:5530770]	-
ENSMUSG00000090021	1.231561878	88.14368564	-6.045668892	7.88E-12	2.06E-10	Gm6493	16	22832958	22835788	-	2639	processed_pseudogene	predicted gene 6493 [Source:MGI Symbol;Acc:MGI:3644797]	-
ENSMUSG00000026955	95.90180133	879.9230749	-3.196395193	8.20E-12	2.13E-10	Sapcd2	2	25262333	25268225	+	3499	protein_coding	suppressor APC domain containing 2 [Source:MGI Symbol;Acc:MGI:1919330]	-
ENSMUSG00000085622	1.39E-17	77.43281637	-9.304329291	8.21E-12	2.13E-10	3110056K07Rik	12	71038389	71062606	-	3153	lncRNA	RIKEN cDNA 3110056K07 gene [Source:MGI Symbol;Acc:MGI:1920454]	-
ENSMUSG00000063018	1.39E-17	77.43281637	-9.304329291	8.21E-12	2.13E-10	2010204K13Rik	X	7278056	7311382	-	1583	lncRNA	RIKEN cDNA 2010204K13 gene [Source:MGI Symbol;Acc:MGI:1922859]	-
ENSMUSG00000011267	1.39E-17	77.43281637	-9.304329291	8.21E-12	2.13E-10	Zfp296	7	19311212	19314581	+	2037	protein_coding	zinc finger protein 296 [Source:MGI Symbol;Acc:MGI:1926956]	-
ENSMUSG00000022494	1.39E-17	77.43281637	-9.304329291	8.21E-12	2.13E-10	Shisa9	16	11801977	12088766	+	5242	protein_coding	shisa family member 9 [Source:MGI Symbol;Acc:MGI:1919805]	-
ENSMUSG00000026938	1.39E-17	77.43281637	-9.304329291	8.21E-12	2.13E-10	Fcna	2	25514678	25518042	-	1374	protein_coding	ficolin A [Source:MGI Symbol;Acc:MGI:1340905]	-
ENSMUSG00000097855	217.2740822	17.28697247	3.640994931	8.46E-12	2.20E-10	A930007I19Rik	19	29442150	29500559	-	4897	lncRNA	RIKEN cDNA A930007I19 gene [Source:MGI Symbol;Acc:MGI:1925029]	-
ENSMUSG00000040605	514.6360362	53.5393215	3.261471434	8.77E-12	2.27E-10	Bace2	16	97157942	97244136	+	7887	protein_coding	beta-site APP-cleaving enzyme 2 [Source:MGI Symbol;Acc:MGI:1860440]	-
ENSMUSG00000017754	10757.23689	1321.539822	3.024879765	9.17E-12	2.37E-10	Pltp	2	164681438	164699631	-	2562	protein_coding	phospholipid transfer protein [Source:MGI Symbol;Acc:MGI:103151]	-
ENSMUSG00000026994	209.9917474	1807.647805	-3.105098484	9.25E-12	2.39E-10	Galnt3	2	65913110	65955338	-	4374	protein_coding	polypeptide N-acetylgalactosaminyltransferase 3 [Source:MGI Symbol;Acc:MGI:894695]	-
ENSMUSG00000080152	91.04690706	3.280013238	4.736904687	9.54E-12	2.46E-10	H3f4	11	58852638	58853048	+	411	unprocessed_pseudogene	H3.4 histone [Source:MGI Symbol;Acc:MGI:3651326]	-
ENSMUSG00000052188	67.98615109	0.808128507	6.168563318	9.96E-12	2.55E-10	Gm14964	19	6580741	6582041	-	760	lncRNA	predicted gene 14964 [Source:MGI Symbol;Acc:MGI:3641621]	-
ENSMUSG00000115124	69.19987551	1.39E-17	9.141779326	9.96E-12	2.55E-10	Gm49201	14	33952576	33953685	-	1110	lncRNA	predicted gene, 49201 [Source:MGI Symbol;Acc:MGI:6118649]	-
ENSMUSG00000024973	67.98615109	0.808128507	6.168563318	9.96E-12	2.55E-10	Plaat5	19	7589906	7617007	+	1408	protein_coding	phospholipase A and acyltransferase 5 [Source:MGI Symbol;Acc:MGI:1913977]	-
ENSMUSG00000106558	69.19987551	1.39E-17	9.141779326	9.96E-12	2.55E-10	Gm5552	5	29999521	30000035	-	515	processed_pseudogene	predicted gene 5552 [Source:MGI Symbol;Acc:MGI:3643001]	-
ENSMUSG00000095218	69.19987551	1.39E-17	9.141779326	9.96E-12	2.55E-10	Olfr1338	4	118609172	118615934	-	2968	protein_coding	olfactory receptor 1338 [Source:MGI Symbol;Acc:MGI:3031172]	-
ENSMUSG00000117365	69.19987551	1.39E-17	9.141779326	9.96E-12	2.55E-10	Gm29992	18	14442266	14464733	-	1000	lncRNA	predicted gene, 29992 [Source:MGI Symbol;Acc:MGI:5589151]	-
ENSMUSG00000090008	69.19987551	1.39E-17	9.141779326	9.96E-12	2.55E-10	Gm16111	5	22094778	22095062	+	285	processed_pseudogene	predicted gene 16111 [Source:MGI Symbol;Acc:MGI:3801919]	-
ENSMUSG00000032346	1.39E-17	76.6089032	-9.288923787	1.02E-11	2.55E-10	Ooep	9	78283391	78286007	-	2138	protein_coding	oocyte expressed protein [Source:MGI Symbol;Acc:MGI:1915218]	-
ENSMUSG00000097462	1.39E-17	76.6089032	-9.288923787	1.02E-11	2.55E-10	9530026P05Rik	6	92917310	93249960	+	5750	lncRNA	RIKEN cDNA 9530026P05 gene [Source:MGI Symbol;Acc:MGI:1924659]	-
ENSMUSG00000060639	1.39E-17	76.6089032	-9.288923787	1.02E-11	2.55E-10	H4c9	13	22224806	22225532	-	727	protein_coding	H4 clustered histone 9 [Source:MGI Symbol;Acc:MGI:2448432]	-
ENSMUSG00000044348	1.39E-17	76.6089032	-9.288923787	1.02E-11	2.55E-10	Slc25a53	X	135881865	135939051	-	7963	protein_coding	solute carrier family 25, member 53 [Source:MGI Symbol;Acc:MGI:1914312]	-
ENSMUSG00000096917	1.39E-17	76.6089032	-9.288923787	1.02E-11	2.55E-10	2500002B13Rik	8	57941088	57961911	+	2712	lncRNA	RIKEN cDNA 2500002B13 gene [Source:MGI Symbol;Acc:MGI:1925603]	-
ENSMUSG00000025094	1.39E-17	76.6089032	-9.288923787	1.02E-11	2.55E-10	Slc18a2	19	59249328	59284444	+	5225	protein_coding	solute carrier family 18 (vesicular monoamine), member 2 [Source:MGI Symbol;Acc:MGI:106677]	-
ENSMUSG00000040751	1.39E-17	76.6089032	-9.288923787	1.02E-11	2.55E-10	Lat2	5	134628876	134643879	-	2621	protein_coding	linker for activation of T cells family, member 2 [Source:MGI Symbol;Acc:MGI:1926479]	-
ENSMUSG00000026828	1.39E-17	76.6089032	-9.288923787	1.02E-11	2.55E-10	Galnt5	2	57887896	57935872	+	4462	protein_coding	polypeptide N-acetylgalactosaminyltransferase 5 [Source:MGI Symbol;Acc:MGI:2179403]	-
ENSMUSG00000026395	1.39E-17	76.6089032	-9.288923787	1.02E-11	2.55E-10	Ptprc	1	137990599	138103446	-	18313	protein_coding	protein tyrosine phosphatase, receptor type, C [Source:MGI Symbol;Acc:MGI:97810]	-
ENSMUSG00000041180	1.39E-17	76.6089032	-9.288923787	1.02E-11	2.55E-10	Hectd2	19	36532039	36598535	+	9066	protein_coding	HECT domain E3 ubiquitin protein ligase 2 [Source:MGI Symbol;Acc:MGI:2442663]	-
ENSMUSG00000022422	1.39E-17	76.6089032	-9.288923787	1.02E-11	2.55E-10	Dscc1	15	54939495	54953887	-	4429	protein_coding	DNA replication and sister chromatid cohesion 1 [Source:MGI Symbol;Acc:MGI:1919357]	-
ENSMUSG00000002699	1.39E-17	76.6089032	-9.288923787	1.02E-11	2.55E-10	Lcp2	11	33996920	34042295	+	4459	protein_coding	lymphocyte cytosolic protein 2 [Source:MGI Symbol;Acc:MGI:1321402]	-
ENSMUSG00000049916	1.39E-17	76.6089032	-9.288923787	1.02E-11	2.55E-10	2610318N02Rik	16	16931262	16943031	-	2277	protein_coding	RIKEN cDNA 2610318N02 gene [Source:MGI Symbol;Acc:MGI:1917708]	-
ENSMUSG00000019831	1.39E-17	76.6089032	-9.288923787	1.02E-11	2.55E-10	Wasf1	10	40759471	40814566	+	2854	protein_coding	WASP family, member 1 [Source:MGI Symbol;Acc:MGI:1890563]	-
ENSMUSG00000020143	1.39E-17	76.6089032	-9.288923787	1.02E-11	2.55E-10	Dock2	11	34176815	34674719	-	11425	protein_coding	dedicator of cyto-kinesis 2 [Source:MGI Symbol;Acc:MGI:2149010]	-
ENSMUSG00000087179	1.39E-17	76.6089032	-9.288923787	1.02E-11	2.55E-10	5730471H19Rik	2	156674969	156681812	-	1066	lncRNA	RIKEN cDNA 5730471H19 gene [Source:MGI Symbol;Acc:MGI:3642639]	-
ENSMUSG00000112239	80.12339299	1.632002234	5.501871169	1.02E-11	2.55E-10	Gm17823	10	53175233	53176238	-	1006	processed_pseudogene	predicted gene, 17823 [Source:MGI Symbol;Acc:MGI:5010008]	-
ENSMUSG00000116819	80.12339299	1.632002234	5.501871169	1.02E-11	2.55E-10	Gm49586	12	21423766	21424197	+	432	lncRNA	predicted gene, 49586 [Source:MGI Symbol;Acc:MGI:6214987]	-
ENSMUSG00000090509	134.7409428	1183.946545	-3.134388452	1.04E-11	2.60E-10	Sfta2	17	35912441	35961463	+	1085	protein_coding	surfactant associated 2 [Source:MGI Symbol;Acc:MGI:3643293]	-
ENSMUSG00000032796	81.33711693	756.3362977	-3.215443852	1.05E-11	2.62E-10	Lama1	17	68004254	68129642	+	9681	protein_coding	laminin, alpha 1 [Source:MGI Symbol;Acc:MGI:99892]	-
ENSMUSG00000010154	72.84104845	683.0081428	-3.227291974	1.06E-11	2.64E-10	Spire2	8	124059452	124096254	+	2510	protein_coding	spire type actin nucleation factor 2 [Source:MGI Symbol;Acc:MGI:2446256]	-
ENSMUSG00000022512	110.4664817	4.927958272	4.447941197	1.06E-11	2.65E-10	Cldn1	16	26175392	26190591	-	4841	protein_coding	claudin 1 [Source:MGI Symbol;Acc:MGI:1276109]	-
ENSMUSG00000041886	106.8253119	954.8990528	-3.158886021	1.11E-11	2.76E-10	Macc1	12	119278005	119433722	+	8406	protein_coding	metastasis associated in colon cancer 1 [Source:MGI Symbol;Acc:MGI:2685113]	-
ENSMUSG00000029563	277.9602015	2333.303555	-3.068964646	1.14E-11	2.84E-10	Foxp2	6	14901348	15441976	+	16346	protein_coding	forkhead box P2 [Source:MGI Symbol;Acc:MGI:2148705]	-
ENSMUSG00000086308	89.83318341	2.456015843	5.115445092	1.16E-11	2.88E-10	G630016G05Rik	2	115897706	115916392	+	3515	lncRNA	RIKEN cDNA G630016G05 gene [Source:MGI Symbol;Acc:MGI:3603178]	-
ENSMUSG00000070705	1.39E-17	75.78499001	-9.273352001	1.26E-11	3.10E-10	Eid2b	7	27977164	27978914	+	1751	protein_coding	EP300 interacting inhibitor of differentiation 2B [Source:MGI Symbol;Acc:MGI:1924095]	-
ENSMUSG00000027004	1.39E-17	75.78499001	-9.273352001	1.26E-11	3.10E-10	Frzb	2	80242314	80277969	-	3237	protein_coding	frizzled-related protein [Source:MGI Symbol;Acc:MGI:892032]	-
ENSMUSG00000047473	1.39E-17	75.78499001	-9.273352001	1.26E-11	3.10E-10	Zfp30	7	29483423	29494127	+	6078	protein_coding	zinc finger protein 30 [Source:MGI Symbol;Acc:MGI:99178]	-
ENSMUSG00000036931	1.39E-17	75.78499001	-9.273352001	1.26E-11	3.10E-10	Nfkbid	7	30121157	30128171	+	2346	protein_coding	nuclear factor of kappa light polypeptide gene enhancer in B cells inhibitor, delta [Source:MGI Symbol;Acc:MGI:3041243]	-
ENSMUSG00000078816	1.39E-17	75.78499001	-9.273352001	1.26E-11	3.10E-10	Prkcg	7	3337704	3379615	+	3611	protein_coding	protein kinase C, gamma [Source:MGI Symbol;Acc:MGI:97597]	-
ENSMUSG00000100629	1.39E-17	75.78499001	-9.273352001	1.26E-11	3.10E-10	Gm28192	11	120854670	120855590	+	778	lncRNA	predicted gene 28192 [Source:MGI Symbol;Acc:MGI:5578898]	-
ENSMUSG00000020926	1.39E-17	75.78499001	-9.273352001	1.26E-11	3.10E-10	Adam11	11	102652265	102671088	+	5669	protein_coding	a disintegrin and metallopeptidase domain 11 [Source:MGI Symbol;Acc:MGI:1098667]	-
ENSMUSG00000070167	1.39E-17	75.78499001	-9.273352001	1.26E-11	3.10E-10	Snora57	19	8865902	8866049	-	148	snoRNA	small nucleolar RNA, H/ACA box 57 [Source:MGI Symbol;Acc:MGI:5455599]	-
ENSMUSG00000098905	1.39E-17	75.78499001	-9.273352001	1.26E-11	3.10E-10	Zfp953	13	67487370	67508724	-	4677	protein_coding	zinc finger protein 953 [Source:MGI Symbol;Acc:MGI:3612873]	-
ENSMUSG00000032221	1.39E-17	75.78499001	-9.273352001	1.26E-11	3.10E-10	Mns1	9	72345293	72369307	+	5363	protein_coding	meiosis-specific nuclear structural protein 1 [Source:MGI Symbol;Acc:MGI:107933]	-
ENSMUSG00000085666	1.39E-17	75.78499001	-9.273352001	1.26E-11	3.10E-10	Tdg-ps2	10	41930109	41931302	-	1194	processed_pseudogene	thymine DNA glycosylase, pseudogene 2 [Source:MGI Symbol;Acc:MGI:3704357]	-
ENSMUSG00000028020	78.90966902	1.632002234	5.479878805	1.26E-11	3.10E-10	Glrb	3	80750906	80820967	-	4655	protein_coding	glycine receptor, beta subunit [Source:MGI Symbol;Acc:MGI:95751]	-
ENSMUSG00000114545	67.98615109	1.39E-17	9.116289841	1.27E-11	3.13E-10	Gm32184	13	41696481	41713389	-	846	lncRNA	predicted gene, 32184 [Source:MGI Symbol;Acc:MGI:5591343]	-
ENSMUSG00000005125	711.2590253	5767.368072	-3.019287925	1.29E-11	3.16E-10	Ndrg1	15	66801167	66841489	-	6596	protein_coding	N-myc downstream regulated gene 1 [Source:MGI Symbol;Acc:MGI:1341799]	-
ENSMUSG00000050069	775.5862985	87.31977273	3.148830811	1.32E-11	3.23E-10	Grem2	1	174661351	174749385	-	3745	protein_coding	gremlin 2, DAN family BMP antagonist [Source:MGI Symbol;Acc:MGI:1344367]	-
ENSMUSG00000021139	88.61945973	3.280013238	4.697963757	1.40E-11	3.44E-10	Gm20498	12	81405634	81579679	-	3241	protein_coding	predicted gene 20498 [Source:MGI Symbol;Acc:MGI:5141963]	-
ENSMUSG00000001131	157.8016763	1346.257177	-3.091958267	1.45E-11	3.55E-10	Timp1	X	20736405	20740974	+	888	protein_coding	tissue inhibitor of metalloproteinase 1 [Source:MGI Symbol;Acc:MGI:98752]	-
ENSMUSG00000005148	457.5910937	3719.94717	-3.022874086	1.46E-11	3.58E-10	Klf5	14	99536127	99552472	+	5201	protein_coding	Kruppel-like factor 5 [Source:MGI Symbol;Acc:MGI:1338056]	-
ENSMUSG00000056888	1.39E-17	74.96107679	-9.257610305	1.56E-11	3.80E-10	Glipr1	10	111821353	111838536	-	1543	protein_coding	GLI pathogenesis-related 1 (glioma) [Source:MGI Symbol;Acc:MGI:1920940]	-
ENSMUSG00000085355	1.39E-17	74.96107679	-9.257610305	1.56E-11	3.80E-10	3010003L21Rik	6	148846365	148848627	+	1747	lncRNA	RIKEN cDNA 3010003L21 gene [Source:MGI Symbol;Acc:MGI:1924094]	-
ENSMUSG00000103385	1.39E-17	74.96107679	-9.257610305	1.56E-11	3.80E-10	Gm37752	3	92185032	92188340	-	3309	TEC	predicted gene, 37752 [Source:MGI Symbol;Acc:MGI:5610980]	-
ENSMUSG00000040552	1.39E-17	74.96107679	-9.257610305	1.56E-11	3.80E-10	C3ar1	6	122824097	122833120	-	4305	protein_coding	complement component 3a receptor 1 [Source:MGI Symbol;Acc:MGI:1097680]	-
ENSMUSG00000090957	1.39E-17	74.96107679	-9.257610305	1.56E-11	3.80E-10	Gm7535	17	18131302	18133078	-	1777	processed_pseudogene	predicted gene 7535 [Source:MGI Symbol;Acc:MGI:3644434]	-
ENSMUSG00000050908	1.39E-17	74.96107679	-9.257610305	1.56E-11	3.80E-10	Tvp23a	16	10238421	10265226	-	3971	protein_coding	trans-golgi network vesicle protein 23A [Source:MGI Symbol;Acc:MGI:3665441]	-
ENSMUSG00000056486	14.58216838	205.9631491	-3.810702383	1.56E-11	3.80E-10	Chn1	2	73441004	73605690	-	6365	protein_coding	chimerin 1 [Source:MGI Symbol;Acc:MGI:1915674]	-
ENSMUSG00000047821	270.6778675	2231.9624	-3.043193979	1.57E-11	3.80E-10	Trim16	11	62711057	62741634	+	4568	protein_coding	tripartite motif-containing 16 [Source:MGI Symbol;Acc:MGI:2137356]	-
ENSMUSG00000008193	34.00183159	359.2107756	-3.39724669	1.60E-11	3.87E-10	Spib	7	44175417	44181495	-	2868	protein_coding	Spi-B transcription factor (Spi-1/PU.1 related) [Source:MGI Symbol;Acc:MGI:892986]	-
ENSMUSG00000026961	53.42145264	518.2257703	-3.275639143	1.60E-11	3.87E-10	Lrrc26	2	25179927	25181192	+	1190	protein_coding	leucine rich repeat containing 26 [Source:MGI Symbol;Acc:MGI:2385129]	-
ENSMUSG00000049957	71.62732419	659.9386108	-3.201937591	1.62E-11	3.91E-10	Ccdc137	11	120348941	120355184	+	3803	protein_coding	coiled-coil domain containing 137 [Source:MGI Symbol;Acc:MGI:1914541]	-
ENSMUSG00000086034	66.7724266	1.39E-17	9.090341896	1.63E-11	3.91E-10	Gm15201	X	161518074	161519609	-	1210	lncRNA	predicted gene 15201 [Source:MGI Symbol;Acc:MGI:3705207]	-
ENSMUSG00000045589	66.7724266	1.39E-17	9.090341896	1.63E-11	3.91E-10	Frrs1l	4	56957173	56990391	-	6817	protein_coding	ferric-chelate reductase 1 like [Source:MGI Symbol;Acc:MGI:2442704]	-
ENSMUSG00000020950	65.55870206	0.808128507	6.116192174	1.63E-11	3.91E-10	Foxg1	12	49429443	49433644	+	4202	protein_coding	forkhead box G1 [Source:MGI Symbol;Acc:MGI:1347464]	-
ENSMUSG00000033770	65.55870206	0.808128507	6.116192174	1.63E-11	3.91E-10	Clcnka	4	141111921	141126035	-	2942	protein_coding	chloride channel, voltage-sensitive Ka [Source:MGI Symbol;Acc:MGI:1329026]	-
ENSMUSG00000022113	66.7724266	1.39E-17	9.090341896	1.63E-11	3.91E-10	Trim52	14	106343632	106373293	+	3518	protein_coding	tripartite motif-containing 52 [Source:MGI Symbol;Acc:MGI:3045276]	-
ENSMUSG00000086646	66.7724266	1.39E-17	9.090341896	1.63E-11	3.91E-10	Platr20	11	51080660	51111245	-	1079	lncRNA	pluripotency associated transcript 20 [Source:MGI Symbol;Acc:MGI:1918547]	-
ENSMUSG00000020317	66.7724266	1.39E-17	9.090341896	1.63E-11	3.91E-10	Theg	10	79412213	79423165	-	1564	protein_coding	testicular haploid expressed gene [Source:MGI Symbol;Acc:MGI:1338756]	-
ENSMUSG00000026170	441.8127051	46.12409075	3.255885315	1.64E-11	3.94E-10	Cyp27a1	1	74752733	74777051	+	2173	protein_coding	cytochrome P450, family 27, subfamily a, polypeptide 1 [Source:MGI Symbol;Acc:MGI:88594]	-
ENSMUSG00000059058	6.086112008	130.1632278	-4.395458902	1.65E-11	3.96E-10	Tma7-ps	1	171538656	171538850	+	195	processed_pseudogene	translational machinery associated 7 homolog (S. cerevisiae), pseudogene [Source:MGI Symbol;Acc:MGI:3705453]	-
ENSMUSG00000044548	449.0950383	46.94800557	3.253997675	1.71E-11	4.09E-10	Dact1	12	71356658	71366881	+	3761	protein_coding	dishevelled-binding antagonist of beta-catenin 1 [Source:MGI Symbol;Acc:MGI:1891740]	-
ENSMUSG00000035951	106.8253119	4.927958272	4.399632748	1.73E-11	4.13E-10	Ascl3	7	109326672	109330933	-	700	protein_coding	achaete-scute family bHLH transcription factor 3 [Source:MGI Symbol;Acc:MGI:1928820]	-
ENSMUSG00000038059	213.6329149	1771.395684	-3.051084592	1.78E-11	4.24E-10	Smim3	18	60607263	60635059	-	6828	protein_coding	small integral membrane protein 3 [Source:MGI Symbol;Acc:MGI:1917088]	-
ENSMUSG00000022887	297.3797585	27.9979355	3.402341583	1.80E-11	4.30E-10	Masp1	16	23268167	23339565	-	9833	protein_coding	mannan-binding lectin serine peptidase 1 [Source:MGI Symbol;Acc:MGI:88492]	-
ENSMUSG00000074785	1264.716314	151.5849477	3.059426713	1.82E-11	4.33E-10	Plxnc1	10	94626728	94780697	-	8349	protein_coding	plexin C1 [Source:MGI Symbol;Acc:MGI:1890127]	-
ENSMUSG00000038587	3023.399648	376.5129258	3.004923741	1.85E-11	4.39E-10	Akap12	10	4216380	4309470	+	6728	protein_coding	A kinase (PRKA) anchor protein (gravin) 12 [Source:MGI Symbol;Acc:MGI:1932576]	-
ENSMUSG00000057092	1.39E-17	73.31325028	-9.22560206	1.94E-11	4.58E-10	Fxyd3	7	30767597	30776129	-	4850	protein_coding	FXYD domain-containing ion transport regulator 3 [Source:MGI Symbol;Acc:MGI:107497]	-
ENSMUSG00000074652	1.39E-17	73.31325028	-9.22560206	1.94E-11	4.58E-10	Myh7b	2	155453132	155476227	+	6634	protein_coding	myosin, heavy chain 7B, cardiac muscle, beta [Source:MGI Symbol;Acc:MGI:3710243]	-
ENSMUSG00000025804	1.39E-17	73.31325028	-9.22560206	1.94E-11	4.58E-10	Ccr1	9	123762161	123768729	-	2833	protein_coding	chemokine (C-C motif) receptor 1 [Source:MGI Symbol;Acc:MGI:104618]	-
ENSMUSG00000099681	1.39E-17	73.31325028	-9.22560206	1.94E-11	4.58E-10	1700052K11Rik	11	105068552	105072259	-	3708	lncRNA	RIKEN cDNA 1700052K11 gene [Source:MGI Symbol;Acc:MGI:1920681]	-
ENSMUSG00000075410	1.39E-17	74.13716355	-9.241694949	1.94E-11	4.58E-10	Prcd	11	116544360	116559215	+	1534	protein_coding	photoreceptor disc component [Source:MGI Symbol;Acc:MGI:3649529]	-
ENSMUSG00000085433	1.39E-17	73.31325028	-9.22560206	1.94E-11	4.58E-10	Gm16001	5	124249172	124250327	-	1063	lncRNA	predicted gene 16001 [Source:MGI Symbol;Acc:MGI:3802119]	-
ENSMUSG00000026480	1.39E-17	73.31325028	-9.22560206	1.94E-11	4.58E-10	Ncf2	1	152675945	152712742	+	8478	protein_coding	neutrophil cytosolic factor 2 [Source:MGI Symbol;Acc:MGI:97284]	-
ENSMUSG00000107728	1.39E-17	73.31325028	-9.22560206	1.94E-11	4.58E-10	Gm38910	6	134582197	134584644	-	2448	lncRNA	predicted gene, 38910 [Source:MGI Symbol;Acc:MGI:5621795]	-
ENSMUSG00000037157	1.39E-17	74.13716355	-9.241694949	1.94E-11	4.58E-10	Il22ra1	4	135455483	135479451	+	2569	protein_coding	interleukin 22 receptor, alpha 1 [Source:MGI Symbol;Acc:MGI:2663588]	-
ENSMUSG00000010122	76.48222093	1.632002234	5.43486203	1.94E-11	4.58E-10	Slc47a1	11	61234227	61269171	-	3383	protein_coding	solute carrier family 47, member 1 [Source:MGI Symbol;Acc:MGI:1914723]	-
ENSMUSG00000101308	97.11552483	4.103992329	4.518358242	1.95E-11	4.58E-10	Gm28989	13	106924578	106933304	+	1613	lncRNA	predicted gene 28989 [Source:MGI Symbol;Acc:MGI:5579695]	-
ENSMUSG00000072494	32.78810399	346.8520969	-3.399031559	1.98E-11	4.66E-10	Ppp1r3e	14	55110126	55115007	-	2508	protein_coding	protein phosphatase 1, regulatory subunit 3E [Source:MGI Symbol;Acc:MGI:2145790]	-
ENSMUSG00000000805	65.55870206	1.39E-17	9.063918697	2.09E-11	4.89E-10	Car4	11	84848612	84856870	+	1966	protein_coding	carbonic anhydrase 4 [Source:MGI Symbol;Acc:MGI:1096574]	-
ENSMUSG00000102762	64.34497745	0.808128507	6.089275987	2.09E-11	4.89E-10	4930403P22Rik	1	36371789	36372501	+	713	lncRNA	RIKEN cDNA 4930403P22 gene [Source:MGI Symbol;Acc:MGI:1921057]	-
ENSMUSG00000061742	65.55870206	1.39E-17	9.063918697	2.09E-11	4.89E-10	Slc22a12	19	6585875	6593062	-	2263	protein_coding	solute carrier family 22 (organic anion/cation transporter), member 12 [Source:MGI Symbol;Acc:MGI:1195269]	-
ENSMUSG00000086631	65.55870206	1.39E-17	9.063918697	2.09E-11	4.89E-10	Gm12784	7	34243897	34281116	+	3811	lncRNA	predicted gene 12784 [Source:MGI Symbol;Acc:MGI:3650358]	-
ENSMUSG00000109783	65.55870206	1.39E-17	9.063918697	2.09E-11	4.89E-10	Gm45338	16	23338960	23378831	+	5216	lncRNA	predicted gene 45338 [Source:MGI Symbol;Acc:MGI:5791174]	-
ENSMUSG00000078639	64.34497745	0.808128507	6.089275987	2.09E-11	4.89E-10	Gm12695	4	96611884	96673423	-	1904	protein_coding	predicted gene 12695 [Source:MGI Symbol;Acc:MGI:3650206]	-
ENSMUSG00000024846	173.580071	13.16734581	3.70640192	2.12E-11	4.95E-10	Cst6	19	5394733	5399602	-	4090	protein_coding	cystatin E/M [Source:MGI Symbol;Acc:MGI:1920970]	-
ENSMUSG00000024371	2284.242885	284.2347896	3.00592954	2.18E-11	5.08E-10	C2	17	35081580	35117241	-	3872	protein_coding	complement component 2 (within H-2S) [Source:MGI Symbol;Acc:MGI:88226]	-
ENSMUSG00000085517	206.35058	17.28697247	3.566613198	2.24E-11	5.21E-10	Gm12963	4	129918049	129941567	-	1145	lncRNA	predicted gene 12963 [Source:MGI Symbol;Acc:MGI:3651569]	-
ENSMUSG00000046314	15.79589791	210.0827094	-3.724704822	2.25E-11	5.23E-10	Stxbp6	12	44899267	45121492	-	5297	protein_coding	syntaxin binding protein 6 (amisyn) [Source:MGI Symbol;Acc:MGI:2384963]	-
ENSMUSG00000020340	3675.168417	465.4954102	2.980586674	2.33E-11	5.41E-10	Cyfip2	11	46084677	46203686	-	7103	protein_coding	cytoplasmic FMR1 interacting protein 2 [Source:MGI Symbol;Acc:MGI:1924134]	-
ENSMUSG00000039699	348.3560941	35.41318923	3.293038936	2.33E-11	5.41E-10	Batf2	19	6191013	6222506	+	2522	protein_coding	basic leucine zipper transcription factor, ATF-like 2 [Source:MGI Symbol;Acc:MGI:1921731]	-
ENSMUSG00000099517	95.90180133	4.103992329	4.500233942	2.33E-11	5.41E-10	H3c8	13	23719592	23720121	+	530	protein_coding	H3 clustered histone 8 [Source:MGI Symbol;Acc:MGI:2145541]	-
ENSMUSG00000036598	276.7464792	26.35009895	3.385707719	2.37E-11	5.48E-10	Ccdc113	8	96260713	96285518	+	1288	protein_coding	coiled-coil domain containing 113 [Source:MGI Symbol;Acc:MGI:3606076]	-
ENSMUSG00000006575	1.39E-17	72.48933698	-9.209327632	2.42E-11	5.59E-10	Rundc3a	11	102284229	102293381	+	2941	protein_coding	RUN domain containing 3A [Source:MGI Symbol;Acc:MGI:1858752]	-
ENSMUSG00000037490	1.39E-17	72.48933698	-9.209327632	2.42E-11	5.59E-10	Slc2a12	10	22520910	22580184	+	4237	protein_coding	solute carrier family 2 (facilitated glucose transporter), member 12 [Source:MGI Symbol;Acc:MGI:3052471]	-
ENSMUSG00000069755	1.39E-17	72.48933698	-9.209327632	2.42E-11	5.59E-10	Zfp125	12	20927085	20971263	-	3109	transcribed_unprocessed_pseudogene	zinc finger protein 125 [Source:MGI Symbol;Acc:MGI:1336211]	-
ENSMUSG00000034641	1.39E-17	72.48933698	-9.209327632	2.42E-11	5.59E-10	Cd300ld	11	114873100	114880748	-	2645	protein_coding	CD300 molecule like family member d [Source:MGI Symbol;Acc:MGI:2442358]	-
ENSMUSG00000021884	196.6407999	15.63912439	3.640435617	2.44E-11	5.62E-10	Hacl1	14	31320687	31363243	-	4945	protein_coding	2-hydroxyacyl-CoA lyase 1 [Source:MGI Symbol;Acc:MGI:1929657]	-
ENSMUSG00000051486	86.19201228	2.456015843	5.055822002	2.53E-11	5.82E-10	Pcdhb11	18	37554471	37558889	+	4419	protein_coding	protocadherin beta 11 [Source:MGI Symbol;Acc:MGI:2136746]	-
ENSMUSG00000040229	86.19201228	3.280013238	4.657942514	2.53E-11	5.82E-10	Gpr34	X	13498328	13507097	+	2090	protein_coding	G protein-coupled receptor 34 [Source:MGI Symbol;Acc:MGI:1346334]	-
ENSMUSG00000024653	8517.919608	1102.379273	2.949718326	2.60E-11	5.97E-10	Scgb1a1	19	9061000	9065322	-	476	protein_coding	secretoglobin, family 1A, member 1 (uteroglobin) [Source:MGI Symbol;Acc:MGI:98919]	-
ENSMUSG00000087177	7.299820206	135.1067019	-4.190918854	2.64E-11	6.05E-10	E130307A14Rik	10	39497408	39608003	-	7141	lncRNA	RIKEN cDNA E130307A14 gene [Source:MGI Symbol;Acc:MGI:3036287]	-
ENSMUSG00000117966	64.34497745	1.39E-17	9.03700251	2.69E-11	6.16E-10	1700061A03Rik	19	5538772	5539226	-	455	TEC	RIKEN cDNA 1700061A03 gene [Source:MGI Symbol;Acc:MGI:1920664]	-
ENSMUSG00000078657	64.34497745	1.39E-17	9.03700251	2.69E-11	6.16E-10	Crnn	3	93052094	93057126	+	1865	protein_coding	cornulin [Source:MGI Symbol;Acc:MGI:2685861]	-
ENSMUSG00000082508	64.34497745	1.39E-17	9.03700251	2.69E-11	6.16E-10	Rpl15-ps4	2	38667748	38668353	+	606	processed_pseudogene	ribosomal protein L15, pseudogene 4 [Source:MGI Symbol;Acc:MGI:3650246]	-
ENSMUSG00000070366	64.34497745	1.39E-17	9.03700251	2.69E-11	6.16E-10	Plpp4	7	128858755	128993136	+	1458	protein_coding	phospholipid phosphatase 4 [Source:MGI Symbol;Acc:MGI:2685936]	-
ENSMUSG00000061911	64.34497745	1.39E-17	9.03700251	2.69E-11	6.16E-10	Myt1l	12	29578383	29973212	+	14018	protein_coding	myelin transcription factor 1-like [Source:MGI Symbol;Acc:MGI:1100511]	-
ENSMUSG00000021186	985.5602267	117.8045415	3.063018872	2.70E-11	6.16E-10	Fbln5	12	101712824	101785314	-	6911	protein_coding	fibulin 5 [Source:MGI Symbol;Acc:MGI:1346091]	-
ENSMUSG00000035948	429.6754831	46.12409075	3.215707539	2.78E-11	6.34E-10	Acss3	10	106769378	106959529	-	7196	protein_coding	acyl-CoA synthetase short-chain family member 3 [Source:MGI Symbol;Acc:MGI:2685720]	-
ENSMUSG00000048327	110.4664817	939.2447278	-3.086733919	2.91E-11	6.62E-10	Ckap2l	2	129110130	129139132	-	3137	protein_coding	cytoskeleton associated protein 2-like [Source:MGI Symbol;Acc:MGI:1917716]	-
ENSMUSG00000026475	148.0918942	1229.261696	-3.052367303	2.94E-11	6.69E-10	Rgs16	1	153616095	153621214	+	2339	protein_coding	regulator of G-protein signaling 16 [Source:MGI Symbol;Acc:MGI:108407]	-
ENSMUSG00000042647	582.6044775	65.89802954	3.14145961	2.99E-11	6.79E-10	Acad12	5	121734838	121757001	-	6516	protein_coding	acyl-Coenzyme A dehydrogenase family, member 12 [Source:MGI Symbol;Acc:MGI:2443320]	-
ENSMUSG00000028238	1.39E-17	71.66542366	-9.192867523	3.02E-11	6.80E-10	Atp6v0d2	4	19876841	19922605	-	2716	protein_coding	ATPase, H+ transporting, lysosomal V0 subunit D2 [Source:MGI Symbol;Acc:MGI:1924415]	-
ENSMUSG00000044471	1.39E-17	71.66542366	-9.192867523	3.02E-11	6.80E-10	Lncpint	6	31059500	31197423	-	7378	lncRNA	long non-protein coding RNA, Trp53 induced transcript [Source:MGI Symbol;Acc:MGI:2673128]	-
ENSMUSG00000031372	1.39E-17	71.66542366	-9.192867523	3.02E-11	6.80E-10	Trex2	X	72477311	72478950	-	1017	protein_coding	three prime repair exonuclease 2 [Source:MGI Symbol;Acc:MGI:1346343]	-
ENSMUSG00000079657	1.39E-17	71.66542366	-9.192867523	3.02E-11	6.80E-10	Rab26	17	24746215	24753184	-	2852	protein_coding	RAB26, member RAS oncogene family [Source:MGI Symbol;Acc:MGI:2443284]	-
ENSMUSG00000052430	1.39E-17	71.66542366	-9.192867523	3.02E-11	6.80E-10	Bmpr1b	3	141542897	141875186	-	5962	protein_coding	bone morphogenetic protein receptor, type 1B [Source:MGI Symbol;Acc:MGI:107191]	-
ENSMUSG00000092586	1.39E-17	71.66542366	-9.192867523	3.02E-11	6.80E-10	Ly6g6c	17	35284364	35289026	+	1367	protein_coding	lymphocyte antigen 6 complex, locus G6C [Source:MGI Symbol;Acc:MGI:2148930]	-
ENSMUSG00000040345	1.39E-17	71.66542366	-9.192867523	3.02E-11	6.80E-10	Arhgap9	10	127157833	127165812	+	3787	protein_coding	Rho GTPase activating protein 9 [Source:MGI Symbol;Acc:MGI:2143764]	-
ENSMUSG00000085363	1.39E-17	71.66542366	-9.192867523	3.02E-11	6.80E-10	Gm15478	5	67799744	67804119	+	2172	lncRNA	predicted gene 15478 [Source:MGI Symbol;Acc:MGI:3705145]	-
ENSMUSG00000031294	75.26849682	1.632002234	5.411815694	3.02E-11	6.80E-10	D630029K05Rik	10	116800612	116805010	+	2717	lncRNA	RIKEN cDNA D630029K05 gene [Source:MGI Symbol;Acc:MGI:2143561]	-
ENSMUSG00000022658	75.26849682	1.632002234	5.411815694	3.02E-11	6.80E-10	Tagln3	16	45531593	45544971	-	1240	protein_coding	transgelin 3 [Source:MGI Symbol;Acc:MGI:1926784]	-
ENSMUSG00000028011	75.26849682	1.632002234	5.411815694	3.02E-11	6.80E-10	Tdo2	3	81864397	81883509	-	3881	protein_coding	tryptophan 2,3-dioxygenase [Source:MGI Symbol;Acc:MGI:1928486]	-
ENSMUSG00000086589	84.9782885	3.280013238	4.637507713	3.09E-11	6.95E-10	Gm12915	4	124629523	124645147	-	1499	lncRNA	predicted gene 12915 [Source:MGI Symbol;Acc:MGI:3650273]	-
ENSMUSG00000032514	580.1770332	65.89802954	3.135437093	3.19E-11	7.16E-10	Ttc21a	9	119766672	119796859	+	5388	protein_coding	tetratricopeptide repeat domain 21A [Source:MGI Symbol;Acc:MGI:1921302]	-
ENSMUSG00000075327	54.63517795	507.5149159	-3.213168694	3.21E-11	7.20E-10	Zbtb2	10	4317075	4338108	-	7374	protein_coding	zinc finger and BTB domain containing 2 [Source:MGI Symbol;Acc:MGI:2685949]	-
ENSMUSG00000031972	111.6802049	5.751914932	4.246298617	3.25E-11	7.28E-10	Acta1	8	124618508	124621490	-	1536	protein_coding	actin, alpha 1, skeletal muscle [Source:MGI Symbol;Acc:MGI:87902]	-
ENSMUSG00000108852	111.6802049	5.751914932	4.246298617	3.25E-11	7.28E-10	Gm44911	8	7090157	7091218	+	1062	processed_pseudogene	predicted gene 44911 [Source:MGI Symbol;Acc:MGI:5753487]	-
ENSMUSG00000032023	63.13125277	0.808128507	6.061848065	3.48E-11	7.78E-10	Jhy	9	40806145	40875414	-	3343	protein_coding	junctional cadherin complex regulator [Source:MGI Symbol;Acc:MGI:1918239]	-
ENSMUSG00000003955	510.9948697	3953.93813	-2.951663805	3.70E-11	8.27E-10	Fam162a	16	35864131	35891964	-	850	protein_coding	family with sequence similarity 162, member A [Source:MGI Symbol;Acc:MGI:1917436]	-
ENSMUSG00000066361	216.0603598	18.93481786	3.502556224	3.75E-11	8.36E-10	Serpina3c	12	104112641	104120129	-	2213	protein_coding	serine (or cysteine) peptidase inhibitor, clade A, member 3C [Source:MGI Symbol;Acc:MGI:102848]	-
ENSMUSG00000079071	83.76456468	2.456015843	5.014658791	3.78E-11	8.40E-10	Slc28a2b	2	122315422	122358521	+	4996	protein_coding	solute carrier family 28 member 2b [Source:MGI Symbol;Acc:MGI:3702173]	-
ENSMUSG00000034059	1.39E-17	70.8415103	-9.176217446	3.78E-11	8.40E-10	Ypel4	2	84564402	84568999	+	2614	protein_coding	yippee like 4 [Source:MGI Symbol;Acc:MGI:3605071]	-
ENSMUSG00000046667	1.39E-17	70.8415103	-9.176217446	3.78E-11	8.40E-10	Rbm12b1	4	12140264	12146731	+	3122	protein_coding	RNA binding motif protein 12 B1 [Source:MGI Symbol;Acc:MGI:1919647]	-
ENSMUSG00000000739	1.39E-17	70.8415103	-9.176217446	3.78E-11	8.40E-10	Sult5a1	8	123866931	123885054	-	4419	protein_coding	sulfotransferase family 5A, member 1 [Source:MGI Symbol;Acc:MGI:1931463]	-
ENSMUSG00000047798	1.39E-17	70.8415103	-9.176217446	3.78E-11	8.40E-10	Cd300lf	11	115007040	115024818	-	5149	protein_coding	CD300 molecule like family member F [Source:MGI Symbol;Acc:MGI:2442359]	-
ENSMUSG00000086714	110.4664817	5.751914932	4.230548701	3.81E-11	8.45E-10	0610009E02Rik	2	26335708	26349402	+	1803	lncRNA	RIKEN cDNA 0610009E02 gene [Source:MGI Symbol;Acc:MGI:3698435]	-
ENSMUSG00000022383	262.1818111	24.70226128	3.400404697	3.90E-11	8.64E-10	Ppara	15	85619184	85687020	+	3836	protein_coding	peroxisome proliferator activated receptor alpha [Source:MGI Symbol;Acc:MGI:104740]	-
ENSMUSG00000040747	20.65081701	241.3913666	-3.540597516	4.39E-11	9.72E-10	Cd53	3	106667237	106697465	-	1742	protein_coding	CD53 antigen [Source:MGI Symbol;Acc:MGI:88341]	-
ENSMUSG00000110115	61.91752802	0.808128507	6.033888573	4.50E-11	9.96E-10	Gm32486	7	138872733	138876781	-	3816	lncRNA	predicted gene, 32486 [Source:MGI Symbol;Acc:MGI:5591645]	-
ENSMUSG00000082935	1.231561878	79.90455574	-5.904321437	4.63E-11	1.02E-09	Gm7658	1	21582157	21583280	-	1124	processed_pseudogene	predicted gene 7658 [Source:MGI Symbol;Acc:MGI:3648029]	-
ENSMUSG00000111147	82.55084082	2.456015843	4.993628212	4.63E-11	1.02E-09	Gm33699	9	60939494	60966398	+	3468	lncRNA	predicted gene, 33699 [Source:MGI Symbol;Acc:MGI:5592858]	-
ENSMUSG00000061527	1255.006537	158.1762455	2.98695677	4.74E-11	1.03E-09	Krt5	15	101615505	101621333	-	2197	protein_coding	keratin 5 [Source:MGI Symbol;Acc:MGI:96702]	-
ENSMUSG00000061762	1.39E-17	69.19368351	-9.142329489	4.74E-11	1.03E-09	Tac1	6	7554879	7565834	+	3399	protein_coding	tachykinin 1 [Source:MGI Symbol;Acc:MGI:98474]	-
ENSMUSG00000099481	1.39E-17	69.19368351	-9.142329489	4.74E-11	1.03E-09	Xndc1	7	101714718	101732972	+	5278	protein_coding	Xrcc1 N-terminal domain containing 1 [Source:MGI Symbol;Acc:MGI:5546359]	-
ENSMUSG00000086549	1.39E-17	70.01759692	-9.159372966	4.74E-11	1.03E-09	Gm13648	4	156137172	156144259	-	1536	lncRNA	predicted gene 13648 [Source:MGI Symbol;Acc:MGI:3652033]	-
ENSMUSG00000050050	1.39E-17	69.19368351	-9.142329489	4.74E-11	1.03E-09	Ccdc158	5	92755813	92823130	-	6207	protein_coding	coiled-coil domain containing 158 [Source:MGI Symbol;Acc:MGI:2444555]	-
ENSMUSG00000032625	1.39E-17	69.19368351	-9.142329489	4.74E-11	1.03E-09	Thsd7a	6	12311609	12749409	-	13737	protein_coding	thrombospondin, type I, domain containing 7A [Source:MGI Symbol;Acc:MGI:2685683]	-
ENSMUSG00000051652	1.39E-17	70.01759692	-9.159372966	4.74E-11	1.03E-09	Lrrc3	10	77733409	77738370	-	4296	protein_coding	leucine rich repeat containing 3 [Source:MGI Symbol;Acc:MGI:2447899]	-
ENSMUSG00000032769	1.39E-17	69.19368351	-9.142329489	4.74E-11	1.03E-09	Trpa1	1	14942872	14989086	-	4263	protein_coding	transient receptor potential cation channel, subfamily A, member 1 [Source:MGI Symbol;Acc:MGI:3522699]	-
ENSMUSG00000035237	1.39E-17	69.19368351	-9.142329489	4.74E-11	1.03E-09	Lcat	8	106666183	106670014	-	1342	protein_coding	lecithin cholesterol acyltransferase [Source:MGI Symbol;Acc:MGI:96755]	-
ENSMUSG00000042251	1.39E-17	69.19368351	-9.142329489	4.74E-11	1.03E-09	Pm20d1	1	131725119	131749211	+	7028	protein_coding	peptidase M20 domain containing 1 [Source:MGI Symbol;Acc:MGI:2442939]	-
ENSMUSG00000021391	1.39E-17	70.01759692	-9.159372966	4.74E-11	1.03E-09	Cenpp	13	49617499	49806261	-	2564	protein_coding	centromere protein P [Source:MGI Symbol;Acc:MGI:1913586]	-
ENSMUSG00000055602	1.39E-17	69.19368351	-9.142329489	4.74E-11	1.03E-09	Tcp10b	17	13279991	13301368	+	3369	protein_coding	t-complex protein 10b [Source:MGI Symbol;Acc:MGI:98542]	-
ENSMUSG00000107094	72.84104845	1.632002234	5.364588256	4.74E-11	1.03E-09	Gm43294	6	3583814	3586303	+	2490	TEC	predicted gene 43294 [Source:MGI Symbol;Acc:MGI:5663431]	-
ENSMUSG00000107814	72.84104845	1.632002234	5.364588256	4.74E-11	1.03E-09	Gm35876	6	146929499	146929957	+	459	processed_pseudogene	predicted gene, 35876 [Source:MGI Symbol;Acc:MGI:5595035]	-
ENSMUSG00000033044	72.84104845	1.632002234	5.364588256	4.74E-11	1.03E-09	Dhrs7c	11	67689013	67706828	+	1877	protein_coding	dehydrogenase/reductase (SDR family) member 7C [Source:MGI Symbol;Acc:MGI:1915710]	-
ENSMUSG00000097386	117.7488207	6.575864842	4.133684151	4.78E-11	1.04E-09	9130213A22Rik	11	69010880	69013415	-	1581	lncRNA	RIKEN cDNA 9130213A22 gene [Source:MGI Symbol;Acc:MGI:3642718]	-
ENSMUSG00000062309	92.26063067	4.103992329	4.444453482	4.87E-11	1.06E-09	Rpp25	9	57411309	57412731	+	1423	protein_coding	ribonuclease P/MRP 25 subunit [Source:MGI Symbol;Acc:MGI:2143151]	-
ENSMUSG00000006445	1579.070341	11807.46571	-2.902473044	4.89E-11	1.06E-09	Epha2	4	141028551	141056695	+	4674	protein_coding	Eph receptor A2 [Source:MGI Symbol;Acc:MGI:95278]	-
ENSMUSG00000027875	133.5272199	9.047688302	3.862729997	5.08E-11	1.10E-09	Hmgcs2	3	98187751	98218054	+	3290	protein_coding	3-hydroxy-3-methylglutaryl-Coenzyme A synthase 2 [Source:MGI Symbol;Acc:MGI:101939]	-
ENSMUSG00000060548	774.3725764	94.73498832	3.029160467	5.15E-11	1.12E-09	Tnfrsf19	14	61201324	61283939	-	4738	protein_coding	tumor necrosis factor receptor superfamily, member 19 [Source:MGI Symbol;Acc:MGI:1352474]	-
ENSMUSG00000033209	1330.257308	168.887104	2.97651371	5.24E-11	1.13E-09	Ttc28	5	111027669	111437646	+	12315	protein_coding	tetratricopeptide repeat domain 28 [Source:MGI Symbol;Acc:MGI:2140873]	-
ENSMUSG00000006342	523.1320914	3962.177248	-2.920807224	5.51E-11	1.19E-09	Susd2	10	75472540	75479842	-	3435	protein_coding	sushi domain containing 2 [Source:MGI Symbol;Acc:MGI:1918983]	-
ENSMUSG00000041782	166.2977351	1322.363734	-2.990518962	5.55E-11	1.20E-09	Lad1	1	135746336	135761080	+	3400	protein_coding	ladinin [Source:MGI Symbol;Acc:MGI:109343]	-
ENSMUSG00000101013	116.5350976	6.575864842	4.118749454	5.56E-11	1.20E-09	A630072M18Rik	5	21155987	21161396	+	5410	lncRNA	RIKEN cDNA A630072M18 gene [Source:MGI Symbol;Acc:MGI:2444702]	-
ENSMUSG00000089635	116.5350976	6.575864842	4.118749454	5.56E-11	1.20E-09	Gm16559	3	137987169	138012783	-	1564	lncRNA	predicted gene 16559 [Source:MGI Symbol;Acc:MGI:4414979]	-
ENSMUSG00000067795	165.0840125	13.16734581	3.634045879	5.59E-11	1.21E-09	4930444P10Rik	1	16136203	16163549	-	2063	protein_coding	RIKEN cDNA 4930444P10 gene [Source:MGI Symbol;Acc:MGI:1923049]	-
ENSMUSG00000083257	81.33711693	3.280013238	4.574407035	5.69E-11	1.22E-09	Gm15568	10	10218859	10220071	+	1213	processed_pseudogene	predicted gene 15568 [Source:MGI Symbol;Acc:MGI:3783017]	-
ENSMUSG00000083902	60.70380321	0.808128507	6.005376497	5.84E-11	1.25E-09	Tent2-ps1	5	55781532	55782933	+	1402	processed_pseudogene	terminal nucleotidyltransferase 2, pseudogene 1 [Source:MGI Symbol;Acc:MGI:3801944]	-
ENSMUSG00000022762	61.91752802	1.39E-17	8.981615096	5.84E-11	1.25E-09	Ncam2	16	80997585	81423716	+	11330	protein_coding	neural cell adhesion molecule 2 [Source:MGI Symbol;Acc:MGI:97282]	-
ENSMUSG00000105891	61.91752802	1.39E-17	8.981615096	5.84E-11	1.25E-09	A230001M10Rik	3	102169721	102352448	+	2310	lncRNA	RIKEN cDNA A230001M10 gene [Source:MGI Symbol;Acc:MGI:2443043]	-
ENSMUSG00000031075	305.8758146	2342.366585	-2.936539151	5.90E-11	1.26E-09	Ano1	7	144142286	144305711	-	6322	protein_coding	anoctamin 1, calcium activated chloride channel [Source:MGI Symbol;Acc:MGI:2142149]	-
ENSMUSG00000066705	1.39E-17	68.36977007	-9.125082257	5.96E-11	1.26E-09	Fxyd6	9	45281483	45307457	+	4107	protein_coding	FXYD domain-containing ion transport regulator 6 [Source:MGI Symbol;Acc:MGI:1890226]	-
ENSMUSG00000021643	1.39E-17	68.36977007	-9.125082257	5.96E-11	1.26E-09	Serf1	13	100244520	100251079	+	1300	protein_coding	small EDRK-rich factor 1 [Source:MGI Symbol;Acc:MGI:1337114]	-
ENSMUSG00000027938	1.39E-17	68.36977007	-9.125082257	5.96E-11	1.26E-09	Creb3l4	3	90144807	90150819	-	1679	protein_coding	cAMP responsive element binding protein 3-like 4 [Source:MGI Symbol;Acc:MGI:1916603]	-
ENSMUSG00000050855	1.39E-17	68.36977007	-9.125082257	5.96E-11	1.26E-09	Zfp940	7	29533045	29553094	-	6090	protein_coding	zinc finger protein 940 [Source:MGI Symbol;Acc:MGI:2446235]	-
ENSMUSG00000049892	1.39E-17	68.36977007	-9.125082257	5.96E-11	1.26E-09	Rasd1	11	59854007	59855770	-	1611	protein_coding	RAS, dexamethasone-induced 1 [Source:MGI Symbol;Acc:MGI:1270848]	-
ENSMUSG00000082152	1.39E-17	68.36977007	-9.125082257	5.96E-11	1.26E-09	Gm13655	2	75462982	75463726	-	745	processed_pseudogene	predicted gene 13655 [Source:MGI Symbol;Acc:MGI:3650029]	-
ENSMUSG00000048148	1.39E-17	68.36977007	-9.125082257	5.96E-11	1.26E-09	Nwd1	8	73373339	73444504	+	12067	protein_coding	NACHT and WD repeat domain containing 1 [Source:MGI Symbol;Acc:MGI:2442268]	-
ENSMUSG00000072621	1.39E-17	68.36977007	-9.125082257	5.96E-11	1.26E-09	Slfn10-ps	11	82918956	82930868	-	3621	transcribed_unprocessed_pseudogene	schlafen 10, pseudogene [Source:MGI Symbol;Acc:MGI:3512288]	-
ENSMUSG00000044229	1.39E-17	68.36977007	-9.125082257	5.96E-11	1.26E-09	Nxpe4	9	48073321	48311325	+	5911	protein_coding	neurexophilin and PC-esterase domain family, member 4 [Source:MGI Symbol;Acc:MGI:1924792]	-
ENSMUSG00000099553	71.62732419	1.632002234	5.340381837	5.96E-11	1.26E-09	Gm29538	1	88371691	88390330	-	471	lncRNA	predicted gene 29538 [Source:MGI Symbol;Acc:MGI:5580244]	-
ENSMUSG00000046334	71.62732419	1.632002234	5.340381837	5.96E-11	1.26E-09	Gm6195	1	9872422	9872778	-	357	processed_pseudogene	predicted pseudogene 6195 [Source:MGI Symbol;Acc:MGI:3647661]	-
ENSMUSG00000021196	849.6233486	6344.106354	-2.900374925	5.99E-11	1.27E-09	Pfkp	13	6629804	6698813	-	13401	protein_coding	phosphofructokinase, platelet [Source:MGI Symbol;Acc:MGI:1891833]	-
ENSMUSG00000079502	163.8702898	13.16734581	3.623406572	6.24E-11	1.32E-09	Cfap77	2	28816961	28945078	-	2624	protein_coding	cilia and flagella associated protein 77 [Source:MGI Symbol;Acc:MGI:2685669]	-
ENSMUSG00000045659	159.015399	1262.218169	-2.987928702	6.28E-11	1.33E-09	Plekha7	7	115722720	115907611	-	12933	protein_coding	pleckstrin homology domain containing, family A member 7 [Source:MGI Symbol;Acc:MGI:2445094]	-
ENSMUSG00000022617	186.9310196	16.4630488	3.49397938	6.35E-11	1.34E-09	Chkb	15	89310563	89314111	-	3061	protein_coding	choline kinase beta [Source:MGI Symbol;Acc:MGI:1328313]	-
ENSMUSG00000026611	148.0918942	10.69555652	3.77393685	6.51E-11	1.38E-09	Spata17	1	186776845	186947662	-	2870	protein_coding	spermatogenesis associated 17 [Source:MGI Symbol;Acc:MGI:1921967]	-
ENSMUSG00000114014	123.8174361	8.22375056	3.889477349	6.61E-11	1.39E-09	Gm48350	13	95149189	95160298	-	851	lncRNA	predicted gene, 48350 [Source:MGI Symbol;Acc:MGI:6097814]	-
ENSMUSG00000028373	1768.41099	231.5044224	2.932570864	6.62E-11	1.40E-09	Astn2	4	65299040	66322848	-	4959	protein_coding	astrotactin 2 [Source:MGI Symbol;Acc:MGI:1889277]	-
ENSMUSG00000056185	1060.810998	135.1067019	2.971671205	7.07E-11	1.49E-09	Snx32	19	5542263	5560566	-	3554	protein_coding	sorting nexin 32 [Source:MGI Symbol;Acc:MGI:2444704]	-
ENSMUSG00000031451	15118.1404	2066.356121	2.871033917	7.11E-11	1.50E-09	Gas6	8	13515374	13544490	-	2548	protein_coding	growth arrest specific 6 [Source:MGI Symbol;Acc:MGI:95660]	-
ENSMUSG00000064202	201.49569	18.11089547	3.46562997	7.13E-11	1.50E-09	Spata6l	19	28870442	28945200	-	5420	protein_coding	spermatogenesis associated 6 like [Source:MGI Symbol;Acc:MGI:1918036]	-
ENSMUSG00000054720	1088.726607	7986.162635	-2.87474668	7.43E-11	1.56E-09	Lrrc8c	5	105667254	105760884	+	7654	protein_coding	leucine rich repeat containing 8 family, member C [Source:MGI Symbol;Acc:MGI:2140839]	-
ENSMUSG00000046794	98.3292483	805.7710087	-3.033384694	7.49E-11	1.56E-09	Ppp1r3b	8	35842893	35855293	+	6216	protein_coding	protein phosphatase 1, regulatory subunit 3B [Source:MGI Symbol;Acc:MGI:2177268]	-
ENSMUSG00000116908	1.39E-17	67.54585659	-9.107626339	7.50E-11	1.56E-09	Gm49599	16	36695502	36700596	+	5095	TEC	predicted gene, 49599 [Source:MGI Symbol;Acc:MGI:6215007]	-
ENSMUSG00000071715	1.39E-17	67.54585659	-9.107626339	7.50E-11	1.56E-09	Ncf4	15	78129001	78146780	+	2020	protein_coding	neutrophil cytosolic factor 4 [Source:MGI Symbol;Acc:MGI:109186]	-
ENSMUSG00000054951	1.39E-17	67.54585659	-9.107626339	7.50E-11	1.56E-09	9130008F23Rik	17	41186373	41191450	-	2161	protein_coding	RIKEN cDNA 9130008F23 gene [Source:MGI Symbol;Acc:MGI:1918833]	-
ENSMUSG00000102856	1.39E-17	67.54585659	-9.107626339	7.50E-11	1.56E-09	Gm37084	1	131013989	131019886	-	5898	TEC	predicted gene, 37084 [Source:MGI Symbol;Acc:MGI:5610312]	-
ENSMUSG00000024803	1.39E-17	67.54585659	-9.107626339	7.50E-11	1.56E-09	Ankrd1	19	36089361	36097499	-	2886	protein_coding	ankyrin repeat domain 1 (cardiac muscle) [Source:MGI Symbol;Acc:MGI:1097717]	-
ENSMUSG00000086499	70.41359988	1.632002234	5.315762327	7.50E-11	1.56E-09	Gm16217	10	127432417	127433739	+	616	lncRNA	predicted gene 16217 [Source:MGI Symbol;Acc:MGI:3801959]	-
ENSMUSG00000071005	70.41359988	1.632002234	5.315762327	7.50E-11	1.56E-09	Ccl19	4	42754525	42756577	-	867	protein_coding	chemokine (C-C motif) ligand 19 [Source:MGI Symbol;Acc:MGI:1346316]	-
ENSMUSG00000112808	18.22335749	219.145742	-3.580633115	7.52E-11	1.57E-09	Gm4739	10	25983687	25984319	+	633	processed_pseudogene	predicted gene 4739 [Source:MGI Symbol;Acc:MGI:3642984]	-
ENSMUSG00000089809	120.1762669	966.4338186	-3.006465193	7.54E-11	1.57E-09	Rasgef1b	5	99365285	99876924	-	13805	protein_coding	RasGEF domain family, member 1B [Source:MGI Symbol;Acc:MGI:2443755]	-
ENSMUSG00000055159	59.49007832	0.808128507	5.976289556	7.60E-11	1.58E-09	4930583K01Rik	7	117843088	117844774	+	925	lncRNA	RIKEN cDNA 4930583K01 gene [Source:MGI Symbol;Acc:MGI:1914995]	-
ENSMUSG00000110355	60.70380321	1.39E-17	8.953103021	7.60E-11	1.58E-09	Gm7514	7	140572493	140573426	-	934	processed_pseudogene	predicted gene 7514 [Source:MGI Symbol;Acc:MGI:3643009]	-
ENSMUSG00000063867	60.70380321	1.39E-17	8.953103021	7.60E-11	1.58E-09	Olfr1511	14	52627251	52634836	-	1468	protein_coding	olfactory receptor 1511 [Source:MGI Symbol;Acc:MGI:3031345]	-
ENSMUSG00000092192	60.70380321	1.39E-17	8.953103021	7.60E-11	1.58E-09	Dnaaf4	9	72866067	72880346	+	1975	protein_coding	dynein axonemal assembly factor 4 [Source:MGI Symbol;Acc:MGI:1914935]	-
ENSMUSG00000096578	60.70380321	1.39E-17	8.953103021	7.60E-11	1.58E-09	Gm9529	19	60955111	60955690	-	580	processed_pseudogene	predicted gene 9529 [Source:MGI Symbol;Acc:MGI:3779938]	-
ENSMUSG00000096981	362.920761	40.35668456	3.164278003	7.84E-11	1.62E-09	Gm16845	9	21982298	21997418	+	1509	lncRNA	predicted gene, 16845 [Source:MGI Symbol;Acc:MGI:4439769]	-
ENSMUSG00000060441	267.0367005	27.17401736	3.290009064	7.93E-11	1.64E-09	Trim5	7	103912593	103937301	-	3690	protein_coding	tripartite motif-containing 5 [Source:MGI Symbol;Acc:MGI:3646853]	-
ENSMUSG00000037474	87.40573602	721.7319999	-3.044206914	8.48E-11	1.75E-09	Dtl	1	191269468	191307656	-	13709	protein_coding	denticleless E3 ubiquitin protein ligase [Source:MGI Symbol;Acc:MGI:1924093]	-
ENSMUSG00000015970	72.84104845	612.151723	-3.069312073	8.53E-11	1.76E-09	Chdh	14	29730980	29762484	+	6217	protein_coding	choline dehydrogenase [Source:MGI Symbol;Acc:MGI:1860776]	-
ENSMUSG00000075463	88.61945973	4.103992329	4.38642928	8.57E-11	1.77E-09	4930594M22Rik	14	123150442	123174881	+	4342	lncRNA	RIKEN cDNA 4930594M22 gene [Source:MGI Symbol;Acc:MGI:1925478]	-
ENSMUSG00000081281	1.231561878	76.6089032	-5.843662517	8.61E-11	1.77E-09	Rpl7-ps9	X	35931870	35932666	+	797	processed_pseudogene	ribosomal protein L7, pseudogene 9 [Source:MGI Symbol;Acc:MGI:3645367]	-
ENSMUSG00000053799	64.34497745	552.8300688	-3.100943339	8.81E-11	1.81E-09	Exoc6	19	37509327	37672507	+	3876	protein_coding	exocyst complex component 6 [Source:MGI Symbol;Acc:MGI:1351611]	-
ENSMUSG00000056598	671.2061945	83.20020793	3.009938629	9.29E-11	1.91E-09	Drc3	11	60244155	60285167	+	4519	protein_coding	dynein regulatory complex subunit 3 [Source:MGI Symbol;Acc:MGI:1921915]	-
ENSMUSG00000021213	483.0792596	56.834978	3.084232599	9.32E-11	1.92E-09	Akr1c13	13	4241149	4255595	+	1434	protein_coding	aldo-keto reductase family 1, member C13 [Source:MGI Symbol;Acc:MGI:1351662]	-
ENSMUSG00000021636	63.13125277	544.5909501	-3.106713609	9.35E-11	1.92E-09	Marveld2	13	100732465	100753479	-	3382	protein_coding	MARVEL (membrane-associating) domain containing 2 [Source:MGI Symbol;Acc:MGI:2446166]	-
ENSMUSG00000020961	82.55084082	681.3603191	-3.043521086	9.40E-11	1.93E-09	Ston2	12	91599783	91755161	-	12448	protein_coding	stonin 2 [Source:MGI Symbol;Acc:MGI:1918272]	-
ENSMUSG00000043430	1.39E-17	66.72194308	-9.089956623	9.47E-11	1.93E-09	Psapl1	5	36361365	36363912	+	2548	protein_coding	prosaposin-like 1 [Source:MGI Symbol;Acc:MGI:1924193]	-
ENSMUSG00000102224	1.39E-17	66.72194308	-9.089956623	9.47E-11	1.93E-09	4930447F24Rik	9	108010917	108015766	+	1503	lncRNA	RIKEN cDNA 4930447F24 gene [Source:MGI Symbol;Acc:MGI:1924123]	-
ENSMUSG00000074194	1.39E-17	66.72194308	-9.089956623	9.47E-11	1.93E-09	Zfp791	8	85835182	85849724	-	2946	protein_coding	zinc finger protein 791 [Source:MGI Symbol;Acc:MGI:3648473]	-
ENSMUSG00000064366	1.39E-17	66.72194308	-9.089956623	9.47E-11	1.93E-09	mt-Tl2	MT	11671	11741	+	71	Mt_tRNA	mitochondrially encoded tRNA leucine 2 [Source:MGI Symbol;Acc:MGI:102481]	-
ENSMUSG00000031480	1.39E-17	66.72194308	-9.089956623	9.47E-11	1.93E-09	Thsd1	8	22717329	22751350	+	4422	protein_coding	thrombospondin, type I, domain 1 [Source:MGI Symbol;Acc:MGI:1929096]	-
ENSMUSG00000100201	1.39E-17	66.72194308	-9.089956623	9.47E-11	1.93E-09	Gm29093	10	80423799	80425624	-	409	lncRNA	predicted gene 29093 [Source:MGI Symbol;Acc:MGI:5579799]	-
ENSMUSG00000037143	257.3269216	26.35009895	3.280786412	9.53E-11	1.94E-09	Cfap61	2	145776704	146056959	+	10606	protein_coding	cilia and flagella associated protein 61 [Source:MGI Symbol;Acc:MGI:1926024]	-
ENSMUSG00000034854	72.84104845	608.0321637	-3.059572638	9.65E-11	1.97E-09	Mfsd12	10	81193325	81202059	+	3971	protein_coding	major facilitator superfamily domain containing 12 [Source:MGI Symbol;Acc:MGI:3604804]	-
ENSMUSG00000025001	80.12339299	665.7059938	-3.052998987	9.82E-11	2.00E-09	Hells	19	38919359	38959495	+	7205	protein_coding	helicase, lymphoid specific [Source:MGI Symbol;Acc:MGI:106209]	-
ENSMUSG00000095040	58.27635335	0.808128507	5.946604089	9.92E-11	2.01E-09	1700001J03Rik	5	146119251	146122114	-	868	protein_coding	RIKEN cDNA 1700001J03 gene [Source:MGI Symbol;Acc:MGI:1916532]	-
ENSMUSG00000099343	59.49007832	1.39E-17	8.924016079	9.92E-11	2.01E-09	Gm28836	1	21320583	21341817	-	633	lncRNA	predicted gene 28836 [Source:MGI Symbol;Acc:MGI:5579542]	-
ENSMUSG00000053465	58.27635335	0.808128507	5.946604089	9.92E-11	2.01E-09	Hs6st3	14	119375753	120107227	+	1708	protein_coding	heparan sulfate 6-O-sulfotransferase 3 [Source:MGI Symbol;Acc:MGI:1354960]	-
ENSMUSG00000030747	991.6288373	128.515403	2.946468313	1.01E-10	2.05E-09	Dgat2	7	98802865	98831926	-	3083	protein_coding	diacylglycerol O-acyltransferase 2 [Source:MGI Symbol;Acc:MGI:1915050]	-
ENSMUSG00000000154	883.6075682	112.8610664	2.967271843	1.02E-10	2.07E-09	Slc22a18	7	143027473	143053071	+	1699	protein_coding	solute carrier family 22 (organic cation transporter), member 18 [Source:MGI Symbol;Acc:MGI:1336884]	-
ENSMUSG00000038522	112.8939281	6.575864842	4.072994717	1.02E-10	2.07E-09	Mfsd4b1	10	39877571	39901264	-	3769	protein_coding	major facilitator superfamily domain containing 4B1 [Source:MGI Symbol;Acc:MGI:2143575]	-
ENSMUSG00000034910	307.0895369	32.94143965	3.215157133	1.03E-10	2.08E-09	Pygo1	9	72832927	72859463	+	7916	protein_coding	pygopus 1 [Source:MGI Symbol;Acc:MGI:1919385]	-
ENSMUSG00000019852	332.5777047	2468.425096	-2.891453106	1.03E-10	2.08E-09	Arfgef3	10	18457587	18619697	-	14579	protein_coding	ARFGEF family member 3 [Source:MGI Symbol;Acc:MGI:106387]	-
ENSMUSG00000021253	712.4727474	5179.918936	-2.861848831	1.06E-10	2.13E-09	Tgfb3	12	86103519	86125815	-	3383	protein_coding	transforming growth factor, beta 3 [Source:MGI Symbol;Acc:MGI:98727]	-
ENSMUSG00000031258	78.90966902	3.280013238	4.53075253	1.06E-10	2.14E-09	Xkrx	X	133049792	133062825	-	3024	protein_coding	X-linked Kx blood group related, X-linked [Source:MGI Symbol;Acc:MGI:3584011]	-
ENSMUSG00000013158	78.90966902	2.456015843	4.928632018	1.06E-10	2.14E-09	4933405L10Rik	8	106434287	106436878	+	1487	protein_coding	RIKEN cDNA 4933405L10 gene [Source:MGI Symbol;Acc:MGI:1918296]	-
ENSMUSG00000024810	487.9341483	3570.819128	-2.871242312	1.06E-10	2.14E-09	Il33	19	29902514	29938118	+	2886	protein_coding	interleukin 33 [Source:MGI Symbol;Acc:MGI:1924375]	-
ENSMUSG00000022758	393.2638168	45.30017586	3.113915769	1.07E-10	2.16E-09	P2rx6	16	17379749	17395664	+	3995	protein_coding	purinergic receptor P2X, ligand-gated ion channel, 6 [Source:MGI Symbol;Acc:MGI:1337113]	-
ENSMUSG00000031004	1035.322834	7440.733002	-2.845244657	1.11E-10	2.23E-09	Mki67	7	135291513	135318090	-	10061	protein_coding	antigen identified by monoclonal antibody Ki 67 [Source:MGI Symbol;Acc:MGI:106035]	-
ENSMUSG00000023034	159.015399	1224.318225	-2.943950861	1.12E-10	2.25E-09	Nr4a1	15	101152150	101172676	+	3509	protein_coding	nuclear receptor subfamily 4, group A, member 1 [Source:MGI Symbol;Acc:MGI:1352454]	-
ENSMUSG00000047501	656.6415288	4764.667373	-2.859008937	1.13E-10	2.26E-09	Cldn4	5	134973973	134975788	-	1816	protein_coding	claudin 4 [Source:MGI Symbol;Acc:MGI:1313314]	-
ENSMUSG00000086728	166.2977351	13.991273	3.557927226	1.15E-10	2.32E-09	Man2c1os	9	57007234	57038574	-	2157	lncRNA	mannosidase, alpha, class 2C, member 1, opposite strand [Source:MGI Symbol;Acc:MGI:1924044]	-
ENSMUSG00000051076	1.39E-17	65.89802954	-9.072067808	1.20E-10	2.38E-09	Vtcn1	3	100732775	100804238	+	2622	protein_coding	V-set domain containing T cell activation inhibitor 1 [Source:MGI Symbol;Acc:MGI:3039619]	-
ENSMUSG00000078700	1.39E-17	65.89802954	-9.072067808	1.20E-10	2.38E-09	D030028A08Rik	11	96807096	96855886	+	6269	lncRNA	RIKEN cDNA D030028A08 gene [Source:MGI Symbol;Acc:MGI:2441931]	-
ENSMUSG00000037855	1.39E-17	65.89802954	-9.072067808	1.20E-10	2.38E-09	Zfp365	10	67721933	67748492	-	5205	protein_coding	zinc finger protein 365 [Source:MGI Symbol;Acc:MGI:2143676]	-
ENSMUSG00000032890	1.39E-17	65.89802954	-9.072067808	1.20E-10	2.38E-09	Rims3	4	120712013	120753776	+	7972	protein_coding	regulating synaptic membrane exocytosis 3 [Source:MGI Symbol;Acc:MGI:2443331]	-
ENSMUSG00000037341	1.39E-17	65.89802954	-9.072067808	1.20E-10	2.38E-09	Slc9a7	X	19971993	20158046	-	3820	protein_coding	solute carrier family 9 (sodium/hydrogen exchanger), member 7 [Source:MGI Symbol;Acc:MGI:2444530]	-
ENSMUSG00000086965	1.39E-17	65.89802954	-9.072067808	1.20E-10	2.38E-09	Rtl10	16	18317651	18320408	+	865	protein_coding	retrotransposon Gag like 10 [Source:MGI Symbol;Acc:MGI:3833934]	-
ENSMUSG00000025185	1.39E-17	65.89802954	-9.072067808	1.20E-10	2.38E-09	Loxl4	19	42582421	42601252	-	4213	protein_coding	lysyl oxidase-like 4 [Source:MGI Symbol;Acc:MGI:1914823]	-
ENSMUSG00000056130	1.39E-17	65.89802954	-9.072067808	1.20E-10	2.38E-09	Ticam2	18	46690358	46707600	-	5792	protein_coding	toll-like receptor adaptor molecule 2 [Source:MGI Symbol;Acc:MGI:3040056]	-
ENSMUSG00000028642	69.19987551	1.632002234	5.290715382	1.20E-10	2.38E-09	Tmem269	4	119062252	119075414	-	1504	protein_coding	transmembrane protein 269 [Source:MGI Symbol;Acc:MGI:1922430]	-
ENSMUSG00000035898	97.11552483	779.4058295	-3.003297272	1.20E-10	2.38E-09	Uba6	5	86257146	86320662	-	8159	protein_coding	ubiquitin-like modifier activating enzyme 6 [Source:MGI Symbol;Acc:MGI:1913894]	-
ENSMUSG00000075602	822.9214617	5923.91132	-2.847573118	1.21E-10	2.40E-09	Ly6a	15	74866726	74869880	-	1205	protein_coding	lymphocyte antigen 6 complex, locus A [Source:MGI Symbol;Acc:MGI:107527]	-
ENSMUSG00000003418	671.2061945	4852.002027	-2.853567802	1.21E-10	2.40E-09	St8sia6	2	13655832	13798875	-	7664	protein_coding	ST8 alpha-N-acetyl-neuraminide alpha-2,8-sialyltransferase 6 [Source:MGI Symbol;Acc:MGI:2386797]	-
ENSMUSG00000040808	6900.028045	966.4338186	2.835676119	1.22E-10	2.41E-09	S100g	X	161744988	161747595	-	480	protein_coding	S100 calcium binding protein G [Source:MGI Symbol;Acc:MGI:104528]	-
ENSMUSG00000001300	195.4270774	1472.315688	-2.912745449	1.25E-10	2.48E-09	Efnb2	8	8667434	8711242	-	6855	protein_coding	ephrin B2 [Source:MGI Symbol;Acc:MGI:105097]	-
ENSMUSG00000040855	468.5145934	56.01106396	3.061092331	1.27E-10	2.51E-09	Reps2	X	161194950	161426645	-	8296	protein_coding	RALBP1 associated Eps domain containing protein 2 [Source:MGI Symbol;Acc:MGI:2663511]	-
ENSMUSG00000063229	10218.34427	72363.33749	-2.824085444	1.27E-10	2.52E-09	Ldha	7	46490899	46505051	+	3310	protein_coding	lactate dehydrogenase A [Source:MGI Symbol;Acc:MGI:96759]	-
ENSMUSG00000048155	58.27635335	1.39E-17	8.894330612	1.30E-10	2.56E-09	H2bw2	X	135828074	135829125	+	1052	protein_coding	H2B.W histone 2 [Source:MGI Symbol;Acc:MGI:1916639]	-
ENSMUSG00000113212	77.695945	2.456015843	4.906299207	1.31E-10	2.59E-09	Gm47435	13	74588285	74588651	+	367	processed_pseudogene	predicted gene, 47435 [Source:MGI Symbol;Acc:MGI:6096386]	-
ENSMUSG00000102844	77.695945	3.280013238	4.508419719	1.31E-10	2.59E-09	Gm38034	3	52189662	52191730	+	2069	TEC	predicted gene, 38034 [Source:MGI Symbol;Acc:MGI:5611262]	-
ENSMUSG00000099354	94.68807781	4.927958272	4.225815556	1.36E-10	2.68E-09	1700124L16Rik	6	83738738	83739847	-	1110	lncRNA	RIKEN cDNA 1700124L16 gene [Source:MGI Symbol;Acc:MGI:1915184]	-
ENSMUSG00000112294	94.68807781	4.927958272	4.225815556	1.36E-10	2.68E-09	Gm4129	10	123032600	123035323	+	625	lncRNA	predicted gene 4129 [Source:MGI Symbol;Acc:MGI:3782305]	-
ENSMUSG00000030317	252.4720322	26.35009895	3.253318899	1.37E-10	2.69E-09	Timp4	6	115218853	115229166	-	5894	protein_coding	tissue inhibitor of metalloproteinase 4 [Source:MGI Symbol;Acc:MGI:109125]	-
ENSMUSG00000022941	223.3426945	22.2305023	3.320408064	1.38E-10	2.70E-09	Ripply3	16	94129279	94137794	+	1531	protein_coding	ripply transcriptional repressor 3 [Source:MGI Symbol;Acc:MGI:2181192]	-
ENSMUSG00000017412	103.1841419	5.751914932	4.132257993	1.40E-10	2.75E-09	Cacnb4	2	52318332	52566843	-	8963	protein_coding	calcium channel, voltage-dependent, beta 4 subunit [Source:MGI Symbol;Acc:MGI:103301]	-
ENSMUSG00000037095	1231.945817	8703.78984	-2.820604965	1.50E-10	2.94E-09	Lrg1	17	56426678	56429001	-	1408	protein_coding	leucine-rich alpha-2-glycoprotein 1 [Source:MGI Symbol;Acc:MGI:1924155]	-
ENSMUSG00000087408	315.5855929	35.41318923	3.150552571	1.50E-10	2.94E-09	Cers1	8	70768425	70784242	+	3171	protein_coding	ceramide synthase 1 [Source:MGI Symbol;Acc:MGI:2136690]	-
ENSMUSG00000031736	34.00183159	318.8390914	-3.225314488	1.51E-10	2.94E-09	Crnde	8	93052661	93082748	-	2017	lncRNA	colorectal neoplasia differentially expressed (non-protein coding) [Source:MGI Symbol;Acc:MGI:1918546]	-
ENSMUSG00000108591	1.39E-17	64.25020235	-9.03561066	1.52E-10	2.94E-09	Particl	6	72416034	72417593	+	1560	TEC	promoter of Mat2a antisense radiation induced circulating long non-coding RNA [Source:MGI Symbol;Acc:MGI:1925358]	-
ENSMUSG00000078762	1.39E-17	65.07411596	-9.053954391	1.52E-10	2.94E-09	Haus5	7	30353136	30364419	-	3455	protein_coding	HAUS augmin-like complex, subunit 5 [Source:MGI Symbol;Acc:MGI:1919159]	-
ENSMUSG00000090061	1.39E-17	65.07411596	-9.053954391	1.52E-10	2.94E-09	Nwd2	5	63806445	63967889	+	10428	protein_coding	NACHT and WD repeat domain containing 2 [Source:MGI Symbol;Acc:MGI:1920464]	-
ENSMUSG00000097488	1.39E-17	65.07411596	-9.053954391	1.52E-10	2.94E-09	4732487G21Rik	12	86337535	86352780	-	2664	lncRNA	RIKEN cDNA 4732487G21 gene [Source:MGI Symbol;Acc:MGI:2441820]	-
ENSMUSG00000048482	1.39E-17	65.07411596	-9.053954391	1.52E-10	2.94E-09	Bdnf	2	109505045	109557352	+	6217	protein_coding	brain derived neurotrophic factor [Source:MGI Symbol;Acc:MGI:88145]	-
ENSMUSG00000044707	1.39E-17	64.25020235	-9.03561066	1.52E-10	2.94E-09	Ccnjl	11	43419611	43477824	+	2781	protein_coding	cyclin J-like [Source:MGI Symbol;Acc:MGI:2685723]	-
ENSMUSG00000007030	1.39E-17	65.07411596	-9.053954391	1.52E-10	2.94E-09	Vwa7	17	35235555	35245717	+	4313	protein_coding	von Willebrand factor A domain containing 7 [Source:MGI Symbol;Acc:MGI:1306798]	-
ENSMUSG00000105741	1.39E-17	64.25020235	-9.03561066	1.52E-10	2.94E-09	C79130	5	29481000	29485295	-	4296	TEC	expressed sequence C79130 [Source:MGI Symbol;Acc:MGI:2141307]	-
ENSMUSG00000031099	1.39E-17	64.25020235	-9.03561066	1.52E-10	2.94E-09	Smarca1	X	46898245	46981851	-	6118	protein_coding	SWI/SNF related, matrix associated, actin dependent regulator of chromatin, subfamily a, member 1 [Source:MGI Symbol;Acc:MGI:1935127]	-
ENSMUSG00000038570	1.39E-17	65.07411596	-9.053954391	1.52E-10	2.94E-09	Saxo2	7	82282168	82297736	-	4784	protein_coding	stabilizer of axonemal microtubules 2 [Source:MGI Symbol;Acc:MGI:1914618]	-
ENSMUSG00000091105	67.98615109	1.632002234	5.265225896	1.52E-10	2.94E-09	Mrto4-ps2	12	21826160	21826708	-	549	processed_pseudogene	mRNA turnover 4, pseudogene 2 [Source:MGI Symbol;Acc:MGI:3779507]	-
ENSMUSG00000109635	67.98615109	1.632002234	5.265225896	1.52E-10	2.94E-09	Gm45670	7	133349353	133354767	+	711	lncRNA	predicted gene 45670 [Source:MGI Symbol;Acc:MGI:5791506]	-
ENSMUSG00000025165	86.19201228	4.103992329	4.346408037	1.53E-10	2.96E-09	Sectm1a	11	120958233	120972046	-	1692	protein_coding	secreted and transmembrane 1A [Source:MGI Symbol;Acc:MGI:2384805]	-
ENSMUSG00000087626	140.8095573	10.69555652	3.701242285	1.54E-10	2.99E-09	Gm15050	6	52149861	52151039	+	552	lncRNA	predicted gene 15050 [Source:MGI Symbol;Acc:MGI:3705180]	-
ENSMUSG00000046886	140.8095573	10.69555652	3.701242285	1.54E-10	2.99E-09	Zfp474	18	52748987	52772902	+	2385	protein_coding	zinc finger protein 474 [Source:MGI Symbol;Acc:MGI:1914008]	-
ENSMUSG00000057880	178.4349615	15.63912439	3.500349759	1.55E-10	2.99E-09	Abat	16	8331293	8439432	+	7748	protein_coding	4-aminobutyrate aminotransferase [Source:MGI Symbol;Acc:MGI:2443582]	-
ENSMUSG00000043164	610.5200871	77.43281637	2.976708231	1.59E-10	3.07E-09	Tmem212	3	27920215	27950517	-	716	protein_coding	transmembrane protein 212 [Source:MGI Symbol;Acc:MGI:2685410]	-
ENSMUSG00000104348	93.47435425	4.927958272	4.207224128	1.63E-10	3.14E-09	Gm37691	1	192963579	192966151	+	2573	TEC	predicted gene, 37691 [Source:MGI Symbol;Acc:MGI:5610919]	-
ENSMUSG00000020277	1801.181487	12631.37754	-2.809928279	1.65E-10	3.19E-09	Pfkl	10	77822781	77845917	-	6675	protein_coding	phosphofructokinase, liver, B-type [Source:MGI Symbol;Acc:MGI:97547]	-
ENSMUSG00000037313	228.1975842	1674.998	-2.875259526	1.77E-10	3.41E-09	Tacc3	5	33815472	33836339	+	3552	protein_coding	transforming, acidic coiled-coil containing protein 3 [Source:MGI Symbol;Acc:MGI:1341163]	-
ENSMUSG00000035539	395.6912612	46.94800557	3.071397552	1.82E-10	3.51E-09	Ccdc180	4	45890303	45950774	+	5292	protein_coding	coiled-coil domain containing 180 [Source:MGI Symbol;Acc:MGI:2685871]	-
ENSMUSG00000109715	176.0075163	15.63912439	3.480600179	1.90E-10	3.65E-09	Gm45606	11	75421103	75423897	-	2795	lncRNA	predicted gene 45606 [Source:MGI Symbol;Acc:MGI:5791442]	-
ENSMUSG00000026630	1.39E-17	63.4262887	-9.017030683	1.93E-10	3.68E-09	Batf3	1	190830044	190841142	+	1597	protein_coding	basic leucine zipper transcription factor, ATF-like 3 [Source:MGI Symbol;Acc:MGI:1925491]	-
ENSMUSG00000027438	1.39E-17	63.4262887	-9.017030683	1.93E-10	3.68E-09	Napb	2	148535905	148574387	-	7051	protein_coding	N-ethylmaleimide sensitive fusion protein attachment protein beta [Source:MGI Symbol;Acc:MGI:104562]	-
ENSMUSG00000029359	1.39E-17	63.4262887	-9.017030683	1.93E-10	3.68E-09	Tesc	5	118165808	118199943	+	1591	protein_coding	tescalcin [Source:MGI Symbol;Acc:MGI:1930803]	-
ENSMUSG00000030532	1.39E-17	63.4262887	-9.017030683	1.93E-10	3.68E-09	Hddc3	7	79992852	80000295	+	3775	protein_coding	HD domain containing 3 [Source:MGI Symbol;Acc:MGI:1915945]	-
ENSMUSG00000001930	1.39E-17	63.4262887	-9.017030683	1.93E-10	3.68E-09	Vwf	6	125523737	125663642	+	16064	protein_coding	Von Willebrand factor [Source:MGI Symbol;Acc:MGI:98941]	-
ENSMUSG00000028145	1.39E-17	63.4262887	-9.017030683	1.93E-10	3.68E-09	Them4	3	94217396	94239847	+	4025	protein_coding	thioesterase superfamily member 4 [Source:MGI Symbol;Acc:MGI:1923028]	-
ENSMUSG00000080717	1.39E-17	63.4262887	-9.017030683	1.93E-10	3.68E-09	B230307C23Rik	16	97798515	97833001	+	5186	protein_coding	RIKEN cDNA B230307C23 gene [Source:MGI Symbol;Acc:MGI:3643396]	-
ENSMUSG00000012017	7968.103495	1144.398776	2.799492235	1.93E-10	3.68E-09	Scarf2	16	17615146	17626157	+	3839	protein_coding	scavenger receptor class F, member 2 [Source:MGI Symbol;Acc:MGI:1858430]	-
ENSMUSG00000010651	100.7566952	5.751914932	4.097947781	1.96E-10	3.73E-09	Acaa1b	9	118977091	118986161	-	1962	protein_coding	acetyl-Coenzyme A acyltransferase 1B [Source:MGI Symbol;Acc:MGI:3605455]	-
ENSMUSG00000047528	75.26849682	3.280013238	4.462689419	2.01E-10	3.84E-09	Flacc1	1	58686062	58735148	-	3396	protein_coding	flagellum associated containing coiled-coil domains 1 [Source:MGI Symbol;Acc:MGI:1918359]	-
ENSMUSG00000103532	75.26849682	3.280013238	4.462689419	2.01E-10	3.84E-09	Gm4430	2	129038006	129039046	-	1041	TEC	predicted gene 4430 [Source:MGI Symbol;Acc:MGI:3782614]	-
ENSMUSG00000028159	46.13909864	402.0541947	-3.120540992	2.18E-10	4.16E-09	Dapp1	3	137636768	137687306	-	4124	protein_coding	dual adaptor for phosphotyrosine and 3-phosphoinositides 1 [Source:MGI Symbol;Acc:MGI:1347063]	-
ENSMUSG00000029490	716.1139138	93.91107554	2.928921262	2.24E-10	4.26E-09	Mfsd7a	5	108588920	108596966	-	5340	protein_coding	major facilitator superfamily domain containing 7A [Source:MGI Symbol;Acc:MGI:2442629]	-
ENSMUSG00000082189	57.0626283	1.39E-17	8.86402147	2.24E-10	4.26E-09	Gm4784	X	108432350	108435771	-	1824	processed_pseudogene	predicted gene 4784 [Source:MGI Symbol;Acc:MGI:3648818]	-
ENSMUSG00000007655	308.3032592	2203.125486	-2.836729084	2.25E-10	4.28E-09	Cav1	6	17306334	17341451	+	3444	protein_coding	caveolin 1, caveolae protein [Source:MGI Symbol;Acc:MGI:102709]	-
ENSMUSG00000062438	83.76456468	4.103992329	4.305244826	2.26E-10	4.30E-09	Adam1b	5	121638161	121641498	-	3338	protein_coding	a disintegrin and metallopeptidase domain 1b [Source:MGI Symbol;Acc:MGI:2429506]	-
ENSMUSG00000001403	367.77565	2607.666196	-2.825526176	2.27E-10	4.31E-09	Ube2c	2	164611818	164620742	+	2600	protein_coding	ubiquitin-conjugating enzyme E2C [Source:MGI Symbol;Acc:MGI:1915862]	-
ENSMUSG00000040675	277.9602015	1987.260585	-2.837386496	2.32E-10	4.40E-09	Mthfd1l	10	3923118	4117081	+	4435	protein_coding	methylenetetrahydrofolate dehydrogenase (NADP+ dependent) 1-like [Source:MGI Symbol;Acc:MGI:1924836]	-
ENSMUSG00000041957	184.5035744	1347.081089	-2.867443391	2.39E-10	4.53E-09	Pkp2	16	16031182	16090576	+	5360	protein_coding	plakophilin 2 [Source:MGI Symbol;Acc:MGI:1914701]	-
ENSMUSG00000117725	1.39E-17	62.60237501	-8.998208297	2.45E-10	4.62E-09	Gm50240	17	30795274	30801568	+	6295	lncRNA	predicted gene, 50240 [Source:MGI Symbol;Acc:MGI:6303048]	-
ENSMUSG00000042320	1.39E-17	62.60237501	-8.998208297	2.45E-10	4.62E-09	Prox2	12	85133159	85157533	-	3946	protein_coding	prospero homeobox 2 [Source:MGI Symbol;Acc:MGI:1920672]	-
ENSMUSG00000089636	1.39E-17	62.60237501	-8.998208297	2.45E-10	4.62E-09	1700058P15Rik	7	18992417	18993664	+	413	lncRNA	RIKEN cDNA 1700058P15 gene [Source:MGI Symbol;Acc:MGI:1920627]	-
ENSMUSG00000022357	65.55870206	1.632002234	5.212854753	2.45E-10	4.62E-09	Klhl38	15	58177969	58187565	-	2212	protein_coding	kelch-like 38 [Source:MGI Symbol;Acc:MGI:3045310]	-
ENSMUSG00000089886	1.39E-17	62.60237501	-8.998208297	2.45E-10	4.62E-09	Gm16184	7	19645750	19646322	+	573	processed_pseudogene	predicted gene 16184 [Source:MGI Symbol;Acc:MGI:3802154]	-
ENSMUSG00000047261	1.39E-17	62.60237501	-8.998208297	2.45E-10	4.62E-09	Gap43	16	42068805	42161014	-	1523	protein_coding	growth associated protein 43 [Source:MGI Symbol;Acc:MGI:95639]	-
ENSMUSG00000025963	115.3213744	8.22375056	3.787012859	2.46E-10	4.63E-09	Mdh1b	1	63737978	63769477	-	1719	protein_coding	malate dehydrogenase 1B, NAD (soluble) [Source:MGI Symbol;Acc:MGI:1923918]	-
ENSMUSG00000049946	75.26849682	2.456015843	4.860568907	2.50E-10	4.71E-09	BC030500	8	59364789	59367332	+	1769	protein_coding	cDNA sequence BC030500 [Source:MGI Symbol;Acc:MGI:2447770]	-
ENSMUSG00000024069	46.13909864	399.582459	-3.111647314	2.50E-10	4.71E-09	Slc30a6	17	74702603	74731216	+	3075	protein_coding	solute carrier family 30 (zinc transporter), member 6 [Source:MGI Symbol;Acc:MGI:2386741]	-
ENSMUSG00000043190	662.7101395	87.31977273	2.921954698	2.56E-10	4.81E-09	Rfesd	13	76149654	76166838	-	3728	protein_coding	Rieske (Fe-S) domain containing [Source:MGI Symbol;Acc:MGI:2145198]	-
ENSMUSG00000031673	3915.485394	564.3648349	2.794178426	2.59E-10	4.87E-09	Cdh11	8	103358727	103512274	-	8904	protein_coding	cadherin 11 [Source:MGI Symbol;Acc:MGI:99217]	-
ENSMUSG00000045287	409.0422056	50.24366407	3.021658787	2.61E-10	4.89E-09	Rtn4rl1	11	75084609	75158595	+	3525	protein_coding	reticulon 4 receptor-like 1 [Source:MGI Symbol;Acc:MGI:2661375]	-
ENSMUSG00000022132	270.6778675	30.4696885	3.145181903	2.61E-10	4.90E-09	Cldn10	14	119025320	119112901	+	2591	protein_coding	claudin 10 [Source:MGI Symbol;Acc:MGI:1913101]	-
ENSMUSG00000022548	1097.222662	151.5849477	2.854487476	2.71E-10	5.07E-09	Apod	16	31115010	31133626	-	2577	protein_coding	apolipoprotein D [Source:MGI Symbol;Acc:MGI:88056]	-
ENSMUSG00000005951	428.4617609	52.71540723	3.019460804	2.79E-10	5.22E-09	Shpk	11	73090286	73115337	+	2985	protein_coding	sedoheptulokinase [Source:MGI Symbol;Acc:MGI:1921887]	-
ENSMUSG00000023092	10765.73294	1579.424227	2.768864415	2.80E-10	5.23E-09	Fhl1	X	55777147	55838706	+	3714	protein_coding	four and a half LIM domains 1 [Source:MGI Symbol;Acc:MGI:1298387]	-
ENSMUSG00000028773	172.3663484	15.63912439	3.450459442	2.86E-10	5.33E-09	Fabp3	4	130202388	130209256	+	823	protein_coding	fatty acid binding protein 3, muscle and heart [Source:MGI Symbol;Acc:MGI:95476]	-
ENSMUSG00000105556	114.1076513	8.22375056	3.771762416	2.86E-10	5.34E-09	Gm43080	3	36023533	36026175	-	2643	TEC	predicted gene 43080 [Source:MGI Symbol;Acc:MGI:5663217]	-
ENSMUSG00000048965	883.6075682	120.2762789	2.875575932	2.88E-10	5.37E-09	Mrgpre	7	143332100	143338237	-	3761	protein_coding	MAS-related GPR, member E [Source:MGI Symbol;Acc:MGI:2441884]	-
ENSMUSG00000103592	54.63517795	0.808128507	5.853696797	2.96E-10	5.51E-09	Gm38364	3	10374108	10374286	+	179	processed_pseudogene	predicted gene, 38364 [Source:MGI Symbol;Acc:MGI:5611592]	-
ENSMUSG00000026023	54.63517795	0.808128507	5.853696797	2.96E-10	5.51E-09	Cdk15	1	59296065	59392152	+	2507	protein_coding	cyclin-dependent kinase 15 [Source:MGI Symbol;Acc:MGI:3583944]	-
ENSMUSG00000063087	105.6115886	6.575864842	3.976887428	3.07E-10	5.72E-09	Gm10125	18	5491503	5593505	-	7876	lncRNA	predicted gene 10125 [Source:MGI Symbol;Acc:MGI:3642044]	-
ENSMUSG00000050545	74.05477266	3.280013238	4.439268944	3.11E-10	5.78E-09	Fam228b	12	4789888	4819267	-	3640	protein_coding	family with sequence similarity 228, member B [Source:MGI Symbol;Acc:MGI:2442121]	-
ENSMUSG00000089281	74.05477266	2.456015843	4.837148432	3.11E-10	5.78E-09	Scarna6	1	87712278	87712542	+	265	scaRNA	small Cajal body-specific RNA 6 [Source:MGI Symbol;Acc:MGI:3819487]	-
ENSMUSG00000002688	1.39E-17	61.77846128	-8.97913709	3.13E-10	5.78E-09	Prkd1	12	50388014	50695881	-	3653	protein_coding	protein kinase D1 [Source:MGI Symbol;Acc:MGI:99879]	-
ENSMUSG00000109771	1.39E-17	61.77846128	-8.97913709	3.13E-10	5.78E-09	Gm35315	5	110224002	110242286	-	3693	protein_coding	predicted gene, 35315 [Source:MGI Symbol;Acc:MGI:5594474]	-
ENSMUSG00000030268	1.39E-17	61.77846128	-8.97913709	3.13E-10	5.78E-09	Bcat1	6	144939561	145021910	-	9322	protein_coding	branched chain aminotransferase 1, cytosolic [Source:MGI Symbol;Acc:MGI:104861]	-
ENSMUSG00000042213	1.39E-17	61.77846128	-8.97913709	3.13E-10	5.78E-09	Zfand4	6	116241183	116307263	+	4181	protein_coding	zinc finger, AN1-type domain 4 [Source:MGI Symbol;Acc:MGI:1914742]	-
ENSMUSG00000049985	64.34497745	1.632002234	5.185938566	3.13E-10	5.78E-09	Ankrd55	13	112424985	112520536	+	6390	protein_coding	ankyrin repeat domain 55 [Source:MGI Symbol;Acc:MGI:1924568]	-
ENSMUSG00000021314	492.789037	63.4262887	2.95499742	3.16E-10	5.84E-09	Amph	13	19132375	19335091	+	5041	protein_coding	amphiphysin [Source:MGI Symbol;Acc:MGI:103574]	-
ENSMUSG00000028167	390.8363724	48.59583497	3.003966234	3.18E-10	5.87E-09	Bdh2	3	134986982	135010187	+	4250	protein_coding	3-hydroxybutyrate dehydrogenase, type 2 [Source:MGI Symbol;Acc:MGI:1917022]	-
ENSMUSG00000029182	191.7859098	18.93481786	3.330707189	3.18E-10	5.87E-09	Fam166c	5	30623391	30641432	+	1038	protein_coding	family with sequence similarity 166, member C [Source:MGI Symbol;Acc:MGI:1922684]	-
ENSMUSG00000025934	4408.256568	644.2842855	2.774165413	3.24E-10	5.97E-09	Gsta3	1	21310813	21335885	+	4344	protein_coding	glutathione S-transferase, alpha 3 [Source:MGI Symbol;Acc:MGI:95856]	-
ENSMUSG00000020911	4481.079894	30232.606	-2.754159807	3.25E-10	5.99E-09	Krt19	11	100031636	100039491	-	1855	protein_coding	keratin 19 [Source:MGI Symbol;Acc:MGI:96693]	-
ENSMUSG00000066632	6.086112008	109.5654163	-4.147215913	3.33E-10	6.12E-09	Pgk1-rs7	12	10948986	10950240	-	1255	processed_pseudogene	phosphoglycerate kinase-1, related sequence-7 [Source:MGI Symbol;Acc:MGI:97562]	-
ENSMUSG00000066278	70.41359988	555.3018044	-2.977553978	3.35E-10	6.16E-09	Vps37b	5	124142704	124170333	-	2789	protein_coding	vacuolar protein sorting 37B [Source:MGI Symbol;Acc:MGI:1916724]	-
ENSMUSG00000115868	2.445135496	79.08064264	-4.957186589	3.38E-10	6.20E-09	Gm2999	15	71666419	71666956	+	428	processed_pseudogene	predicted gene 2999 [Source:MGI Symbol;Acc:MGI:3781177]	-
ENSMUSG00000074673	89.83318341	4.927958272	4.149967634	3.39E-10	6.22E-09	Ttll9	2	152804405	152850402	+	3491	protein_coding	tubulin tyrosine ligase-like family, member 9 [Source:MGI Symbol;Acc:MGI:1913589]	-
ENSMUSG00000067235	60.70380321	487.7410309	-3.004169954	3.41E-10	6.25E-09	H2-Q10	17	35780986	35785460	+	4348	protein_coding	histocompatibility 2, Q region locus 10 [Source:MGI Symbol;Acc:MGI:95929]	-
ENSMUSG00000028339	517.0634806	66.72194308	2.951428324	3.53E-10	6.47E-09	Col15a1	4	47208161	47313167	+	6349	protein_coding	collagen, type XV, alpha 1 [Source:MGI Symbol;Acc:MGI:88449]	-
ENSMUSG00000063281	35.21555901	317.1912675	-3.167395145	3.53E-10	6.47E-09	Zfp35	18	24122689	24138433	+	3040	protein_coding	zinc finger protein 35 [Source:MGI Symbol;Acc:MGI:99179]	-
ENSMUSG00000038156	23066.80645	3440.641059	2.745017908	3.66E-10	6.70E-09	Spon1	7	113365235	113642605	+	10382	protein_coding	spondin 1, (f-spondin) extracellular matrix protein [Source:MGI Symbol;Acc:MGI:2385287]	-
ENSMUSG00000028068	436.9578164	3002.319964	-2.780231785	3.69E-10	6.75E-09	Iqgap3	3	87989278	88028355	+	11384	protein_coding	IQ motif containing GTPase activating protein 3 [Source:MGI Symbol;Acc:MGI:3028642]	-
ENSMUSG00000020656	29.14692002	275.171758	-3.234444801	3.81E-10	6.97E-09	Grhl1	12	24622282	24667390	+	5539	protein_coding	grainyhead like transcription factor 1 [Source:MGI Symbol;Acc:MGI:2182540]	-
ENSMUSG00000031927	72.84104845	2.456015843	4.81334147	3.88E-10	7.07E-09	1700012B09Rik	9	14667883	14682326	-	819	protein_coding	RIKEN cDNA 1700012B09 gene [Source:MGI Symbol;Acc:MGI:1916575]	-
ENSMUSG00000087361	72.84104845	2.456015843	4.81334147	3.88E-10	7.07E-09	0610043K17Rik	4	101210980	101256378	+	770	lncRNA	RIKEN cDNA 0610043K17 gene [Source:MGI Symbol;Acc:MGI:1915650]	-
ENSMUSG00000059857	72.84104845	3.280013238	4.415461981	3.88E-10	7.07E-09	Ntng1	3	109687356	110051327	-	8243	protein_coding	netrin G1 [Source:MGI Symbol;Acc:MGI:1934028]	-
ENSMUSG00000116864	72.84104845	3.280013238	4.415461981	3.88E-10	7.07E-09	Gm3320	17	16889418	16890448	-	1031	processed_pseudogene	predicted pseudogene 3320 [Source:MGI Symbol;Acc:MGI:3781498]	-
ENSMUSG00000057457	53.42145264	0.808128507	5.821348808	3.92E-10	7.12E-09	Phex	X	155945071	156198308	-	6291	protein_coding	phosphate regulating endopeptidase homolog, X-linked [Source:MGI Symbol;Acc:MGI:107489]	-
ENSMUSG00000087057	54.63517795	1.39E-17	8.80142332	3.92E-10	7.12E-09	Gm11730	11	116985774	116987893	-	829	lncRNA	predicted gene 11730 [Source:MGI Symbol;Acc:MGI:3650941]	-
ENSMUSG00000084985	54.63517795	1.39E-17	8.80142332	3.92E-10	7.12E-09	Gm16135	10	62834558	62835468	+	568	lncRNA	predicted gene 16135 [Source:MGI Symbol;Acc:MGI:3802138]	-
ENSMUSG00000075402	54.63517795	1.39E-17	8.80142332	3.92E-10	7.12E-09	Krt76	15	101792786	101801355	-	2312	protein_coding	keratin 76 [Source:MGI Symbol;Acc:MGI:1924305]	-
ENSMUSG00000039153	43.71164639	369.0977186	-3.074987752	3.94E-10	7.15E-09	Runx2	17	44806874	45125684	-	8837	protein_coding	runt related transcription factor 2 [Source:MGI Symbol;Acc:MGI:99829]	-
ENSMUSG00000037989	1.39E-17	60.95454751	-8.959810397	4.00E-10	7.22E-09	Wnk2	13	49189779	49301490	-	8481	protein_coding	WNK lysine deficient protein kinase 2 [Source:MGI Symbol;Acc:MGI:1922857]	-
ENSMUSG00000040350	1.39E-17	60.95454751	-8.959810397	4.00E-10	7.22E-09	Trim7	11	48716967	48743036	+	7597	protein_coding	tripartite motif-containing 7 [Source:MGI Symbol;Acc:MGI:2137353]	-
ENSMUSG00000027985	1.39E-17	60.95454751	-8.959810397	4.00E-10	7.22E-09	Lef1	3	130904120	131018005	+	8788	protein_coding	lymphoid enhancer binding factor 1 [Source:MGI Symbol;Acc:MGI:96770]	-
ENSMUSG00000109953	1.39E-17	60.95454751	-8.959810397	4.00E-10	7.22E-09	5430430B14Rik	8	27769469	27771098	+	1630	TEC	RIKEN cDNA 5430430B14 gene [Source:MGI Symbol;Acc:MGI:1918674]	-
ENSMUSG00000032357	1.39E-17	60.95454751	-8.959810397	4.00E-10	7.22E-09	Tinag	9	76858975	76953076	-	1735	protein_coding	tubulointerstitial nephritis antigen [Source:MGI Symbol;Acc:MGI:1349477]	-
ENSMUSG00000076433	1.39E-17	60.95454751	-8.959810397	4.00E-10	7.22E-09	Cep295nl	11	118223186	118233326	-	1944	protein_coding	CEP295 N-terminal like [Source:MGI Symbol;Acc:MGI:1929713]	-
ENSMUSG00000022868	1.39E-17	60.95454751	-8.959810397	4.00E-10	7.22E-09	Ahsg	16	22710027	22718199	+	2197	protein_coding	alpha-2-HS-glycoprotein [Source:MGI Symbol;Acc:MGI:107189]	-
ENSMUSG00000066842	666.351306	89.7915114	2.889650272	4.14E-10	7.47E-09	Hmcn1	1	150438275	150869186	-	21191	protein_coding	hemicentin 1 [Source:MGI Symbol;Acc:MGI:2685047]	-
ENSMUSG00000034810	1004.979781	140.8740882	2.833431029	4.20E-10	7.56E-09	Scn7a	2	66503769	66615258	-	7338	protein_coding	sodium channel, voltage-gated, type VII, alpha [Source:MGI Symbol;Acc:MGI:102965]	-
ENSMUSG00000087484	310.7307038	37.06102153	3.062826481	4.26E-10	7.66E-09	2900089D17Rik	5	144178500	144192996	-	2583	lncRNA	RIKEN cDNA 2900089D17 gene [Source:MGI Symbol;Acc:MGI:1914527]	-
ENSMUSG00000034151	139.5958344	12.34341746	3.484491527	4.34E-10	7.80E-09	Zbbx	3	74945214	75072341	-	3034	protein_coding	zinc finger, B-box domain containing [Source:MGI Symbol;Acc:MGI:2674085]	-
ENSMUSG00000017550	35.21555901	313.0717078	-3.148543457	4.44E-10	7.97E-09	Atad5	11	79980226	80026620	+	7532	protein_coding	ATPase family, AAA domain containing 5 [Source:MGI Symbol;Acc:MGI:2442925]	-
ENSMUSG00000039450	8254.541911	1239.97255	2.734738377	4.46E-10	8.01E-09	Dcxr	11	120616225	120618107	-	1144	protein_coding	dicarbonyl L-xylulose reductase [Source:MGI Symbol;Acc:MGI:1915130]	-
ENSMUSG00000060402	195.4270774	19.7587397	3.296812331	4.56E-10	8.18E-09	Chst8	7	34373893	34512136	-	6634	protein_coding	carbohydrate sulfotransferase 8 [Source:MGI Symbol;Acc:MGI:1916197]	-
ENSMUSG00000048960	322.8679266	38.70885328	3.055554252	4.62E-10	8.27E-09	Prex2	1	11063689	11373905	+	16609	protein_coding	phosphatidylinositol-3,4,5-trisphosphate-dependent Rac exchange factor 2 [Source:MGI Symbol;Acc:MGI:1923385]	-
ENSMUSG00000035456	95.90180133	5.751914932	4.026777953	4.62E-10	8.27E-09	Prdm8	5	98315057	98336850	+	4855	protein_coding	PR domain containing 8 [Source:MGI Symbol;Acc:MGI:1924880]	-
ENSMUSG00000041144	343.5012051	42.00451538	3.027418068	4.63E-10	8.29E-09	Dnah7b	1	46105475	46412710	+	19984	protein_coding	dynein, axonemal, heavy chain 7B [Source:MGI Symbol;Acc:MGI:2684953]	-
ENSMUSG00000051851	355.6384276	44.47626088	2.995270301	4.72E-10	8.44E-09	Rtl8c	X	52609999	52610399	+	401	protein_coding	retrotransposon Gag like 8C [Source:MGI Symbol;Acc:MGI:1920115]	-
ENSMUSG00000046223	191.7859098	1343.785441	-2.808093036	4.78E-10	8.54E-09	Plaur	7	24161909	24175393	+	2617	protein_coding	plasminogen activator, urokinase receptor [Source:MGI Symbol;Acc:MGI:97612]	-
ENSMUSG00000036036	159.015399	1132.040099	-2.830910533	4.83E-10	8.63E-09	Zfp57	17	37312055	37321527	+	3786	protein_coding	zinc finger protein 57 [Source:MGI Symbol;Acc:MGI:99204]	-
ENSMUSG00000035376	176.0075163	1244.092109	-2.820684317	4.85E-10	8.64E-09	Hacd2	16	34842798	34929547	+	3749	protein_coding	3-hydroxyacyl-CoA dehydratase 2 [Source:MGI Symbol;Acc:MGI:1918007]	-
ENSMUSG00000057605	1.231561878	68.36977007	-5.679820987	4.85E-10	8.64E-09	Gm6807	19	45438747	45439634	-	888	processed_pseudogene	predicted gene 6807 [Source:MGI Symbol;Acc:MGI:3649145]	-
ENSMUSG00000074156	71.62732419	2.456015843	4.78913505	4.85E-10	8.64E-09	Ces1h	8	94078471	94106353	-	1870	protein_coding	carboxylesterase 1H [Source:MGI Symbol;Acc:MGI:1922954]	-
ENSMUSG00000026405	71.62732419	2.456015843	4.78913505	4.85E-10	8.64E-09	C4bp	1	130562510	130589369	-	6730	protein_coding	complement component 4 binding protein [Source:MGI Symbol;Acc:MGI:88229]	-
ENSMUSG00000105095	160.2291217	14.81519915	3.422563545	4.86E-10	8.64E-09	8430422M14Rik	3	36009585	36010406	-	822	TEC	RIKEN cDNA 8430422M14 gene [Source:MGI Symbol;Acc:MGI:1925753]	-
ENSMUSG00000023064	145.6644486	13.16734581	3.453616498	4.91E-10	8.74E-09	Sncg	14	34092231	34096746	-	852	protein_coding	synuclein, gamma [Source:MGI Symbol;Acc:MGI:1298397]	-
ENSMUSG00000038259	103.1841419	7.399809673	3.776381551	5.00E-10	8.88E-09	Gdf5	2	155782943	155787287	-	2320	protein_coding	growth differentiation factor 5 [Source:MGI Symbol;Acc:MGI:95688]	-
ENSMUSG00000037224	103.1841419	6.575864842	3.943374264	5.00E-10	8.88E-09	Zfyve28	5	34352237	34445793	-	5756	protein_coding	zinc finger, FYVE domain containing 28 [Source:MGI Symbol;Acc:MGI:2684992]	-
ENSMUSG00000047085	80.12339299	4.103992329	4.241210417	5.06E-10	8.97E-09	Lrrc4b	7	44078442	44112775	+	2929	protein_coding	leucine rich repeat containing 4B [Source:MGI Symbol;Acc:MGI:3027390]	-
ENSMUSG00000017652	751.3118558	104.6219407	2.842532132	5.08E-10	8.97E-09	Cd40	2	164897547	164914868	+	3406	protein_coding	CD40 antigen [Source:MGI Symbol;Acc:MGI:88336]	-
ENSMUSG00000013367	1.39E-17	60.1306337	-8.94022128	5.13E-10	8.97E-09	Iglon5	7	43122328	43139499	-	2622	protein_coding	IgLON family member 5 [Source:MGI Symbol;Acc:MGI:2686277]	-
ENSMUSG00000072244	1.39E-17	59.30671985	-8.920362513	5.13E-10	8.97E-09	Trim6	7	103868000	103884359	+	4894	protein_coding	tripartite motif-containing 6 [Source:MGI Symbol;Acc:MGI:2137352]	-
ENSMUSG00000042485	1.39E-17	59.30671985	-8.920362513	5.13E-10	8.97E-09	Mustn1	14	30601157	30603567	+	1236	protein_coding	musculoskeletal, embryonic nuclear protein 1 [Source:MGI Symbol;Acc:MGI:1913425]	-
ENSMUSG00000071537	1.39E-17	59.30671985	-8.920362513	5.13E-10	8.97E-09	Klrg2	6	38602628	38614177	-	3422	protein_coding	killer cell lectin-like receptor subfamily G, member 2 [Source:MGI Symbol;Acc:MGI:1921503]	-
ENSMUSG00000044258	1.39E-17	60.1306337	-8.94022128	5.13E-10	8.97E-09	Ctla2a	13	61081969	61084439	-	2108	protein_coding	cytotoxic T lymphocyte-associated protein 2 alpha [Source:MGI Symbol;Acc:MGI:88554]	-
ENSMUSG00000034303	1.39E-17	60.1306337	-8.94022128	5.13E-10	8.97E-09	Ccdc15	9	37187131	37259728	-	5773	protein_coding	coiled-coil domain containing 15 [Source:MGI Symbol;Acc:MGI:2444488]	-
ENSMUSG00000101335	1.39E-17	60.1306337	-8.94022128	5.13E-10	8.97E-09	Gm28229	9	88323553	88325705	-	2153	lncRNA	predicted gene 28229 [Source:MGI Symbol;Acc:MGI:5578935]	-
ENSMUSG00000030321	1.39E-17	60.1306337	-8.94022128	5.13E-10	8.97E-09	Efcab12	6	115787690	115815373	-	2663	protein_coding	EF-hand calcium binding domain 12 [Source:MGI Symbol;Acc:MGI:2681834]	-
ENSMUSG00000025006	1.39E-17	59.30671985	-8.920362513	5.13E-10	8.97E-09	Sorbs1	19	40283197	40502223	-	14718	protein_coding	sorbin and SH3 domain containing 1 [Source:MGI Symbol;Acc:MGI:700014]	-
ENSMUSG00000108456	1.39E-17	59.30671985	-8.920362513	5.13E-10	8.97E-09	4732496C06Rik	7	116146100	116148599	+	2500	lncRNA	RIKEN cDNA 4732496C06 gene [Source:MGI Symbol;Acc:MGI:2442534]	-
ENSMUSG00000024039	1.39E-17	60.1306337	-8.94022128	5.13E-10	8.97E-09	Cbs	17	31827868	31856212	-	7485	protein_coding	cystathionine beta-synthase [Source:MGI Symbol;Acc:MGI:88285]	-
ENSMUSG00000026271	1.39E-17	59.30671985	-8.920362513	5.13E-10	8.97E-09	Gpr35	1	92878587	92914113	+	4839	protein_coding	G protein-coupled receptor 35 [Source:MGI Symbol;Acc:MGI:1929509]	-
ENSMUSG00000098318	1.39E-17	59.30671985	-8.920362513	5.13E-10	8.97E-09	Lockd	6	134906055	134933761	+	5788	lncRNA	lncRNA downstream of Cdkn1b [Source:MGI Symbol;Acc:MGI:1915081]	-
ENSMUSG00000025909	1.39E-17	59.30671985	-8.920362513	5.13E-10	8.97E-09	Sntg1	1	8431699	9370103	-	10908	protein_coding	syntrophin, gamma 1 [Source:MGI Symbol;Acc:MGI:1918346]	-
ENSMUSG00000031506	1.39E-17	59.30671985	-8.920362513	5.13E-10	8.97E-09	Ptpn7	1	135060438	135073055	+	6102	protein_coding	protein tyrosine phosphatase, non-receptor type 7 [Source:MGI Symbol;Acc:MGI:2156893]	-
ENSMUSG00000051726	1.39E-17	59.30671985	-8.920362513	5.13E-10	8.97E-09	Kcnf1	12	17222101	17226889	-	4789	protein_coding	potassium voltage-gated channel, subfamily F, member 1 [Source:MGI Symbol;Acc:MGI:2687399]	-
ENSMUSG00000114828	63.13125277	1.632002234	5.158510644	5.13E-10	8.97E-09	AI463229	13	37840998	37851710	-	2636	lncRNA	expressed sequence AI463229 [Source:MGI Symbol;Acc:MGI:2145255]	-
ENSMUSG00000025592	52.20772723	0.808128507	5.788258846	5.21E-10	9.11E-09	Dach2	X	112207207	112746083	+	9868	protein_coding	dachshund family transcription factor 2 [Source:MGI Symbol;Acc:MGI:1890446]	-
ENSMUSG00000022044	52.20772723	0.808128507	5.788258846	5.21E-10	9.11E-09	Stmn4	14	66581745	66599129	+	1916	protein_coding	stathmin-like 4 [Source:MGI Symbol;Acc:MGI:1931224]	-
ENSMUSG00000042066	714.9001917	98.85455202	2.852567887	5.49E-10	9.59E-09	Tmcc2	1	132284053	132319019	-	5692	protein_coding	transmembrane and coiled-coil domains 2 [Source:MGI Symbol;Acc:MGI:1916125]	-
ENSMUSG00000035805	2736.961231	407.821578	2.746133998	5.59E-10	9.76E-09	Mlc1	15	88840087	88863210	-	2801	protein_coding	megalencephalic leukoencephalopathy with subcortical cysts 1 homolog (human) [Source:MGI Symbol;Acc:MGI:2157910]	-
ENSMUSG00000075268	4.872418538	98.85455202	-4.313797228	5.90E-10	1.03E-08	Gm10819	19	16244425	16244985	-	561	processed_pseudogene	predicted gene 10819 [Source:MGI Symbol;Acc:MGI:3642135]	-
ENSMUSG00000103945	101.9704186	6.575864842	3.926321152	5.90E-10	1.03E-08	Gm38228	1	43599433	43600725	+	1293	TEC	predicted gene, 38228 [Source:MGI Symbol;Acc:MGI:5611456]	-
ENSMUSG00000047180	842.3410158	119.4523664	2.816488289	6.02E-10	1.05E-08	Neurl3	1	36303678	36313760	-	3217	protein_coding	neuralized E3 ubiquitin protein ligase 3 [Source:MGI Symbol;Acc:MGI:2429944]	-
ENSMUSG00000113571	70.41359988	3.280013238	4.366636052	6.07E-10	1.06E-08	Gm48137	12	35190891	35193129	+	2239	TEC	predicted gene, 48137 [Source:MGI Symbol;Acc:MGI:6097500]	-
ENSMUSG00000032649	78.90966902	4.103992329	4.219218053	6.22E-10	1.08E-08	Colgalt2	1	152275581	152386446	+	4245	protein_coding	collagen beta(1-O)galactosyltransferase 2 [Source:MGI Symbol;Acc:MGI:2138232]	-
ENSMUSG00000051517	46.13909864	379.8085734	-3.038452371	6.35E-10	1.10E-08	Arhgef39	4	43496142	43499695	-	2675	protein_coding	Rho guanine nucleotide exchange factor (GEF) 39 [Source:MGI Symbol;Acc:MGI:3036286]	-
ENSMUSG00000024761	197.8545225	21.40658188	3.199819776	6.40E-10	1.11E-08	Gm16437	19	7645652	7646155	+	504	processed_pseudogene	predicted pseudogene 16437 [Source:MGI Symbol;Acc:MGI:3644508]	-
ENSMUSG00000104913	106.8253119	770.3427992	-2.849088126	6.43E-10	1.11E-08	Gm6560	5	22929576	22931166	-	1591	processed_pseudogene	predicted gene 6560 [Source:MGI Symbol;Acc:MGI:3646204]	-
ENSMUSG00000056468	93.47435425	5.751914932	3.989831633	6.56E-10	1.13E-08	5730596B20Rik	6	52154478	52157831	+	3354	TEC	RIKEN cDNA 5730596B20 gene [Source:MGI Symbol;Acc:MGI:1924830]	-
ENSMUSG00000057715	93.47435425	5.751914932	3.989831633	6.56E-10	1.13E-08	A830018L16Rik	1	11484329	12046125	+	9183	protein_coding	RIKEN cDNA A830018L16 gene [Source:MGI Symbol;Acc:MGI:2444149]	-
ENSMUSG00000023336	1.39E-17	58.48280595	-8.90022657	6.59E-10	1.13E-08	Wfdc1	8	120393104	120414961	+	1539	protein_coding	WAP four-disulfide core domain 1 [Source:MGI Symbol;Acc:MGI:1915116]	-
ENSMUSG00000024524	1.39E-17	58.48280595	-8.90022657	6.59E-10	1.13E-08	Gnal	18	67221287	67359863	+	11172	protein_coding	guanine nucleotide binding protein, alpha stimulating, olfactory type [Source:MGI Symbol;Acc:MGI:95774]	-
ENSMUSG00000038763	1.39E-17	58.48280595	-8.90022657	6.59E-10	1.13E-08	Alpk3	7	80707348	80755360	+	6445	protein_coding	alpha-kinase 3 [Source:MGI Symbol;Acc:MGI:2151224]	-
ENSMUSG00000022519	1.39E-17	58.48280595	-8.90022657	6.59E-10	1.13E-08	Srl	16	4298080	4359680	-	5325	protein_coding	sarcalumenin [Source:MGI Symbol;Acc:MGI:2146620]	-
ENSMUSG00000025644	1.39E-17	58.48280595	-8.90022657	6.59E-10	1.13E-08	Gm7628	9	108922912	108926864	-	2010	lncRNA	predicted gene 7628 [Source:MGI Symbol;Acc:MGI:3643956]	-
ENSMUSG00000021363	1.39E-17	58.48280595	-8.90022657	6.59E-10	1.13E-08	Mak	13	41178484	41233182	-	7592	protein_coding	male germ cell-associated kinase [Source:MGI Symbol;Acc:MGI:96913]	-
ENSMUSG00000103313	1.39E-17	58.48280595	-8.90022657	6.59E-10	1.13E-08	Gm38357	3	51139338	51141801	+	2464	TEC	predicted gene, 38357 [Source:MGI Symbol;Acc:MGI:5611585]	-
ENSMUSG00000027322	1.39E-17	58.48280595	-8.90022657	6.59E-10	1.13E-08	Siglec1	2	130911140	130928685	-	7143	protein_coding	sialic acid binding Ig-like lectin 1, sialoadhesin [Source:MGI Symbol;Acc:MGI:99668]	-
ENSMUSG00000032892	61.91752802	1.632002234	5.130551152	6.59E-10	1.13E-08	Rangrf	11	68863310	68866011	-	1269	protein_coding	RAN guanine nucleotide release factor [Source:MGI Symbol;Acc:MGI:1889073]	-
ENSMUSG00000062542	61.91752802	1.632002234	5.130551152	6.59E-10	1.13E-08	Syt9	7	106969935	107147863	+	3979	protein_coding	synaptotagmin IX [Source:MGI Symbol;Acc:MGI:1926373]	-
ENSMUSG00000037440	3968.889166	602.2647807	2.719974329	6.65E-10	1.14E-08	Vnn1	10	23770586	23781241	+	2416	protein_coding	vanin 1 [Source:MGI Symbol;Acc:MGI:108395]	-
ENSMUSG00000047875	557.1163121	75.78499001	2.875649062	6.88E-10	1.18E-08	Gpr157	4	150171822	150190384	+	4900	protein_coding	G protein-coupled receptor 157 [Source:MGI Symbol;Acc:MGI:2442046]	-
ENSMUSG00000041313	558.3300343	3692.758079	-2.725291541	6.90E-10	1.18E-08	Slc7a1	5	148264220	148336714	-	11530	protein_coding	solute carrier family 7 (cationic amino acid transporter, y+ system), member 1 [Source:MGI Symbol;Acc:MGI:88117]	-
ENSMUSG00000100789	52.20772723	1.39E-17	8.735985369	6.95E-10	1.19E-08	Gm29508	12	103278626	103281028	-	796	lncRNA	predicted gene 29508 [Source:MGI Symbol;Acc:MGI:5580214]	-
ENSMUSG00000109814	52.20772723	1.39E-17	8.735985369	6.95E-10	1.19E-08	Gm45847	7	122630638	122667528	+	2062	lncRNA	predicted gene 45847 [Source:MGI Symbol;Acc:MGI:5804962]	-
ENSMUSG00000110887	52.20772723	1.39E-17	8.735985369	6.95E-10	1.19E-08	Cbx3-ps8	9	7723148	7723695	+	548	processed_pseudogene	chromobox 3, pseudogene 8 [Source:MGI Symbol;Acc:MGI:3648352]	-
ENSMUSG00000010911	1241.655594	182.0696984	2.76873491	7.09E-10	1.21E-08	Apip	2	102904020	102922989	+	1000	protein_coding	APAF1 interacting protein [Source:MGI Symbol;Acc:MGI:1926788]	-
ENSMUSG00000020010	2868.043218	434.1867586	2.723275147	7.19E-10	1.23E-08	Vnn3	10	23727360	23745741	+	1811	protein_coding	vanin 3 [Source:MGI Symbol;Acc:MGI:1347055]	-
ENSMUSG00000057123	612.9475314	84.84803391	2.850719796	7.40E-10	1.26E-08	Gja5	3	96812009	96984732	+	5746	protein_coding	gap junction protein, alpha 5 [Source:MGI Symbol;Acc:MGI:95716]	-
ENSMUSG00000041449	281.6013685	33.76535634	3.054703317	7.40E-10	1.26E-08	Serpina3h	12	104214164	104219928	+	1434	transcribed_unprocessed_pseudogene	serine (or cysteine) peptidase inhibitor, clade A, member 3H [Source:MGI Symbol;Acc:MGI:2182839]	-
ENSMUSG00000032289	298.5934809	2000.443174	-2.743657697	7.56E-10	1.29E-08	Thsd4	9	59874214	60429329	-	13986	protein_coding	thrombospondin, type I, domain containing 4 [Source:MGI Symbol;Acc:MGI:2672033]	-
ENSMUSG00000117751	69.19987551	3.280013238	4.341589107	7.62E-10	1.30E-08	Gm50256	18	65944063	65944404	-	342	TEC	predicted gene, 50256 [Source:MGI Symbol;Acc:MGI:6303077]	-
ENSMUSG00000090936	77.695945	4.103992329	4.196885242	7.65E-10	1.30E-08	Gm17705	17	35384095	35386162	+	1555	lncRNA	predicted gene, 17705 [Source:MGI Symbol;Acc:MGI:4937339]	-
ENSMUSG00000032359	8509.423553	54639.34618	-2.682792773	8.06E-10	1.37E-08	Ctsh	9	89936205	89958142	+	4499	protein_coding	cathepsin H [Source:MGI Symbol;Acc:MGI:107285]	-
ENSMUSG00000001507	2028.147521	13056.51605	-2.686476124	8.18E-10	1.39E-08	Itga3	11	94935300	94967627	-	5710	protein_coding	integrin alpha 3 [Source:MGI Symbol;Acc:MGI:96602]	-
ENSMUSG00000107802	99.54297174	6.575864842	3.891598027	8.22E-10	1.40E-08	1700126G02Rik	6	143147123	143167174	-	725	lncRNA	RIKEN cDNA 1700126G02 gene [Source:MGI Symbol;Acc:MGI:1923898]	-
ENSMUSG00000099655	253.6857545	30.4696885	3.051684922	8.39E-10	1.42E-08	2310034G01Rik	19	46336640	46338741	-	1373	protein_coding	RIKEN cDNA 2310034G01 gene [Source:MGI Symbol;Acc:MGI:1922829]	-
ENSMUSG00000112806	121.38999	9.871623478	3.601434746	8.40E-10	1.42E-08	Gm48146	10	62617536	62618966	-	1431	TEC	predicted gene, 48146 [Source:MGI Symbol;Acc:MGI:6097513]	-
ENSMUSG00000046191	106.8253119	8.22375056	3.676710847	8.40E-10	1.42E-08	Pcdhb20	18	37637317	37640875	+	3559	protein_coding	protocadherin beta 20 [Source:MGI Symbol;Acc:MGI:2136758]	-
ENSMUSG00000050777	178.4349615	1220.198666	-2.772960614	8.43E-10	1.43E-08	Tmem37	1	119995107	120001804	-	1311	protein_coding	transmembrane protein 37 [Source:MGI Symbol;Acc:MGI:2157899]	-
ENSMUSG00000000402	71.62732419	534.7040077	-2.898416631	8.43E-10	1.43E-08	Egfl6	X	165306003	165368716	-	2704	protein_coding	EGF-like-domain, multiple 6 [Source:MGI Symbol;Acc:MGI:1858599]	-
ENSMUSG00000072612	1.39E-17	57.658892	-8.879805602	8.49E-10	1.43E-08	Gm10382	5	125466386	125467619	+	1234	lncRNA	predicted gene 10382 [Source:MGI Symbol;Acc:MGI:3647829]	-
ENSMUSG00000042505	1.39E-17	57.658892	-8.879805602	8.49E-10	1.43E-08	Sdhaf3	6	6956004	7042979	+	5095	protein_coding	succinate dehydrogenase complex assembly factor 3 [Source:MGI Symbol;Acc:MGI:1913288]	-
ENSMUSG00000022236	1.39E-17	57.658892	-8.879805602	8.49E-10	1.43E-08	Ropn1l	15	31441357	31453883	-	957	protein_coding	ropporin 1-like [Source:MGI Symbol;Acc:MGI:2182357]	-
ENSMUSG00000116716	1.39E-17	57.658892	-8.879805602	8.49E-10	1.43E-08	Gm49643	16	95098215	95102520	-	699	lncRNA	predicted gene, 49643 [Source:MGI Symbol;Acc:MGI:6215074]	-
ENSMUSG00000000942	1.39E-17	57.658892	-8.879805602	8.49E-10	1.43E-08	Hoxa4	6	52166651	52168733	-	1594	protein_coding	homeobox A4 [Source:MGI Symbol;Acc:MGI:96176]	-
ENSMUSG00000040380	1.39E-17	57.658892	-8.879805602	8.49E-10	1.43E-08	Cbln3	14	56116370	56121849	-	4866	protein_coding	cerebellin 3 precursor protein [Source:MGI Symbol;Acc:MGI:1889286]	-
ENSMUSG00000079343	1.39E-17	57.658892	-8.879805602	8.49E-10	1.43E-08	C1s2	6	124601584	124613044	-	2662	protein_coding	complement component 1, s subcomponent 2 [Source:MGI Symbol;Acc:MGI:3644269]	-
ENSMUSG00000021943	60.70380321	1.632002234	5.102039076	8.49E-10	1.43E-08	Gdf10	14	33645544	33659940	+	5210	protein_coding	growth differentiation factor 10 [Source:MGI Symbol;Acc:MGI:95684]	-
ENSMUSG00000111993	60.70380321	1.632002234	5.102039076	8.49E-10	1.43E-08	Gm48018	10	33845979	33852685	+	1577	transcribed_unprocessed_pseudogene	predicted gene, 48018 [Source:MGI Symbol;Acc:MGI:6097327]	-
ENSMUSG00000097119	12.15471097	144.9936496	-3.565336869	8.72E-10	1.46E-08	B230354K17Rik	17	45744524	45753470	+	6136	lncRNA	RIKEN cDNA B230354K17 gene [Source:MGI Symbol;Acc:MGI:2443272]	-
ENSMUSG00000039055	12.15471097	144.9936496	-3.565336869	8.72E-10	1.46E-08	Eme1	11	94535822	94544790	-	2762	protein_coding	essential meiotic structure-specific endonuclease 1 [Source:MGI Symbol;Acc:MGI:3576783]	-
ENSMUSG00000031292	50.99400173	398.7585471	-2.964645204	8.76E-10	1.47E-08	Cdkl5	X	159554919	159777700	-	14331	protein_coding	cyclin-dependent kinase-like 5 [Source:MGI Symbol;Acc:MGI:1278336]	-
ENSMUSG00000044393	131.099774	916.1751961	-2.80402077	8.93E-10	1.50E-08	Dsg2	18	20691131	20737578	+	8268	protein_coding	desmoglein 2 [Source:MGI Symbol;Acc:MGI:1196466]	-
ENSMUSG00000001240	1188.251821	176.3023134	2.751719733	8.96E-10	1.50E-08	Ramp2	11	101136854	101150372	+	3301	protein_coding	receptor (calcitonin) activity modifying protein 2 [Source:MGI Symbol;Acc:MGI:1859650]	-
ENSMUSG00000074183	349.5698163	45.30017586	2.944047014	8.97E-10	1.50E-08	Gsta1	9	78137938	78149966	+	956	protein_coding	glutathione S-transferase, alpha 1 (Ya) [Source:MGI Symbol;Acc:MGI:1095417]	-
ENSMUSG00000081254	133.5272199	11.51948776	3.518941837	9.24E-10	1.55E-08	Gm12112	11	32860373	32860603	+	231	processed_pseudogene	predicted gene 12112 [Source:MGI Symbol;Acc:MGI:3650115]	-
ENSMUSG00000036412	50.99400173	0.808128507	5.754392074	9.30E-10	1.55E-08	Arsi	18	61044852	61051633	+	2975	protein_coding	arylsulfatase i [Source:MGI Symbol;Acc:MGI:2670959]	-
ENSMUSG00000100586	50.99400173	0.808128507	5.754392074	9.30E-10	1.55E-08	Vmn1r90	7	14289399	14297431	-	7796	protein_coding	vomeronasal 1 receptor 90 [Source:MGI Symbol;Acc:MGI:3612342]	-
ENSMUSG00000031497	258.540644	31.29360574	3.04070036	9.31E-10	1.55E-08	Tnfsf13b	8	10056467	10089072	+	6868	protein_coding	tumor necrosis factor (ligand) superfamily, member 13b [Source:MGI Symbol;Acc:MGI:1344376]	-
ENSMUSG00000055745	258.540644	31.29360574	3.04070036	9.31E-10	1.55E-08	Rtl6	15	84437599	84442024	-	4426	protein_coding	retrotransposon Gag like 6 [Source:MGI Symbol;Acc:MGI:2675858]	-
ENSMUSG00000056596	1025.613057	151.5849477	2.757127308	9.35E-10	1.56E-08	Trnp1	4	133218411	133225861	-	1654	protein_coding	TMF1-regulated nuclear protein 1 [Source:MGI Symbol;Acc:MGI:1916789]	-
ENSMUSG00000022766	578.963311	80.72846882	2.840127046	9.54E-10	1.59E-08	Serpind1	16	17149235	17161439	+	2191	protein_coding	serine (or cysteine) peptidase inhibitor, clade D, member 1 [Source:MGI Symbol;Acc:MGI:96051]	-
ENSMUSG00000031845	69.19987551	2.456015843	4.739468595	9.58E-10	1.59E-08	Bco1	8	117822593	117860459	+	2543	protein_coding	beta-carotene oxygenase 1 [Source:MGI Symbol;Acc:MGI:1926923]	-
ENSMUSG00000021414	69.19987551	2.456015843	4.739468595	9.58E-10	1.59E-08	Fam217a	13	35093943	35108293	-	2875	protein_coding	family with sequence similarity 217, member A [Source:MGI Symbol;Acc:MGI:1919114]	-
ENSMUSG00000074062	69.19987551	2.456015843	4.739468595	9.58E-10	1.59E-08	Fbxw16	9	109261384	109278208	-	1801	protein_coding	F-box and WD-40 domain protein 16 [Source:MGI Symbol;Acc:MGI:2443324]	-
ENSMUSG00000014767	89.83318341	645.1081974	-2.842843779	9.58E-10	1.59E-08	Tbp	17	15720150	15748641	+	13576	protein_coding	TATA box binding protein [Source:MGI Symbol;Acc:MGI:101838]	-
ENSMUSG00000044641	367.77565	2413.223003	-2.713734339	9.58E-10	1.59E-08	Pard6b	2	167922924	167943123	+	3399	protein_coding	par-6 family cell polarity regulator beta [Source:MGI Symbol;Acc:MGI:2135605]	-
ENSMUSG00000090113	98.3292483	7.399809673	3.706925242	9.72E-10	1.61E-08	Nhlrc4	17	26161207	26163935	-	2318	protein_coding	NHL repeat containing 4 [Source:MGI Symbol;Acc:MGI:3687200]	-
ENSMUSG00000022211	328.9365379	42.00451538	2.964931677	9.82E-10	1.63E-08	Carmil3	14	55728108	55745729	+	6457	protein_coding	capping protein regulator and myosin 1 linker 3 [Source:MGI Symbol;Acc:MGI:2448573]	-
ENSMUSG00000030400	81.33711693	593.2017502	-2.86501095	9.88E-10	1.63E-08	Ercc2	7	19115935	19129619	+	4170	protein_coding	excision repair cross-complementing rodent repair deficiency, complementation group 2 [Source:MGI Symbol;Acc:MGI:95413]	-
ENSMUSG00000028289	129.8860511	898.0491355	-2.788603923	9.92E-10	1.64E-08	Epha7	4	28813131	28967499	+	9884	protein_coding	Eph receptor A7 [Source:MGI Symbol;Acc:MGI:95276]	-
ENSMUSG00000022142	178.4349615	1209.487812	-2.760242226	9.94E-10	1.64E-08	Nup155	15	8138757	8190731	+	11951	protein_coding	nucleoporin 155 [Source:MGI Symbol;Acc:MGI:2181182]	-
ENSMUSG00000037780	23.07827599	215.8500938	-3.219783661	1.01E-09	1.67E-08	Mbl1	14	40873415	40881558	+	1570	protein_coding	mannose-binding lectin (protein A) 1 [Source:MGI Symbol;Acc:MGI:96923]	-
ENSMUSG00000037544	101.9704186	719.2602644	-2.817155103	1.02E-09	1.68E-08	Dlgap5	14	47625236	47655864	-	6805	protein_coding	DLG associated protein 5 [Source:MGI Symbol;Acc:MGI:2183453]	-
ENSMUSG00000037541	372.6305389	49.41974955	2.910979314	1.02E-09	1.69E-08	Shank2	7	143555665	143978231	+	11137	protein_coding	SH3 and multiple ankyrin repeat domains 2 [Source:MGI Symbol;Acc:MGI:2671987]	-
ENSMUSG00000027820	2636.222296	406.1737542	2.697872257	1.03E-09	1.69E-08	Mme	3	63148958	63293451	+	11542	protein_coding	membrane metallo endopeptidase [Source:MGI Symbol;Acc:MGI:97004]	-
ENSMUSG00000089988	83.76456468	4.927958272	4.049181333	1.06E-09	1.74E-08	Gm16238	3	127485584	127486169	-	586	processed_pseudogene	predicted gene 16238 [Source:MGI Symbol;Acc:MGI:3802104]	-
ENSMUSG00000078902	83.76456468	4.927958272	4.049181333	1.06E-09	1.74E-08	Gm14443	2	175008048	175017664	-	4859	protein_coding	predicted gene 14443 [Source:MGI Symbol;Acc:MGI:3652324]	-
ENSMUSG00000042268	606.8789206	3905.327332	-2.685764467	1.09E-09	1.79E-08	Slc26a9	1	131671760	131699242	+	5226	protein_coding	solute carrier family 26, member 9 [Source:MGI Symbol;Acc:MGI:2444594]	-
ENSMUSG00000041046	1.39E-17	56.834978	-8.859091427	1.10E-09	1.79E-08	Ramp3	11	6608521	6627475	+	1380	protein_coding	receptor (calcitonin) activity modifying protein 3 [Source:MGI Symbol;Acc:MGI:1860292]	-
ENSMUSG00000021301	1.39E-17	56.834978	-8.859091427	1.10E-09	1.79E-08	Hecw1	13	14401023	14697813	-	14672	protein_coding	HECT, C2 and WW domain containing E3 ubiquitin protein ligase 1 [Source:MGI Symbol;Acc:MGI:2444115]	-
ENSMUSG00000087684	1.39E-17	56.834978	-8.859091427	1.10E-09	1.79E-08	1200007C13Rik	2	167669613	167675566	-	2455	lncRNA	RIKEN cDNA 1200007C13 gene [Source:MGI Symbol;Acc:MGI:1921369]	-
ENSMUSG00000034116	1.39E-17	56.834978	-8.859091427	1.10E-09	1.79E-08	Vav1	17	57586100	57635031	+	3688	protein_coding	vav 1 oncogene [Source:MGI Symbol;Acc:MGI:98923]	-
ENSMUSG00000058099	1.39E-17	56.834978	-8.859091427	1.10E-09	1.79E-08	Nfam1	15	82877174	82917507	-	7970	protein_coding	Nfat activating molecule with ITAM motif 1 [Source:MGI Symbol;Acc:MGI:1921289]	-
ENSMUSG00000040061	1.39E-17	56.834978	-8.859091427	1.10E-09	1.79E-08	Plcb2	2	118537998	118558919	-	6597	protein_coding	phospholipase C, beta 2 [Source:MGI Symbol;Acc:MGI:107465]	-
ENSMUSG00000105681	1.39E-17	56.834978	-8.859091427	1.10E-09	1.79E-08	Gm43428	3	135577874	135581718	+	3845	TEC	predicted gene 43428 [Source:MGI Symbol;Acc:MGI:5663565]	-
ENSMUSG00000034883	1.39E-17	56.834978	-8.859091427	1.10E-09	1.79E-08	Lrr1	12	69215588	69225783	+	1500	protein_coding	leucine rich repeat protein 1 [Source:MGI Symbol;Acc:MGI:1916956]	-
ENSMUSG00000002057	59.49007832	1.632002234	5.072952135	1.10E-09	1.79E-08	Foxn1	11	78248403	78277384	-	3214	protein_coding	forkhead box N1 [Source:MGI Symbol;Acc:MGI:102949]	-
ENSMUSG00000040181	1495.323515	227.3848623	2.716478542	1.12E-09	1.83E-08	Fmo1	1	162657130	162694179	-	6304	protein_coding	flavin containing monooxygenase 1 [Source:MGI Symbol;Acc:MGI:1310002]	-
ENSMUSG00000025648	389.6226501	2529.394572	-2.69833291	1.14E-09	1.86E-08	Pfkfb4	9	108820846	108861296	+	4875	protein_coding	6-phosphofructo-2-kinase/fructose-2,6-biphosphatase 4 [Source:MGI Symbol;Acc:MGI:2687284]	-
ENSMUSG00000104786	98.3292483	6.575864842	3.873917955	1.15E-09	1.88E-08	Gm43573	3	148694788	148709667	+	570	lncRNA	predicted gene 43573 [Source:MGI Symbol;Acc:MGI:5663710]	-
ENSMUSG00000044288	75.26849682	4.103992329	4.151154942	1.16E-09	1.89E-08	Cnr1	4	33924593	33948831	+	6444	protein_coding	cannabinoid receptor 1 (brain) [Source:MGI Symbol;Acc:MGI:104615]	-
ENSMUSG00000101320	262.1818111	32.11752279	3.023538436	1.18E-09	1.92E-08	Gm28529	18	6490143	6496962	+	977	lncRNA	predicted gene 28529 [Source:MGI Symbol;Acc:MGI:5579235]	-
ENSMUSG00000090516	1.231561878	65.07411596	-5.608693121	1.21E-09	1.96E-08	Rps11-ps1	9	59379042	59379516	-	475	processed_pseudogene	ribosomal protein S11, pseudogene 1 [Source:MGI Symbol;Acc:MGI:3644744]	-
ENSMUSG00000106288	67.98615109	2.456015843	4.71397911	1.21E-09	1.96E-08	Gm43593	5	107954228	107955573	-	1346	TEC	predicted gene 43593 [Source:MGI Symbol;Acc:MGI:5663730]	-
ENSMUSG00000104904	67.98615109	2.456015843	4.71397911	1.21E-09	1.96E-08	9330198I05Rik	5	108508053	108511751	+	1095	lncRNA	RIKEN cDNA 9330198I05 gene [Source:MGI Symbol;Acc:MGI:1924810]	-
ENSMUSG00000022773	178.4349615	18.93481786	3.22666781	1.21E-09	1.96E-08	Ypel1	16	16887560	16904909	+	4635	protein_coding	yippee like 1 [Source:MGI Symbol;Acc:MGI:1913303]	-
ENSMUSG00000090881	49.78027612	0.808128507	5.719711141	1.25E-09	2.02E-08	Phf11	14	59482149	59497629	-	603	unprocessed_pseudogene	PHD finger protein 11 [Source:MGI Symbol;Acc:MGI:3644962]	-
ENSMUSG00000070690	50.99400173	1.39E-17	8.702118597	1.25E-09	2.02E-08	Albfm1	5	90708966	90745730	+	2919	protein_coding	albumin superfamily member 1 [Source:MGI Symbol;Acc:MGI:1923342]	-
ENSMUSG00000091076	50.99400173	1.39E-17	8.702118597	1.25E-09	2.02E-08	Vmn2r115	17	23562715	23581512	+	14134	protein_coding	vomeronasal 2, receptor 115 [Source:MGI Symbol;Acc:MGI:3647235]	-
ENSMUSG00000072381	157.8016763	15.63912439	3.323174868	1.26E-09	2.04E-08	Gm10355	3	101213879	101214395	-	517	processed_pseudogene	predicted gene 10355 [Source:MGI Symbol;Acc:MGI:3641762]	-
ENSMUSG00000021268	48.56655041	377.3368377	-2.955227084	1.28E-09	2.07E-08	Meg3	12	109506884	109538160	+	18089	lncRNA	maternally expressed 3 [Source:MGI Symbol;Acc:MGI:1202886]	-
ENSMUSG00000047443	40.070467	320.4869152	-2.996495566	1.29E-09	2.09E-08	Erfe	1	91294152	91301939	+	2815	protein_coding	erythroferrone [Source:MGI Symbol;Acc:MGI:3606476]	-
ENSMUSG00000049872	208.778025	23.87834197	3.12061848	1.35E-09	2.18E-08	Calhm5	10	33963811	33972515	-	5323	protein_coding	calcium homeostasis modulator family member 5 [Source:MGI Symbol;Acc:MGI:2143897]	-
ENSMUSG00000050295	378.6991501	51.06757852	2.887088584	1.41E-09	2.27E-08	Foxc1	13	31990616	31996459	+	5844	protein_coding	forkhead box C1 [Source:MGI Symbol;Acc:MGI:1347466]	-
ENSMUSG00000087150	271.8915898	33.76535634	3.004099684	1.41E-09	2.27E-08	BC064078	6	128969915	128985003	+	2547	transcribed_unprocessed_pseudogene	cDNA sequence BC064078 [Source:MGI Symbol;Acc:MGI:3040692]	-
ENSMUSG00000041062	1.39E-17	56.01106396	-8.8380755	1.42E-09	2.28E-08	Mslnl	17	25955016	25967304	+	2626	protein_coding	mesothelin-like [Source:MGI Symbol;Acc:MGI:3607710]	-
ENSMUSG00000037129	1.39E-17	56.01106396	-8.8380755	1.42E-09	2.28E-08	Tmprss13	9	45230398	45258879	+	3245	protein_coding	transmembrane protease, serine 13 [Source:MGI Symbol;Acc:MGI:2682935]	-
ENSMUSG00000111977	1.39E-17	56.01106396	-8.8380755	1.42E-09	2.28E-08	Gm47163	10	79473690	79475354	+	1665	lncRNA	predicted gene, 47163 [Source:MGI Symbol;Acc:MGI:6095939]	-
ENSMUSG00000048163	1.39E-17	56.01106396	-8.8380755	1.42E-09	2.28E-08	Selplg	5	113956597	113970705	-	4272	protein_coding	selectin, platelet (p-selectin) ligand [Source:MGI Symbol;Acc:MGI:106689]	-
ENSMUSG00000079481	1.39E-17	56.01106396	-8.8380755	1.42E-09	2.28E-08	Nhsl2	X	100892991	101135661	+	16952	protein_coding	NHS-like 2 [Source:MGI Symbol;Acc:MGI:3645090]	-
ENSMUSG00000066807	1.39E-17	56.01106396	-8.8380755	1.42E-09	2.28E-08	Gm10179	7	11819852	11820539	-	688	processed_pseudogene	predicted gene 10179 [Source:MGI Symbol;Acc:MGI:3708748]	-
ENSMUSG00000029919	1.39E-17	56.01106396	-8.8380755	1.42E-09	2.28E-08	Hpgds	6	65094277	65121892	-	6425	protein_coding	hematopoietic prostaglandin D synthase [Source:MGI Symbol;Acc:MGI:1859384]	-
ENSMUSG00000104235	1.39E-17	56.01106396	-8.8380755	1.42E-09	2.28E-08	Gm37589	3	60443172	60447165	+	3994	TEC	predicted gene, 37589 [Source:MGI Symbol;Acc:MGI:5610817]	-
ENSMUSG00000002980	3947.042169	24600.34472	-2.639804449	1.43E-09	2.29E-08	Bcam	7	19490056	19504941	-	3199	protein_coding	basal cell adhesion molecule [Source:MGI Symbol;Acc:MGI:1929940]	-
ENSMUSG00000034164	226.9838618	27.17401736	3.055660734	1.48E-09	2.37E-08	Emid1	11	5056265	5102257	-	2890	protein_coding	EMI domain containing 1 [Source:MGI Symbol;Acc:MGI:2155091]	-
ENSMUSG00000021097	222.128972	1454.189628	-2.710201369	1.52E-09	2.43E-08	Clmn	12	104729376	104831335	-	12409	protein_coding	calmin [Source:MGI Symbol;Acc:MGI:2136957]	-
ENSMUSG00000079242	66.7724266	2.456015843	4.688031165	1.52E-09	2.44E-08	C730034F03Rik	15	89313792	89315071	+	1280	lncRNA	RIKEN cDNA C730034F03 gene [Source:MGI Symbol;Acc:MGI:2441921]	-
ENSMUSG00000047867	168.7251805	18.11089547	3.209702149	1.56E-09	2.49E-08	Gimap6	6	48678516	48685159	-	3496	protein_coding	GTPase, IMAP family member 6 [Source:MGI Symbol;Acc:MGI:1918876]	-
ENSMUSG00000087050	81.33711693	4.927958272	4.006809065	1.56E-09	2.50E-08	Dhrs13os	11	77920838	77923491	-	2429	lncRNA	dehydrogenase/reductase (SDR family) member 13, opposite strand [Source:MGI Symbol;Acc:MGI:1924478]	-
ENSMUSG00000097322	81.33711693	4.927958272	4.006809065	1.56E-09	2.50E-08	A530083I20Rik	9	122714145	122732596	-	7684	lncRNA	RIKEN cDNA A530083I20 gene [Source:MGI Symbol;Acc:MGI:3040711]	-
ENSMUSG00000069188	13.36843929	152.4088599	-3.501036978	1.57E-09	2.51E-08	Gm13192	2	4964356	4964563	-	208	processed_pseudogene	predicted gene 13192 [Source:MGI Symbol;Acc:MGI:3651075]	-
ENSMUSG00000051586	1808.46382	282.5869657	2.677379785	1.57E-09	2.51E-08	Mical3	6	120908668	121107959	-	23038	protein_coding	microtubule associated monooxygenase, calponin and LIM domain containing 3 [Source:MGI Symbol;Acc:MGI:2442733]	-
ENSMUSG00000032377	1002.552336	152.4088599	2.716508519	1.61E-09	2.57E-08	Plscr4	9	92339426	92374509	+	3590	protein_coding	phospholipid scramblase 4 [Source:MGI Symbol;Acc:MGI:2143267]	-
ENSMUSG00000049265	95.90180133	7.399809673	3.670901512	1.62E-09	2.57E-08	Kcnk3	5	30745514	30782615	+	3976	protein_coding	potassium channel, subfamily K, member 3 [Source:MGI Symbol;Acc:MGI:1100509]	-
ENSMUSG00000031022	362.920761	49.41974955	2.872898848	1.67E-09	2.65E-08	BC051019	7	109311388	109323057	-	2070	protein_coding	cDNA sequence BC051019 [Source:MGI Symbol;Acc:MGI:1928824]	-
ENSMUSG00000039059	48.56655041	0.808128507	5.684175935	1.68E-09	2.67E-08	Hrh3	2	179741258	179746281	-	3146	protein_coding	histamine receptor H3 [Source:MGI Symbol;Acc:MGI:2139279]	-
ENSMUSG00000080716	48.56655041	0.808128507	5.684175935	1.68E-09	2.67E-08	Gm13503	2	53441938	53442383	+	446	processed_pseudogene	predicted gene 13503 [Source:MGI Symbol;Acc:MGI:3649895]	-
ENSMUSG00000078838	49.78027612	1.39E-17	8.667437664	1.68E-09	2.67E-08	Gm17382	17	27079245	27105176	-	1600	lncRNA	predicted gene, 17382 [Source:MGI Symbol;Acc:MGI:4937016]	-
ENSMUSG00000063564	7989.950493	1290.231172	2.630422228	1.70E-09	2.70E-08	Col23a1	11	51180747	51474745	+	5736	protein_coding	collagen, type XXIII, alpha 1 [Source:MGI Symbol;Acc:MGI:2653243]	-
ENSMUSG00000064267	1004.979781	153.2327722	2.712225966	1.71E-09	2.71E-08	Hvcn1	5	122344867	122380360	+	3563	protein_coding	hydrogen voltage-gated channel 1 [Source:MGI Symbol;Acc:MGI:1921346]	-
ENSMUSG00000022375	167.5114578	18.11089547	3.19929313	1.72E-09	2.73E-08	Lrrc6	15	66251707	66372759	-	2084	protein_coding	leucine rich repeat containing 6 (testis) [Source:MGI Symbol;Acc:MGI:1859553]	-
ENSMUSG00000049300	32.78810399	271.8761101	-3.047818012	1.74E-09	2.76E-08	Prmt6	3	110153425	110158314	-	4197	protein_coding	protein arginine N-methyltransferase 6 [Source:MGI Symbol;Acc:MGI:2139971]	-
ENSMUSG00000042216	67.98615109	488.5649428	-2.843417451	1.75E-09	2.77E-08	Sgsm1	5	113391086	113458652	-	7466	protein_coding	small G protein signaling modulator 1 [Source:MGI Symbol;Acc:MGI:107320]	-
ENSMUSG00000052974	10634.65095	1722.784886	2.625857328	1.76E-09	2.78E-08	Cyp2f2	7	26819334	26833085	+	2025	protein_coding	cytochrome P450, family 2, subfamily f, polypeptide 2 [Source:MGI Symbol;Acc:MGI:88608]	-
ENSMUSG00000032017	74.05477266	4.103992329	4.127734467	1.78E-09	2.81E-08	Grik4	9	42429431	42855789	-	5962	protein_coding	glutamate receptor, ionotropic, kainate 4 [Source:MGI Symbol;Acc:MGI:95817]	-
ENSMUSG00000047228	1.39E-17	55.18714986	-8.8167489	1.84E-09	2.86E-08	A2ml1	6	128516784	128558571	-	7753	protein_coding	alpha-2-macroglobulin like 1 [Source:MGI Symbol;Acc:MGI:3039594]	-
ENSMUSG00000071230	1.39E-17	55.18714986	-8.8167489	1.84E-09	2.86E-08	Npw	17	24876304	24877431	-	638	protein_coding	neuropeptide W [Source:MGI Symbol;Acc:MGI:2685781]	-
ENSMUSG00000057132	1.39E-17	54.36323571	-8.795102304	1.84E-09	2.86E-08	Rpgrip1	14	52348161	52401003	+	12152	protein_coding	retinitis pigmentosa GTPase regulator interacting protein 1 [Source:MGI Symbol;Acc:MGI:1932134]	-
ENSMUSG00000049676	1.39E-17	55.18714986	-8.8167489	1.84E-09	2.86E-08	Catsperg1	7	28880746	28913460	-	7044	protein_coding	cation channel sperm associated auxiliary subunit gamma 1 [Source:MGI Symbol;Acc:MGI:2443617]	-
ENSMUSG00000038843	1.39E-17	55.18714986	-8.8167489	1.84E-09	2.86E-08	Gcnt1	19	17303505	17350208	-	5760	protein_coding	glucosaminyl (N-acetyl) transferase 1, core 2 [Source:MGI Symbol;Acc:MGI:95676]	-
ENSMUSG00000107350	1.39E-17	54.36323571	-8.795102304	1.84E-09	2.86E-08	Gm19610	5	91199730	91222632	-	408	lncRNA	predicted gene, 19610 [Source:MGI Symbol;Acc:MGI:5011795]	-
ENSMUSG00000061126	1.39E-17	54.36323571	-8.795102304	1.84E-09	2.86E-08	Cyp4f39	17	32671697	32712294	+	2856	protein_coding	cytochrome P450, family 4, subfamily f, polypeptide 39 [Source:MGI Symbol;Acc:MGI:2445210]	-
ENSMUSG00000022489	1.39E-17	54.36323571	-8.795102304	1.84E-09	2.86E-08	Pde1b	15	103411461	103438479	+	5396	protein_coding	phosphodiesterase 1B, Ca2+-calmodulin dependent [Source:MGI Symbol;Acc:MGI:97523]	-
ENSMUSG00000072762	1.39E-17	54.36323571	-8.795102304	1.84E-09	2.86E-08	4930522L14Rik	5	109883856	109899752	-	2409	protein_coding	RIKEN cDNA 4930522L14 gene [Source:MGI Symbol;Acc:MGI:1925270]	-
ENSMUSG00000035711	1.39E-17	54.36323571	-8.795102304	1.84E-09	2.86E-08	Dok3	13	55671044	55677109	-	2459	protein_coding	docking protein 3 [Source:MGI Symbol;Acc:MGI:1351490]	-
ENSMUSG00000020684	1.39E-17	54.36323571	-8.795102304	1.84E-09	2.86E-08	Rasl10b	11	83299963	83311865	+	4010	protein_coding	RAS-like, family 10, member B [Source:MGI Symbol;Acc:MGI:2685575]	-
ENSMUSG00000074283	1.39E-17	54.36323571	-8.795102304	1.84E-09	2.86E-08	Zfp109	7	23926997	23936985	-	2932	protein_coding	zinc finger protein 109 [Source:MGI Symbol;Acc:MGI:1929099]	-
ENSMUSG00000112211	1.39E-17	55.18714986	-8.8167489	1.84E-09	2.86E-08	Gm47682	12	56293433	56301183	-	353	lncRNA	predicted gene, 47682 [Source:MGI Symbol;Acc:MGI:6096783]	-
ENSMUSG00000104399	1.39E-17	55.18714986	-8.8167489	1.84E-09	2.86E-08	Gm37963	9	108266281	108267404	+	613	lncRNA	predicted gene, 37963 [Source:MGI Symbol;Acc:MGI:5611191]	-
ENSMUSG00000079038	1.39E-17	55.18714986	-8.8167489	1.84E-09	2.86E-08	D130040H23Rik	8	69723732	69766859	+	4494	protein_coding	RIKEN cDNA D130040H23 gene [Source:MGI Symbol;Acc:MGI:2444324]	-
ENSMUSG00000042846	1.39E-17	55.18714986	-8.8167489	1.84E-09	2.86E-08	Lrrtm3	10	63764251	63926056	-	4251	protein_coding	leucine rich repeat transmembrane neuronal 3 [Source:MGI Symbol;Acc:MGI:2389177]	-
ENSMUSG00000047342	1.39E-17	55.18714986	-8.8167489	1.84E-09	2.86E-08	Zfp286	11	62643403	62680288	-	7991	protein_coding	zinc finger protein 286 [Source:MGI Symbol;Acc:MGI:2384758]	-
ENSMUSG00000074220	1.39E-17	54.36323571	-8.795102304	1.84E-09	2.86E-08	Zfp382	7	29821367	29834375	+	2298	protein_coding	zinc finger protein 382 [Source:MGI Symbol;Acc:MGI:3588204]	-
ENSMUSG00000043531	1.39E-17	55.18714986	-8.8167489	1.84E-09	2.86E-08	Sorcs1	19	50131737	50667084	-	8441	protein_coding	sortilin-related VPS10 domain containing receptor 1 [Source:MGI Symbol;Acc:MGI:1929666]	-
ENSMUSG00000030683	1.39E-17	55.18714986	-8.8167489	1.84E-09	2.86E-08	Sez6l2	7	126549735	126569778	+	4210	protein_coding	seizure related 6 homolog like 2 [Source:MGI Symbol;Acc:MGI:2385295]	-
ENSMUSG00000000409	1.39E-17	55.18714986	-8.8167489	1.84E-09	2.86E-08	Lck	4	129442137	129467434	-	2929	protein_coding	lymphocyte protein tyrosine kinase [Source:MGI Symbol;Acc:MGI:96756]	-
ENSMUSG00000048216	1.39E-17	54.36323571	-8.795102304	1.84E-09	2.86E-08	Gpr85	6	13834457	13839941	-	4083	protein_coding	G protein-coupled receptor 85 [Source:MGI Symbol;Acc:MGI:1927851]	-
ENSMUSG00000028036	1.39E-17	54.36323571	-8.795102304	1.84E-09	2.86E-08	Ptgfr	3	151502139	151543267	-	6778	protein_coding	prostaglandin F receptor [Source:MGI Symbol;Acc:MGI:97796]	-
ENSMUSG00000093726	1.39E-17	54.36323571	-8.795102304	1.84E-09	2.86E-08	Gm20667	14	67910626	67912555	-	1930	lncRNA	predicted gene 20667 [Source:MGI Symbol;Acc:MGI:5313114]	-
ENSMUSG00000027199	1.39E-17	54.36323571	-8.795102304	1.84E-09	2.86E-08	Gatm	2	122424948	122441784	-	3001	protein_coding	glycine amidinotransferase (L-arginine:glycine amidinotransferase) [Source:MGI Symbol;Acc:MGI:1914342]	-
ENSMUSG00000043421	78.90966902	554.4778925	-2.811295887	1.86E-09	2.89E-08	Hilpda	6	29272487	29275445	+	1103	protein_coding	hypoxia inducible lipid droplet associated [Source:MGI Symbol;Acc:MGI:1916823]	-
ENSMUSG00000037679	943.0799523	5834.10493	-2.628933001	1.87E-09	2.90E-08	Inf2	12	112555218	112581991	+	4871	protein_coding	inverted formin, FH2 and WH2 domain containing [Source:MGI Symbol;Acc:MGI:1917685]	-
ENSMUSG00000039457	1182.18321	7281.718019	-2.622724569	1.96E-09	3.03E-08	Ppl	16	4904155	4950285	-	6893	protein_coding	periplakin [Source:MGI Symbol;Acc:MGI:1194898]	-
ENSMUSG00000027220	154.1605081	16.4630488	3.21607871	1.96E-09	3.04E-08	Syt13	2	92745443	92786403	+	3761	protein_coding	synaptotagmin XIII [Source:MGI Symbol;Acc:MGI:1933945]	-
ENSMUSG00000036885	86.19201228	601.4408688	-2.801370942	1.99E-09	3.08E-08	Arhgef26	3	62245765	62369642	+	10116	protein_coding	Rho guanine nucleotide exchange factor (GEF) 26 [Source:MGI Symbol;Acc:MGI:1918053]	-
ENSMUSG00000064115	127.4586051	11.51948776	3.451890715	2.01E-09	3.12E-08	Cadm2	16	66452307	67417796	-	9809	protein_coding	cell adhesion molecule 2 [Source:MGI Symbol;Acc:MGI:2442722]	-
ENSMUSG00000032968	474.5832043	68.36977007	2.792648504	2.08E-09	3.22E-08	Inha	1	75483721	75487010	+	1475	protein_coding	inhibin alpha [Source:MGI Symbol;Acc:MGI:96569]	-
ENSMUSG00000051262	209.9917474	25.52618026	3.033237322	2.11E-09	3.25E-08	Nat8f3	6	85709495	85742736	-	3134	protein_coding	N-acetyltransferase 8 (GCN5-related) family member 3 [Source:MGI Symbol;Acc:MGI:2136449]	-
ENSMUSG00000045319	189.3584647	1225.966048	-2.694090141	2.14E-09	3.30E-08	Proser2	2	6102418	6135022	-	9563	protein_coding	proline and serine rich 2 [Source:MGI Symbol;Acc:MGI:2442238]	-
ENSMUSG00000045362	60.70380321	439.1302299	-2.852748471	2.20E-09	3.39E-08	Tnfrsf26	7	143161396	143182459	-	3218	protein_coding	tumor necrosis factor receptor superfamily, member 26 [Source:MGI Symbol;Acc:MGI:2651928]	-
ENSMUSG00000073077	2.445135496	70.01759692	-4.781904155	2.21E-09	3.40E-08	Cfap47	X	78310165	78560891	-	9967	protein_coding	cilia and flagella associated protein 47 [Source:MGI Symbol;Acc:MGI:3781475]	-
ENSMUSG00000092867	72.84104845	4.103992329	4.103927504	2.21E-09	3.40E-08	Mir3058	10	95395093	95395183	-	91	miRNA	microRNA 3058 [Source:MGI Symbol;Acc:MGI:4834226]	-
ENSMUSG00000025020	72.84104845	4.103992329	4.103927504	2.21E-09	3.40E-08	Slit1	19	41588696	41732104	-	5921	protein_coding	slit guidance ligand 1 [Source:MGI Symbol;Acc:MGI:1315203]	-
ENSMUSG00000074818	344.7149273	46.94800557	2.872482654	2.21E-09	3.40E-08	Pdzd7	19	45015345	45034156	-	4055	protein_coding	PDZ domain containing 7 [Source:MGI Symbol;Acc:MGI:3608325]	-
ENSMUSG00000026833	2041.498464	326.2542988	2.645025929	2.23E-09	3.43E-08	Olfm1	2	28083004	28120748	+	3553	protein_coding	olfactomedin 1 [Source:MGI Symbol;Acc:MGI:1860437]	-
ENSMUSG00002076601	47.35282458	0.808128507	5.647743306	2.27E-09	3.49E-08	Scarna13	12	104997334	104997608	-	275	scaRNA	small Cajal body-specific RNA 1 [Source:NCBI gene (formerly Entrezgene);Acc:100306943]	-
ENSMUSG00000114768	48.56655041	1.39E-17	8.631902458	2.27E-09	3.49E-08	Gm48857	14	8175087	8177358	+	986	lncRNA	predicted gene, 48857 [Source:MGI Symbol;Acc:MGI:6098597]	-
ENSMUSG00000036596	93.47435425	6.575864842	3.800947904	2.28E-09	3.50E-08	Cpz	5	35659562	35683042	-	2245	protein_coding	carboxypeptidase Z [Source:MGI Symbol;Acc:MGI:88487]	-
ENSMUSG00000104218	93.47435425	6.575864842	3.800947904	2.28E-09	3.50E-08	Gm9134	12	113344631	113345181	-	551	processed_pseudogene	predicted gene 9134 [Source:MGI Symbol;Acc:MGI:3645181]	-
ENSMUSG00000074178	145.6644486	14.81519915	3.285170415	2.36E-09	3.62E-08	Gm10638	8	87472081	87475283	+	3203	lncRNA	predicted gene 10638 [Source:MGI Symbol;Acc:MGI:3704316]	-
ENSMUSG00000040055	1.39E-17	53.5393215	-8.773125962	2.40E-09	3.65E-08	Gjb6	14	57360760	57371068	-	2674	protein_coding	gap junction protein, beta 6 [Source:MGI Symbol;Acc:MGI:107588]	-
ENSMUSG00000086763	1.39E-17	53.5393215	-8.773125962	2.40E-09	3.65E-08	Plxna4os1	6	32488008	32492511	+	1977	lncRNA	plexin A4, opposite strand 1 [Source:MGI Symbol;Acc:MGI:2442851]	-
ENSMUSG00000029605	1.39E-17	53.5393215	-8.773125962	2.40E-09	3.65E-08	Oas1b	5	120950700	120962228	+	1992	polymorphic_pseudogene	2'-5' oligoadenylate synthetase 1B [Source:MGI Symbol;Acc:MGI:97430]	-
ENSMUSG00000037001	1.39E-17	53.5393215	-8.773125962	2.40E-09	3.65E-08	Zfp39	11	58778979	58795051	-	3890	protein_coding	zinc finger protein 39 [Source:MGI Symbol;Acc:MGI:99183]	-
ENSMUSG00000049939	1.39E-17	53.5393215	-8.773125962	2.40E-09	3.65E-08	Lrrc4	6	28661830	28831746	-	3996	protein_coding	leucine rich repeat containing 4 [Source:MGI Symbol;Acc:MGI:2182081]	-
ENSMUSG00000093565	1.39E-17	53.5393215	-8.773125962	2.40E-09	3.65E-08	Rab26os	17	24747222	24747718	+	497	lncRNA	RAB26, member RAS oncogene family, opposite strand [Source:MGI Symbol;Acc:MGI:1922864]	-
ENSMUSG00000078502	1.39E-17	53.5393215	-8.773125962	2.40E-09	3.65E-08	Zfp268	4	145311736	145351915	+	3595	protein_coding	zinc finger protein 268 [Source:MGI Symbol;Acc:MGI:3651014]	-
ENSMUSG00000033949	1.39E-17	53.5393215	-8.773125962	2.40E-09	3.65E-08	Trim36	18	46298367	46345674	-	4933	protein_coding	tripartite motif-containing 36 [Source:MGI Symbol;Acc:MGI:106264]	-
ENSMUSG00000046031	1.39E-17	53.5393215	-8.773125962	2.40E-09	3.65E-08	Calhm6	10	34002063	34003980	-	1094	protein_coding	calcium homeostasis modulator family member 6 [Source:MGI Symbol;Acc:MGI:2443082]	-
ENSMUSG00000027009	1.39E-17	53.5393215	-8.773125962	2.40E-09	3.65E-08	Itga4	2	79085770	79163467	+	13978	protein_coding	integrin alpha 4 [Source:MGI Symbol;Acc:MGI:96603]	-
ENSMUSG00000047592	1.39E-17	53.5393215	-8.773125962	2.40E-09	3.65E-08	Nxpe5	5	138224160	138251625	+	4473	protein_coding	neurexophilin and PC-esterase domain family, member 5 [Source:MGI Symbol;Acc:MGI:3584036]	-
ENSMUSG00000078926	1.39E-17	53.5393215	-8.773125962	2.40E-09	3.65E-08	Cdc20b	13	113171645	113227729	+	1828	protein_coding	cell division cycle 20B [Source:MGI Symbol;Acc:MGI:3644472]	-
ENSMUSG00000031642	225.7701394	1435.239655	-2.66783329	2.43E-09	3.69E-08	Sh3rf1	8	61676906	61849105	+	7426	protein_coding	SH3 domain containing ring finger 1 [Source:MGI Symbol;Acc:MGI:1913066]	-
ENSMUSG00000041605	114.1076513	762.9275925	-2.740084618	2.48E-09	3.76E-08	Inava	1	136141269	136162002	-	4977	protein_coding	innate immunity activator [Source:MGI Symbol;Acc:MGI:1921579]	-
ENSMUSG00000041078	99.54297174	8.22375056	3.574952351	2.59E-09	3.92E-08	Grid1	14	34542065	35305336	+	5962	protein_coding	glutamate receptor, ionotropic, delta 1 [Source:MGI Symbol;Acc:MGI:95812]	-
ENSMUSG00000027611	70.41359988	495.1562378	-2.812209085	2.63E-09	3.99E-08	Procr	2	155593037	155597391	+	2031	protein_coding	protein C receptor, endothelial [Source:MGI Symbol;Acc:MGI:104596]	-
ENSMUSG00000087088	112.8939281	9.871623478	3.496847022	2.65E-09	4.02E-08	Gm16638	7	83246256	83281088	-	9296	lncRNA	predicted gene, 16638 [Source:MGI Symbol;Acc:MGI:4439562]	-
ENSMUSG00000101589	71.62732419	4.103992329	4.079721085	2.74E-09	4.16E-08	Rbm6-ps1	1	17467636	17470505	-	2870	processed_pseudogene	RNA binding motif protein 6, pseudogene 1 [Source:MGI Symbol;Acc:MGI:1889580]	-
ENSMUSG00000113665	78.90966902	4.927958272	3.96315456	2.84E-09	4.30E-08	Gm47603	13	63400838	63403378	-	2541	TEC	predicted gene, 47603 [Source:MGI Symbol;Acc:MGI:6096658]	-
ENSMUSG00000042029	159.015399	1020.812	-2.681721751	2.89E-09	4.38E-08	Ncapg2	12	116369022	116427351	+	9939	protein_coding	non-SMC condensin II complex, subunit G2 [Source:MGI Symbol;Acc:MGI:1923294]	-
ENSMUSG00000031609	104.3978653	695.3668206	-2.734517898	3.00E-09	4.53E-08	Sap30	8	57935741	57940894	-	1178	protein_coding	sin3 associated polypeptide [Source:MGI Symbol;Acc:MGI:1929129]	-
ENSMUSG00000017453	47.35282458	1.39E-17	8.595469829	3.09E-09	4.66E-08	Pipox	11	77771441	77784922	-	2470	protein_coding	pipecolic acid oxidase [Source:MGI Symbol;Acc:MGI:1197006]	-
ENSMUSG00000047230	1.39E-17	52.71540723	-8.750809673	3.13E-09	4.70E-08	Cldn2	X	138701577	138712135	+	3325	protein_coding	claudin 2 [Source:MGI Symbol;Acc:MGI:1276110]	-
ENSMUSG00000097222	1.39E-17	52.71540723	-8.750809673	3.13E-09	4.70E-08	Gata6os	18	10987944	11052567	-	3035	lncRNA	GATA binding protein 6, opposite strand [Source:MGI Symbol;Acc:MGI:1915684]	-
ENSMUSG00000030672	1.39E-17	52.71540723	-8.750809673	3.13E-09	4.70E-08	Mylpf	7	126808062	126813470	+	1062	protein_coding	myosin light chain, phosphorylatable, fast skeletal muscle [Source:MGI Symbol;Acc:MGI:97273]	-
ENSMUSG00000087528	1.39E-17	52.71540723	-8.750809673	3.13E-09	4.70E-08	9830144P21Rik	2	129047878	129072499	-	4889	lncRNA	RIKEN cDNA 9830144P21 gene [Source:MGI Symbol;Acc:MGI:3041171]	-
ENSMUSG00000030617	1.39E-17	52.71540723	-8.750809673	3.13E-09	4.70E-08	Ccdc83	7	89873081	89914985	-	3250	protein_coding	coiled-coil domain containing 83 [Source:MGI Symbol;Acc:MGI:1918255]	-
ENSMUSG00000020469	1.39E-17	52.71540723	-8.750809673	3.13E-09	4.70E-08	Myl7	11	5846637	5848782	-	590	protein_coding	myosin, light polypeptide 7, regulatory [Source:MGI Symbol;Acc:MGI:107495]	-
ENSMUSG00000058174	1.39E-17	52.71540723	-8.750809673	3.13E-09	4.70E-08	Gm5148	3	37768339	37778639	-	3901	protein_coding	predicted gene 5148 [Source:MGI Symbol;Acc:MGI:3646006]	-
ENSMUSG00000055963	1.39E-17	52.71540723	-8.750809673	3.13E-09	4.70E-08	Triqk	4	12906838	12983553	+	3568	protein_coding	triple QxxK/R motif containing [Source:MGI Symbol;Acc:MGI:3650048]	-
ENSMUSG00000018930	1.39E-17	52.71540723	-8.750809673	3.13E-09	4.70E-08	Ccl4	11	83553410	83555509	+	660	protein_coding	chemokine (C-C motif) ligand 4 [Source:MGI Symbol;Acc:MGI:98261]	-
ENSMUSG00000047227	1.39E-17	52.71540723	-8.750809673	3.13E-09	4.70E-08	Gm527	12	64964680	64971366	+	1520	protein_coding	predicted gene 527 [Source:MGI Symbol;Acc:MGI:2685373]	-
ENSMUSG00000024274	1.39E-17	52.71540723	-8.750809673	3.13E-09	4.70E-08	Zscan30	18	24097875	24120283	-	2474	transcribed_unprocessed_pseudogene	zinc finger and SCAN domain containing 30 [Source:MGI Symbol;Acc:MGI:2685600]	-
ENSMUSG00000020573	1.39E-17	52.71540723	-8.750809673	3.13E-09	4.70E-08	Pik3cg	12	32223472	32258658	-	8426	protein_coding	phosphatidylinositol-4,5-bisphosphate 3-kinase catalytic subunit gamma [Source:MGI Symbol;Acc:MGI:1353576]	-
ENSMUSG00000030787	1.39E-17	52.71540723	-8.750809673	3.13E-09	4.70E-08	Lyve1	7	110449814	110462446	-	2919	protein_coding	lymphatic vessel endothelial hyaluronan receptor 1 [Source:MGI Symbol;Acc:MGI:2136348]	-
ENSMUSG00000068860	117.7488207	10.69555652	3.443420156	3.27E-09	4.89E-08	Gm128	3	95144231	95148909	-	1959	protein_coding	predicted gene 128 [Source:MGI Symbol;Acc:MGI:2684974]	-
ENSMUSG00000108143	117.7488207	10.69555652	3.443420156	3.27E-09	4.89E-08	Gm44414	6	87309734	87311842	-	2109	TEC	predicted gene, 44414 [Source:MGI Symbol;Acc:MGI:5690806]	-
ENSMUSG00000029084	117.7488207	768.6949755	-2.705671708	3.35E-09	5.01E-08	Cd38	5	44025895	44069717	+	3890	protein_coding	CD38 antigen [Source:MGI Symbol;Acc:MGI:107474]	-
ENSMUSG00000094497	2.445135496	67.54585659	-4.730157528	3.42E-09	5.10E-08	Gm8210	1	43228316	43228798	+	483	processed_pseudogene	predicted pseudogene 8210 [Source:MGI Symbol;Acc:MGI:3643593]	-
ENSMUSG00000085984	70.41359988	4.103992329	4.055101575	3.42E-09	5.10E-08	1700001G11Rik	14	66532783	66534578	-	1080	lncRNA	RIKEN cDNA 1700001G11 gene [Source:MGI Symbol;Acc:MGI:1916553]	-
ENSMUSG00000038457	70.41359988	4.103992329	4.055101575	3.42E-09	5.10E-08	Tmem255b	8	13485189	13518473	+	1581	protein_coding	transmembrane protein 255B [Source:MGI Symbol;Acc:MGI:2685533]	-
ENSMUSG00000110161	77.695945	4.927958272	3.940821749	3.48E-09	5.19E-08	Gm45494	9	8004831	8009270	+	545	lncRNA	predicted gene 45494 [Source:MGI Symbol;Acc:MGI:5791330]	-
ENSMUSG00000118487	77.695945	4.927958272	3.940821749	3.48E-09	5.19E-08	Gm50464	8	85392074	85395374	+	433	unitary_pseudogene	predicted gene, 50464 [Source:MGI Symbol;Acc:MGI:6324731]	-
ENSMUSG00000014813	274.3190345	1696.419707	-2.628132064	3.52E-09	5.23E-08	Stc1	14	69266687	69279253	+	4197	protein_coding	stanniocalcin 1 [Source:MGI Symbol;Acc:MGI:109131]	-
ENSMUSG00000059146	129.8860511	13.16734581	3.288340411	3.57E-09	5.31E-08	Ntrk3	7	77825707	78387760	-	30170	protein_coding	neurotrophic tyrosine kinase, receptor, type 3 [Source:MGI Symbol;Acc:MGI:97385]	-
ENSMUSG00000040883	2855.905997	473.734529	2.591432128	3.61E-09	5.38E-08	Tmem205	9	21832304	21838852	-	2589	protein_coding	transmembrane protein 205 [Source:MGI Symbol;Acc:MGI:3045495]	-
ENSMUSG00000078670	308.3032592	1894.158548	-2.618749189	3.63E-09	5.39E-08	Fam174b	7	73390050	73426667	+	3262	protein_coding	family with sequence similarity 174, member B [Source:MGI Symbol;Acc:MGI:3698178]	-
ENSMUSG00000026321	69.19987551	480.325824	-2.793397957	3.65E-09	5.41E-08	Tnfrsf11a	1	105708443	105775709	+	5987	protein_coding	tumor necrosis factor receptor superfamily, member 11a, NFKB activator [Source:MGI Symbol;Acc:MGI:1314891]	-
ENSMUSG00000017969	620.2298643	95.55890109	2.696509275	3.68E-09	5.46E-08	Ptgis	2	167033725	167082524	-	2567	protein_coding	prostaglandin I2 (prostacyclin) synthase [Source:MGI Symbol;Acc:MGI:1097156]	-
ENSMUSG00000002055	172.3663484	1089.196683	-2.659018912	3.69E-09	5.47E-08	Spag5	11	78192355	78213283	+	5624	protein_coding	sperm associated antigen 5 [Source:MGI Symbol;Acc:MGI:1927470]	-
ENSMUSG00000027995	1724.716994	282.5869657	2.608978761	3.69E-09	5.47E-08	Tlr2	3	83743579	83749074	-	3014	protein_coding	toll-like receptor 2 [Source:MGI Symbol;Acc:MGI:1346060]	-
ENSMUSG00000090925	178.4349615	21.40658188	3.050861286	3.70E-09	5.48E-08	1810064F22Rik	9	22108259	22125156	-	2753	lncRNA	RIKEN cDNA 1810064F22 gene [Source:MGI Symbol;Acc:MGI:1917112]	-
ENSMUSG00000031488	503.7125367	3039.395996	-2.59287714	3.79E-09	5.61E-08	Rab11fip1	8	27628801	27664674	-	10800	protein_coding	RAB11 family interacting protein 1 (class I) [Source:MGI Symbol;Acc:MGI:1923017]	-
ENSMUSG00000030512	108.0390352	703.6059391	-2.702096408	3.85E-09	5.70E-08	Snrpa1	7	65708751	65724335	+	3172	protein_coding	small nuclear ribonucleoprotein polypeptide A' [Source:MGI Symbol;Acc:MGI:1916231]	-
ENSMUSG00000035860	506.139981	75.78499001	2.737234286	3.87E-09	5.73E-08	Cdhr3	12	33083795	33142874	-	4569	protein_coding	cadherin-related family member 3 [Source:MGI Symbol;Acc:MGI:1916014]	-
ENSMUSG00000040412	617.80242	94.73498832	2.703327621	3.90E-09	5.76E-08	Elapor1	3	108363010	108443852	-	6304	protein_coding	endosome-lysosome associated apoptosis and autophagy regulator 1 [Source:MGI Symbol;Acc:MGI:1923930]	-
ENSMUSG00000086245	63.13125277	2.456015843	4.607263857	3.95E-09	5.83E-08	Gm16170	11	48734475	48744320	-	3754	lncRNA	predicted gene 16170 [Source:MGI Symbol;Acc:MGI:3805548]	-
ENSMUSG00000027994	29.14692002	234.8000705	-3.005669153	4.10E-09	6.00E-08	Mcub	3	129708609	129763855	-	1318	protein_coding	mitochondrial calcium uniporter dominant negative beta subunit [Source:MGI Symbol;Acc:MGI:1914065]	-
ENSMUSG00000023912	1.39E-17	51.89149291	-8.728142755	4.10E-09	6.00E-08	Slc25a27	17	43952782	43978105	-	3935	protein_coding	solute carrier family 25, member 27 [Source:MGI Symbol;Acc:MGI:1921261]	-
ENSMUSG00000046719	1.39E-17	51.89149291	-8.728142755	4.10E-09	6.00E-08	Nxph3	11	95400671	95405396	-	2099	protein_coding	neurexophilin 3 [Source:MGI Symbol;Acc:MGI:1336188]	-
ENSMUSG00000027896	1.39E-17	51.89149291	-8.728142755	4.10E-09	6.00E-08	Slc16a4	3	107198546	107219431	+	3879	protein_coding	solute carrier family 16 (monocarboxylic acid transporters), member 4 [Source:MGI Symbol;Acc:MGI:2385183]	-
ENSMUSG00000033730	1.39E-17	51.89149291	-8.728142755	4.10E-09	6.00E-08	Egr3	14	70314652	70320063	+	4406	protein_coding	early growth response 3 [Source:MGI Symbol;Acc:MGI:1306780]	-
ENSMUSG00000027173	1.39E-17	51.89149291	-8.728142755	4.10E-09	6.00E-08	Depdc7	2	104552129	104573223	-	2096	protein_coding	DEP domain containing 7 [Source:MGI Symbol;Acc:MGI:2139258]	-
ENSMUSG00000091191	1.39E-17	51.89149291	-8.728142755	4.10E-09	6.00E-08	Gm17334	11	53660878	53664021	-	3144	TEC	predicted gene, 17334 [Source:MGI Symbol;Acc:MGI:4936968]	-
ENSMUSG00000093405	1.39E-17	51.89149291	-8.728142755	4.10E-09	6.00E-08	Gm20684	7	65510754	65511740	-	380	lncRNA	predicted gene 20684 [Source:MGI Symbol;Acc:MGI:5313131]	-
ENSMUSG00000102780	1.39E-17	51.89149291	-8.728142755	4.10E-09	6.00E-08	Gm38253	3	106632915	106637592	+	4678	TEC	predicted gene, 38253 [Source:MGI Symbol;Acc:MGI:5611481]	-
ENSMUSG00000104339	1.39E-17	51.89149291	-8.728142755	4.10E-09	6.00E-08	C130089K02Rik	3	51964706	51971665	-	6960	TEC	RIKEN cDNA C130089K02 gene [Source:MGI Symbol;Acc:MGI:2444420]	-
ENSMUSG00000024672	1.39E-17	51.89149291	-8.728142755	4.10E-09	6.00E-08	Ms4a7	19	11298403	11313510	-	4453	protein_coding	membrane-spanning 4-domains, subfamily A, member 7 [Source:MGI Symbol;Acc:MGI:1918846]	-
ENSMUSG00000045004	54.63517795	1.632002234	4.950359376	4.10E-09	6.00E-08	Spata21	4	140815644	140840071	+	2629	protein_coding	spermatogenesis associated 21 [Source:MGI Symbol;Acc:MGI:3607787]	-
ENSMUSG00000009670	54.63517795	1.632002234	4.950359376	4.10E-09	6.00E-08	Tex11	X	99882254	100103273	-	3624	protein_coding	testis expressed gene 11 [Source:MGI Symbol;Acc:MGI:1933237]	-
ENSMUSG00000112140	54.63517795	1.632002234	4.950359376	4.10E-09	6.00E-08	Gm5780	10	89968846	89970679	-	1834	processed_pseudogene	predicted gene 5780 [Source:MGI Symbol;Acc:MGI:3645288]	-
ENSMUSG00000091177	54.63517795	1.632002234	4.950359376	4.10E-09	6.00E-08	Gm15494	7	4448696	4474284	-	555	lncRNA	predicted gene 15494 [Source:MGI Symbol;Acc:MGI:3782940]	-
ENSMUSG00000063887	46.13909864	1.39E-17	8.558093272	4.20E-09	6.14E-08	Nlgn1	3	25480379	26386609	-	13422	protein_coding	neuroligin 1 [Source:MGI Symbol;Acc:MGI:2179435]	-
ENSMUSG00000081793	46.13909864	1.39E-17	8.558093272	4.20E-09	6.14E-08	5730416F02Rik	X	108045091	108045902	+	812	processed_pseudogene	RIKEN cDNA 5730416F02 gene [Source:MGI Symbol;Acc:MGI:1917800]	-
ENSMUSG00000091561	367.77565	53.5393215	2.776862279	4.23E-09	6.17E-08	Gm6665	18	31952915	31953572	-	658	processed_pseudogene	predicted gene 6665 [Source:MGI Symbol;Acc:MGI:3643253]	-
ENSMUSG00000067344	140.8095573	14.81519915	3.236302686	4.25E-09	6.20E-08	Rps25-ps1	6	145212126	145212503	+	378	processed_pseudogene	ribosomal protein S25, pseudogene 1 [Source:MGI Symbol;Acc:MGI:3642902]	-
ENSMUSG00000097797	76.48222093	4.927958272	3.918137785	4.27E-09	6.22E-08	Gm26901	1	7419630	7468093	-	4339	lncRNA	predicted gene, 26901 [Source:MGI Symbol;Acc:MGI:5477395]	-
ENSMUSG00000107448	76.48222093	4.927958272	3.918137785	4.27E-09	6.22E-08	Gm43947	6	101321853	101322811	-	959	TEC	predicted gene, 43947 [Source:MGI Symbol;Acc:MGI:5690339]	-
ENSMUSG00000116554	76.48222093	4.927958272	3.918137785	4.27E-09	6.22E-08	4930563N14Rik	13	113214640	113215681	-	1042	lncRNA	RIKEN cDNA 4930563N14 gene [Source:MGI Symbol;Acc:MGI:1914918]	-
ENSMUSG00000054863	159.015399	18.11089547	3.124248102	4.41E-09	6.42E-08	Tafa5	15	87428500	87643565	+	2908	protein_coding	TAFA chemokine like family member 5 [Source:MGI Symbol;Acc:MGI:2146182]	-
ENSMUSG00000111521	159.015399	18.11089547	3.124248102	4.41E-09	6.42E-08	Gm48529	9	45841410	45845036	+	2536	lncRNA	predicted gene, 48529 [Source:MGI Symbol;Acc:MGI:6098068]	-
ENSMUSG00000096883	284.0288131	38.70885328	2.870711482	4.54E-09	6.60E-08	Shisa8	15	82090369	82097016	-	2776	protein_coding	shisa family member 8 [Source:MGI Symbol;Acc:MGI:2146080]	-
ENSMUSG00000059159	4.872418538	86.49585981	-4.121407568	4.62E-09	6.71E-08	Gm8129	6	52323715	52323927	-	213	processed_pseudogene	predicted pseudogene 8129 [Source:MGI Symbol;Acc:MGI:3646863]	-
ENSMUSG00000032698	172.3663484	1075.190182	-2.640348659	4.64E-09	6.74E-08	Lmo2	2	103788331	103812223	+	2166	protein_coding	LIM domain only 2 [Source:MGI Symbol;Acc:MGI:102811]	-
ENSMUSG00000097207	133.5272199	13.991273	3.241515928	4.71E-09	6.84E-08	6030443J06Rik	5	22755430	23012848	+	7595	lncRNA	RIKEN cDNA 6030443J06 gene [Source:MGI Symbol;Acc:MGI:2444595]	-
ENSMUSG00000030562	336.2188715	47.7719203	2.811464507	4.80E-09	6.96E-08	Nox4	7	86895304	87047918	+	8471	protein_coding	NADPH oxidase 4 [Source:MGI Symbol;Acc:MGI:1354184]	-
ENSMUSG00000022754	135.9546657	857.6774551	-2.656427988	4.85E-09	7.02E-08	Tmem45a	16	56625524	56706529	-	3129	protein_coding	transmembrane protein 45a [Source:MGI Symbol;Acc:MGI:1913122]	-
ENSMUSG00000027702	206.35058	26.35009895	2.962426758	4.87E-09	7.05E-08	Lrrc34	3	30678416	30702018	-	1891	protein_coding	leucine rich repeat containing 34 [Source:MGI Symbol;Acc:MGI:1919077]	-
ENSMUSG00000052631	82.55084082	5.751914932	3.810758258	4.97E-09	7.18E-08	Sh2d6	6	72490624	72498690	-	1690	protein_coding	SH2 domain containing 6 [Source:MGI Symbol;Acc:MGI:1918380]	-
ENSMUSG00000033579	82.55084082	5.751914932	3.810758258	4.97E-09	7.18E-08	Fa2h	8	112071767	112120456	-	3008	protein_coding	fatty acid 2-hydroxylase [Source:MGI Symbol;Acc:MGI:2443327]	-
ENSMUSG00000030621	82.55084082	5.751914932	3.810758258	4.97E-09	7.18E-08	Me3	7	89281600	89503567	+	14624	protein_coding	malic enzyme 3, NADP(+)-dependent, mitochondrial [Source:MGI Symbol;Acc:MGI:1916679]	-
ENSMUSG00000098414	82.55084082	5.751914932	3.810758258	4.97E-09	7.18E-08	Mir6909	10	79366863	79366924	-	62	miRNA	microRNA 6909 [Source:MGI Symbol;Acc:MGI:5531109]	-
ENSMUSG00000111027	8.513536939	111.2132414	-3.691489982	5.00E-09	7.22E-08	Gm2981	9	74968636	74969329	-	694	processed_pseudogene	predicted gene 2981 [Source:MGI Symbol;Acc:MGI:3781159]	-
ENSMUSG00000003352	132.313497	838.7274826	-2.663334935	5.01E-09	7.22E-08	Cacnb3	15	98528721	98542410	+	4010	protein_coding	calcium channel, voltage-dependent, beta 3 subunit [Source:MGI Symbol;Acc:MGI:103307]	-
ENSMUSG00000023913	64.34497745	442.4258774	-2.779632536	5.05E-09	7.28E-08	Pla2g7	17	43878989	43923092	+	2905	protein_coding	phospholipase A2, group VII (platelet-activating factor acetylhydrolase, plasma) [Source:MGI Symbol;Acc:MGI:1351327]	-
ENSMUSG00000104156	281.6013685	39.53276898	2.82805441	5.13E-09	7.39E-08	Gm38102	5	123272002	123275758	+	2006	lncRNA	predicted gene, 38102 [Source:MGI Symbol;Acc:MGI:5611330]	-
ENSMUSG00000031886	75.26849682	4.927958272	3.895091448	5.24E-09	7.55E-08	Ces2e	8	105652892	105661304	+	2699	protein_coding	carboxylesterase 2E [Source:MGI Symbol;Acc:MGI:2443170]	-
ENSMUSG00000114004	101.9704186	9.047688302	3.474097636	5.35E-09	7.69E-08	Gm48552	10	81224839	81227101	+	879	protein_coding	predicted gene, 48552 [Source:MGI Symbol;Acc:MGI:6098105]	-
ENSMUSG00000105189	192.9996323	23.87834197	3.007305963	5.35E-09	7.70E-08	Gm7774	5	126103005	126103537	-	533	processed_pseudogene	predicted gene 7774 [Source:MGI Symbol;Acc:MGI:3646056]	-
ENSMUSG00000041912	1.39E-17	51.06757852	-8.705114013	5.39E-09	7.72E-08	Tdrkh	3	94320580	94341975	+	6142	protein_coding	tudor and KH domain containing protein [Source:MGI Symbol;Acc:MGI:1919884]	-
ENSMUSG00000074384	1.39E-17	51.06757852	-8.705114013	5.39E-09	7.72E-08	AI429214	8	37460758	37462687	+	1930	protein_coding	expressed sequence AI429214 [Source:MGI Symbol;Acc:MGI:2142538]	-
ENSMUSG00000022123	1.39E-17	51.06757852	-8.705114013	5.39E-09	7.72E-08	Scel	14	103750778	103850233	+	2503	protein_coding	sciellin [Source:MGI Symbol;Acc:MGI:1891228]	-
ENSMUSG00000057093	1.39E-17	51.06757852	-8.705114013	5.39E-09	7.72E-08	Zfp607b	7	27388765	27405909	+	5508	protein_coding	zinc finger protein 607B [Source:MGI Symbol;Acc:MGI:2148237]	-
ENSMUSG00000104369	1.39E-17	51.06757852	-8.705114013	5.39E-09	7.72E-08	Gm38082	5	136558450	136565331	-	6882	TEC	predicted gene, 38082 [Source:MGI Symbol;Acc:MGI:5611310]	-
ENSMUSG00000094463	53.42145264	1.632002234	4.918011387	5.39E-09	7.72E-08	Gm8546	13	89725275	89726538	-	1264	processed_pseudogene	predicted gene 8546 [Source:MGI Symbol;Acc:MGI:3647346]	-
ENSMUSG00000036391	217.2740822	1326.483293	-2.609471853	5.41E-09	7.75E-08	Sec24a	11	51583091	51654461	-	10683	protein_coding	Sec24 related gene family, member A (S. cerevisiae) [Source:MGI Symbol;Acc:MGI:1924621]	-
ENSMUSG00000020062	168.7251805	19.7587397	3.084979796	5.45E-09	7.80E-08	Slc5a8	10	88721854	88765377	+	5331	protein_coding	solute carrier family 5 (iodide transporter), member 8 [Source:MGI Symbol;Acc:MGI:2384916]	-
ENSMUSG00000045328	149.305617	932.653433	-2.642272056	5.48E-09	7.84E-08	Cenpe	3	134918298	134979372	+	8620	protein_coding	centromere protein E [Source:MGI Symbol;Acc:MGI:1098230]	-
ENSMUSG00000067028	44.92537258	0.808128507	5.571996047	5.75E-09	8.21E-08	Cntnap5b	1	99700490	100413667	+	5205	protein_coding	contactin associated protein-like 5B [Source:MGI Symbol;Acc:MGI:3664583]	-
ENSMUSG00000055827	44.92537258	0.808128507	5.571996047	5.75E-09	8.21E-08	Gsdmc3	15	63729573	63750407	-	2328	protein_coding	gasdermin C3 [Source:MGI Symbol;Acc:MGI:3580656]	-
ENSMUSG00000027692	759.8079108	121.9241037	2.638223833	5.81E-09	8.29E-08	Tnik	3	28317363	28730007	+	19282	protein_coding	TRAF2 and NCK interacting kinase [Source:MGI Symbol;Acc:MGI:1916264]	-
ENSMUSG00000035275	1122.710826	185.3653468	2.597607776	5.82E-09	8.30E-08	Raver2	4	100926180	101009567	+	6342	protein_coding	ribonucleoprotein, PTB-binding 2 [Source:MGI Symbol;Acc:MGI:2443623]	-
ENSMUSG00000024691	160.2291217	992.7989976	-2.630620911	5.84E-09	8.33E-08	Fam111a	19	12523104	12567132	+	4125	protein_coding	family with sequence similarity 111, member A [Source:MGI Symbol;Acc:MGI:1915508]	-
ENSMUSG00000042589	120.1762669	12.34341746	3.268562856	5.90E-09	8.41E-08	Cux2	5	121994429	122188165	-	10082	protein_coding	cut-like homeobox 2 [Source:MGI Symbol;Acc:MGI:107321]	-
ENSMUSG00000064057	15143.62856	2627.44008	2.526915681	5.95E-09	8.48E-08	Scgb3a1	11	49554437	49555945	+	598	protein_coding	secretoglobin, family 3A, member 1 [Source:MGI Symbol;Acc:MGI:1915912]	-
ENSMUSG00000097785	132.313497	13.991273	3.228352692	6.05E-09	8.61E-08	B230217O12Rik	19	57311625	57349207	-	1834	lncRNA	RIKEN cDNA B230217O12 gene [Source:MGI Symbol;Acc:MGI:2444948]	-
ENSMUSG00000006494	717.327636	4189.576914	-2.545936974	6.07E-09	8.64E-08	Pdk1	2	71703568	71734202	+	7779	protein_coding	pyruvate dehydrogenase kinase, isoenzyme 1 [Source:MGI Symbol;Acc:MGI:1926119]	-
ENSMUSG00000050530	2425.03465	412.7650494	2.554194584	6.30E-09	8.95E-08	Fam171a1	2	3115261	3228843	+	4442	protein_coding	family with sequence similarity 171, member A1 [Source:MGI Symbol;Acc:MGI:2442917]	-
ENSMUSG00000034127	1148.198991	6630.00376	-2.529535217	6.32E-09	8.98E-08	Tspan8	10	115652737	115685798	+	1702	protein_coding	tetraspanin 8 [Source:MGI Symbol;Acc:MGI:2384918]	-
ENSMUSG00000030413	3188.465854	18289.18009	-2.520019487	6.51E-09	9.24E-08	Pglyrp1	7	18605256	18624384	+	1837	protein_coding	peptidoglycan recognition protein 1 [Source:MGI Symbol;Acc:MGI:1345092]	-
ENSMUSG00000028441	219.7015271	28.82185339	2.924119489	6.53E-09	9.27E-08	1110017D15Rik	4	41505009	41517333	-	1421	protein_coding	RIKEN cDNA 1110017D15 gene [Source:MGI Symbol;Acc:MGI:1920971]	-
ENSMUSG00000024640	1548.727288	8908.119974	-2.523962494	6.54E-09	9.27E-08	Psat1	19	15882042	15924701	-	4254	protein_coding	phosphoserine aminotransferase 1 [Source:MGI Symbol;Acc:MGI:2183441]	-
ENSMUSG00000026683	77.695945	510.8105634	-2.715317691	6.57E-09	9.31E-08	Nuf2	1	169325503	169359033	-	6341	protein_coding	NUF2, NDC80 kinetochore complex component [Source:MGI Symbol;Acc:MGI:1914227]	-
ENSMUSG00000101316	2.445135496	65.07411596	-4.676485579	6.68E-09	9.43E-08	Gm12663	11	16585109	16586066	-	958	processed_pseudogene	predicted gene 12663 [Source:MGI Symbol;Acc:MGI:3652168]	-
ENSMUSG00000117231	67.98615109	4.103992329	4.004565145	6.68E-09	9.43E-08	Gm41609	17	71072834	71113054	-	3748	lncRNA	predicted gene, 41609 [Source:MGI Symbol;Acc:MGI:5624494]	-
ENSMUSG00000025243	67.98615109	4.103992329	4.004565145	6.68E-09	9.43E-08	Slc6a20b	9	123419865	123461630	-	8538	protein_coding	solute carrier family 6 (neurotransmitter transporter), member 20B [Source:MGI Symbol;Acc:MGI:1336891]	-
ENSMUSG00000032773	67.98615109	4.103992329	4.004565145	6.68E-09	9.43E-08	Chrm1	19	8641153	8660951	+	6487	protein_coding	cholinergic receptor, muscarinic 1, CNS [Source:MGI Symbol;Acc:MGI:88396]	-
ENSMUSG00000042293	479.4380931	74.13716355	2.690716081	6.71E-09	9.47E-08	Gm5617	9	48406742	48407272	+	531	protein_coding	predicted gene 5617 [Source:MGI Symbol;Acc:MGI:3643566]	-
ENSMUSG00000035566	236.6936411	32.11752279	2.876053923	6.76E-09	9.54E-08	Pcdh17	14	84681003	84776442	+	12991	protein_coding	protocadherin 17 [Source:MGI Symbol;Acc:MGI:2684924]	-
ENSMUSG00000038836	553.4751456	87.31977273	2.662140278	6.82E-09	9.62E-08	Agbl3	6	34757367	34836394	+	11206	protein_coding	ATP/GTP binding protein-like 3 [Source:MGI Symbol;Acc:MGI:1923473]	-
ENSMUSG00000063704	912.7368992	149.9371232	2.604684465	6.83E-09	9.64E-08	Mapk15	15	75865618	75871003	+	2563	protein_coding	mitogen-activated protein kinase 15 [Source:MGI Symbol;Acc:MGI:2652894]	-
ENSMUSG00000089687	93.47435425	8.22375056	3.484302227	7.06E-09	9.88E-08	Rab42	4	132029508	132030696	-	761	protein_coding	RAB42, member RAS oncogene family [Source:MGI Symbol;Acc:MGI:2441753]	-
ENSMUSG00000021263	93.47435425	8.22375056	3.484302227	7.06E-09	9.88E-08	Degs2	12	108644970	108668570	-	2583	protein_coding	delta(4)-desaturase, sphingolipid 2 [Source:MGI Symbol;Acc:MGI:1917309]	-
ENSMUSG00000096696	1.39E-17	50.24366407	-8.681711708	7.10E-09	9.88E-08	Zfp960	17	17284375	17309890	+	2667	protein_coding	zinc finger protein 960 [Source:MGI Symbol;Acc:MGI:3052731]	-
ENSMUSG00000092680	1.39E-17	50.24366407	-8.681711708	7.10E-09	9.88E-08	Snord55	4	117012967	117013045	-	79	snoRNA	small nucleolar RNA, C/D box 55 [Source:MGI Symbol;Acc:MGI:3819543]	-
ENSMUSG00000015451	1.39E-17	50.24366407	-8.681711708	7.10E-09	9.88E-08	C4a	17	35028069	35042440	-	6206	lncRNA	complement component 4A (Rodgers blood group) [Source:MGI Symbol;Acc:MGI:98320]	-
ENSMUSG00000040424	1.39E-17	49.41974955	-8.65792352	7.10E-09	9.88E-08	Hipk4	7	27222692	27230600	+	3646	protein_coding	homeodomain interacting protein kinase 4 [Source:MGI Symbol;Acc:MGI:2685008]	-
ENSMUSG00000043346	1.39E-17	50.24366407	-8.681711708	7.10E-09	9.88E-08	Gm6741	17	91544239	91544985	+	747	processed_pseudogene	predicted gene 6741 [Source:MGI Symbol;Acc:MGI:3643504]	-
ENSMUSG00000021180	1.39E-17	49.41974955	-8.65792352	7.10E-09	9.88E-08	Rps6ka5	12	100514698	100693242	-	11932	protein_coding	ribosomal protein S6 kinase, polypeptide 5 [Source:MGI Symbol;Acc:MGI:1920336]	-
ENSMUSG00000031662	1.39E-17	49.41974955	-8.65792352	7.10E-09	9.88E-08	Snx20	8	89353191	89362756	-	6439	protein_coding	sorting nexin 20 [Source:MGI Symbol;Acc:MGI:1918857]	-
ENSMUSG00000104245	1.39E-17	49.41974955	-8.65792352	7.10E-09	9.88E-08	Gm38155	1	187077167	187109666	-	2763	lncRNA	predicted gene, 38155 [Source:MGI Symbol;Acc:MGI:5611383]	-
ENSMUSG00000058022	1.39E-17	49.41974955	-8.65792352	7.10E-09	9.88E-08	Adtrp	13	41916624	42001160	-	2866	protein_coding	androgen dependent TFPI regulating protein [Source:MGI Symbol;Acc:MGI:1924596]	-
ENSMUSG00000070644	1.39E-17	49.41974955	-8.65792352	7.10E-09	9.88E-08	Etnk2	1	133291310	133308074	+	4566	protein_coding	ethanolamine kinase 2 [Source:MGI Symbol;Acc:MGI:2443760]	-
ENSMUSG00000035200	1.39E-17	50.24366407	-8.681711708	7.10E-09	9.88E-08	Chrnb4	9	54935438	54956063	-	3723	protein_coding	cholinergic receptor, nicotinic, beta polypeptide 4 [Source:MGI Symbol;Acc:MGI:87892]	-
ENSMUSG00000112008	1.39E-17	50.24366407	-8.681711708	7.10E-09	9.88E-08	Gm47218	12	76987249	76988567	-	1319	TEC	predicted gene, 47218 [Source:MGI Symbol;Acc:MGI:6096027]	-
ENSMUSG00000028417	1.39E-17	50.24366407	-8.681711708	7.10E-09	9.88E-08	Tal2	4	53779705	53788712	+	2971	protein_coding	T cell acute lymphocytic leukemia 2 [Source:MGI Symbol;Acc:MGI:99540]	-
ENSMUSG00000097816	1.39E-17	49.41974955	-8.65792352	7.10E-09	9.88E-08	Gm26811	6	89281612	89304603	+	5485	lncRNA	predicted gene, 26811 [Source:MGI Symbol;Acc:MGI:5477305]	-
ENSMUSG00000082163	1.39E-17	50.24366407	-8.681711708	7.10E-09	9.88E-08	Gm14276	2	156836093	156836812	-	720	processed_pseudogene	predicted gene 14276 [Source:MGI Symbol;Acc:MGI:3701955]	-
ENSMUSG00000068452	1.39E-17	49.41974955	-8.65792352	7.10E-09	9.88E-08	Duox2	2	122109728	122128930	-	6771	protein_coding	dual oxidase 2 [Source:MGI Symbol;Acc:MGI:3036280]	-
ENSMUSG00000024481	1.39E-17	50.24366407	-8.681711708	7.10E-09	9.88E-08	Lvrn	18	46983105	47040309	+	5275	protein_coding	laeverin [Source:MGI Symbol;Acc:MGI:1921824]	-
ENSMUSG00000020000	1.39E-17	49.41974955	-8.65792352	7.10E-09	9.88E-08	Moxd1	10	24099415	24178688	+	3198	protein_coding	monooxygenase, DBH-like 1 [Source:MGI Symbol;Acc:MGI:1921582]	-
ENSMUSG00000085576	52.20772723	1.632002234	4.884921425	7.10E-09	9.88E-08	Dpy19l2	9	24468343	24607589	-	3442	protein_coding	dpy-19-like 2 (C. elegans) [Source:MGI Symbol;Acc:MGI:2444662]	-
ENSMUSG00000094035	52.20772723	1.632002234	4.884921425	7.10E-09	9.88E-08	Ldlrad2	4	137298187	137309415	-	2508	protein_coding	low density lipoprotein receptor class A domain containing 2 [Source:MGI Symbol;Acc:MGI:3588210]	-
ENSMUSG00000097081	172.3663484	20.58266102	3.0572259	7.28E-09	1.01E-07	Gm10425	12	111393308	111397380	-	3364	lncRNA	predicted gene 10425 [Source:MGI Symbol;Acc:MGI:3642471]	-
ENSMUSG00000030306	733.1060238	119.4523664	2.616132483	7.33E-09	1.02E-07	Tmtc1	6	148133928	148345887	-	8578	protein_coding	transmembrane and tetratricopeptide repeat containing 1 [Source:MGI Symbol;Acc:MGI:3039590]	-
ENSMUSG00000041577	9343.250637	1637.921967	2.511953067	7.37E-09	1.02E-07	Prelp	1	133838042	133849152	-	3615	protein_coding	proline arginine-rich end leucine-rich repeat [Source:MGI Symbol;Acc:MGI:2151110]	-
ENSMUSG00000001228	496.4302036	2886.972307	-2.53965854	7.43E-09	1.03E-07	Uhrf1	17	56610321	56630486	+	4259	protein_coding	ubiquitin-like, containing PHD and RING finger domains, 1 [Source:MGI Symbol;Acc:MGI:1338889]	-
ENSMUSG00000105881	252.4720322	35.41318923	2.828764644	7.43E-09	1.03E-07	4932422M17Rik	5	123276994	123279632	+	2639	lncRNA	RIKEN cDNA 4932422M17 gene [Source:MGI Symbol;Acc:MGI:1921616]	-
ENSMUSG00000007908	71.62732419	472.0867052	-2.718777186	7.49E-09	1.04E-07	Hmgcll1	9	75922137	76043632	+	5449	protein_coding	3-hydroxymethyl-3-methylglutaryl-Coenzyme A lyase-like 1 [Source:MGI Symbol;Acc:MGI:2446108]	-
ENSMUSG00000025880	97.11552483	620.3908416	-2.674165151	7.50E-09	1.04E-07	Smad7	18	75500600	75529006	+	4521	protein_coding	SMAD family member 7 [Source:MGI Symbol;Acc:MGI:1100518]	-
ENSMUSG00000105957	105.6115886	9.871623478	3.400739734	7.58E-09	1.05E-07	Gm43254	3	133013279	133015769	-	2491	lncRNA	predicted gene 43254 [Source:MGI Symbol;Acc:MGI:5663391]	-
ENSMUSG00000085286	105.6115886	9.871623478	3.400739734	7.58E-09	1.05E-07	Ube4bos3	4	149419096	149420354	+	756	lncRNA	ubiquitination factor E4B, opposite strand 3 [Source:MGI Symbol;Acc:MGI:1921560]	-
ENSMUSG00000058589	44.92537258	1.39E-17	8.51972257	7.89E-09	1.09E-07	Anks1b	10	89709371	90809162	+	14501	protein_coding	ankyrin repeat and sterile alpha motif domain containing 1B [Source:MGI Symbol;Acc:MGI:1924781]	-
ENSMUSG00000108378	44.92537258	1.39E-17	8.51972257	7.89E-09	1.09E-07	Gm44641	7	26951601	26961677	+	323	lncRNA	predicted gene 44641 [Source:MGI Symbol;Acc:MGI:5753217]	-
ENSMUSG00000052629	44.92537258	1.39E-17	8.51972257	7.89E-09	1.09E-07	Gm9885	7	78228578	78230786	+	2209	lncRNA	predicted gene 9885 [Source:MGI Symbol;Acc:MGI:3641726]	-
ENSMUSG00000045799	23.07827599	190.3088195	-3.038219675	8.20E-09	1.13E-07	Gm9800	14	13669438	13669773	+	336	processed_pseudogene	predicted gene 9800 [Source:MGI Symbol;Acc:MGI:3710580]	-
ENSMUSG00000071551	263.3955334	37.06102153	2.824480054	8.20E-09	1.13E-07	Akr1c19	13	4278699	4302842	+	5892	protein_coding	aldo-keto reductase family 1, member C19 [Source:MGI Symbol;Acc:MGI:2653678]	-
ENSMUSG00000039481	592.3142548	94.73498832	2.64255544	8.32E-09	1.15E-07	Nrtn	17	57058325	57064530	-	1023	protein_coding	neurturin [Source:MGI Symbol;Acc:MGI:108417]	-
ENSMUSG00000022246	1899.492978	10765.21724	-2.502629971	8.35E-09	1.15E-07	Rai14	15	10569055	10714710	-	8462	protein_coding	retinoic acid induced 14 [Source:MGI Symbol;Acc:MGI:1922896]	-
ENSMUSG00000042109	92.26063067	8.22375056	3.465468088	8.37E-09	1.15E-07	Csdc2	15	81820960	81835142	+	4623	protein_coding	cold shock domain containing C2, RNA binding [Source:MGI Symbol;Acc:MGI:2146027]	-
ENSMUSG00000081833	2.445135496	64.25020235	-4.658141849	8.38E-09	1.15E-07	Gm13669	2	75638702	75639158	+	457	processed_pseudogene	predicted gene 13669 [Source:MGI Symbol;Acc:MGI:3651174]	-
ENSMUSG00000087406	66.7724266	4.103992329	3.9786172	8.38E-09	1.15E-07	E130215H24Rik	2	150509414	150510855	+	939	lncRNA	RIKEN cDNA E130215H24 gene [Source:MGI Symbol;Acc:MGI:1926091]	-
ENSMUSG00000002346	805.9293519	133.4588772	2.592959776	8.47E-09	1.16E-07	Slc25a42	8	70636990	70664955	-	5996	protein_coding	solute carrier family 25, member 42 [Source:MGI Symbol;Acc:MGI:1920345]	-
ENSMUSG00000026276	291.311147	42.00451538	2.789742714	8.49E-09	1.17E-07	Septin2	1	93406686	93437982	+	7979	protein_coding	septin 2 [Source:MGI Symbol;Acc:MGI:97298]	-
ENSMUSG00000033308	308.3032592	45.30017586	2.762874457	8.53E-09	1.17E-07	Dpyd	3	118355778	119226573	+	8884	protein_coding	dihydropyrimidine dehydrogenase [Source:MGI Symbol;Acc:MGI:2139667]	-
ENSMUSG00000069171	1392.157136	237.2718065	2.55198232	8.55E-09	1.17E-07	Nr2f1	13	78337092	78347876	-	5093	protein_coding	nuclear receptor subfamily 2, group F, member 1 [Source:MGI Symbol;Acc:MGI:1352451]	-
ENSMUSG00000042784	3766.197575	21237.96053	-2.495433833	8.76E-09	1.20E-07	Muc1	3	89136364	89140688	+	2346	protein_coding	mucin 1, transmembrane [Source:MGI Symbol;Acc:MGI:97231]	-
ENSMUSG00000031712	104.3978653	9.871623478	3.384080461	8.83E-09	1.21E-07	Il15	8	83058261	83129851	-	2261	protein_coding	interleukin 15 [Source:MGI Symbol;Acc:MGI:103014]	-
ENSMUSG00000048065	128.6723281	13.991273	3.188126653	8.85E-09	1.21E-07	Cyb5r2	7	107347662	107357239	-	2772	protein_coding	cytochrome b5 reductase 2 [Source:MGI Symbol;Acc:MGI:2444415]	-
ENSMUSG00000033813	154.1605081	935.1251685	-2.599957026	8.87E-09	1.21E-07	Tcea1	1	4928037	4968132	+	3017	protein_coding	transcription elongation factor A (SII) 1 [Source:MGI Symbol;Acc:MGI:1196624]	-
ENSMUSG00000109157	80.12339299	5.751914932	3.767754429	8.88E-09	1.21E-07	Gm44829	7	58968379	58971571	+	3193	TEC	predicted gene 44829 [Source:MGI Symbol;Acc:MGI:5753405]	-
ENSMUSG00000091695	80.12339299	5.751914932	3.767754429	8.88E-09	1.21E-07	Gm17669	18	67695464	67695905	+	442	processed_pseudogene	predicted gene, 17669 [Source:MGI Symbol;Acc:MGI:4937303]	-
ENSMUSG00000036437	122.603713	13.16734581	3.205165797	8.91E-09	1.22E-07	Npy1r	8	67149844	67159444	+	3454	protein_coding	neuropeptide Y receptor Y1 [Source:MGI Symbol;Acc:MGI:104963]	-
ENSMUSG00000025314	258.540644	1519.278663	-2.55446903	8.98E-09	1.23E-07	Ptprj	2	90260098	90410991	-	8352	protein_coding	protein tyrosine phosphatase, receptor type, J [Source:MGI Symbol;Acc:MGI:104574]	-
ENSMUSG00000025815	290.0974247	42.00451538	2.783721468	9.01E-09	1.23E-07	Dhtkd1	2	5900926	5947603	-	6333	protein_coding	dehydrogenase E1 and transketolase domain containing 1 [Source:MGI Symbol;Acc:MGI:2445096]	-
ENSMUSG00000057719	97.11552483	613.7995467	-2.658758775	9.13E-09	1.25E-07	Sh3rf2	18	42186732	42292025	+	5634	protein_coding	SH3 domain containing ring finger 2 [Source:MGI Symbol;Acc:MGI:2444628]	-
ENSMUSG00000046402	3201.816797	561.0691875	2.512333977	9.32E-09	1.27E-07	Rbp1	9	98305014	98328628	+	2652	protein_coding	retinol binding protein 1, cellular [Source:MGI Symbol;Acc:MGI:97876]	-
ENSMUSG00000061397	1.39E-17	48.59583497	-8.63373651	9.38E-09	1.27E-07	Krt79	15	101837767	101848759	-	4753	protein_coding	keratin 79 [Source:MGI Symbol;Acc:MGI:2385030]	-
ENSMUSG00000060063	1.39E-17	48.59583497	-8.63373651	9.38E-09	1.27E-07	Alox5ap	5	149201577	149224963	+	1420	protein_coding	arachidonate 5-lipoxygenase activating protein [Source:MGI Symbol;Acc:MGI:107505]	-
ENSMUSG00000097536	1.39E-17	48.59583497	-8.63373651	9.38E-09	1.27E-07	2610037D02Rik	15	96032700	96182376	-	5020	lncRNA	RIKEN cDNA 2610037D02 gene [Source:MGI Symbol;Acc:MGI:1917290]	-
ENSMUSG00000118462	1.39E-17	48.59583497	-8.63373651	9.38E-09	1.27E-07	Lhb	7	45067777	45071278	+	2501	protein_coding	luteinizing hormone beta [Source:MGI Symbol;Acc:MGI:96782]	-
ENSMUSG00000032122	1.39E-17	48.59583497	-8.63373651	9.38E-09	1.27E-07	Slc37a2	9	37138881	37167034	-	6643	protein_coding	solute carrier family 37 (glycerol-3-phosphate transporter), member 2 [Source:MGI Symbol;Acc:MGI:1929693]	-
ENSMUSG00000049100	1.39E-17	48.59583497	-8.63373651	9.38E-09	1.27E-07	Pcdh10	3	45332833	45390058	+	15888	protein_coding	protocadherin 10 [Source:MGI Symbol;Acc:MGI:1338042]	-
ENSMUSG00000061603	1.39E-17	48.59583497	-8.63373651	9.38E-09	1.27E-07	Akap6	12	52746166	53202382	+	14848	protein_coding	A kinase (PRKA) anchor protein 6 [Source:MGI Symbol;Acc:MGI:3050566]	-
ENSMUSG00000040035	1.39E-17	48.59583497	-8.63373651	9.38E-09	1.27E-07	Disp2	2	118610200	118641774	+	9555	protein_coding	dispatched RND tramsporter family member 2 [Source:MGI Symbol;Acc:MGI:2388733]	-
ENSMUSG00000102594	1.39E-17	48.59583497	-8.63373651	9.38E-09	1.27E-07	Gm38381	1	168176103	168178377	-	2275	TEC	predicted gene, 38381 [Source:MGI Symbol;Acc:MGI:5611609]	-
ENSMUSG00000040003	435.7440942	68.36977007	2.669496978	9.42E-09	1.28E-07	Magi2	5	19432034	20909790	+	11348	protein_coding	membrane associated guanylate kinase, WW and PDZ domain containing 2 [Source:MGI Symbol;Acc:MGI:1354953]	-
ENSMUSG00000045930	502.4988145	79.90455574	2.650589498	9.59E-09	1.30E-07	Clec14a	12	58311506	58316076	-	4571	protein_coding	C-type lectin domain family 14, member a [Source:MGI Symbol;Acc:MGI:1914114]	-
ENSMUSG00000107944	139.5958344	15.63912439	3.14644331	9.74E-09	1.32E-07	Gm44280	6	113393433	113396543	+	3111	TEC	predicted gene, 44280 [Source:MGI Symbol;Acc:MGI:5690672]	-
ENSMUSG00000072809	72.84104845	4.927958272	3.847864011	9.81E-09	1.33E-07	9330160F10Rik	11	68948544	68951309	-	2766	lncRNA	RIKEN cDNA 9330160F10 gene [Source:MGI Symbol;Acc:MGI:3693095]	-
ENSMUSG00000040034	42.49792006	301.5369406	-2.823966637	1.01E-08	1.36E-07	Nup43	10	7543267	7554645	+	2560	protein_coding	nucleoporin 43 [Source:MGI Symbol;Acc:MGI:1917162]	-
ENSMUSG00000062380	121.38999	13.16734581	3.190824929	1.02E-08	1.38E-07	Tubb3	8	124138163	124148754	+	1868	protein_coding	tubulin, beta 3 class III [Source:MGI Symbol;Acc:MGI:107813]	-
ENSMUSG00000024617	156.5879535	18.93481786	3.03836105	1.02E-08	1.38E-07	Camk2a	18	61058690	61121224	+	7465	protein_coding	calcium/calmodulin-dependent protein kinase II alpha [Source:MGI Symbol;Acc:MGI:88256]	-
ENSMUSG00000026831	247.6171427	35.41318923	2.800764009	1.05E-08	1.41E-07	1700007K13Rik	2	28352013	28356344	-	965	protein_coding	RIKEN cDNA 1700007K13 gene [Source:MGI Symbol;Acc:MGI:1916577]	-
ENSMUSG00000063873	912.7368992	154.0566844	2.565616182	1.06E-08	1.42E-07	Slc24a3	2	145009674	145484086	+	4564	protein_coding	solute carrier family 24 (sodium/potassium/calcium exchanger), member 3 [Source:MGI Symbol;Acc:MGI:2137513]	-
ENSMUSG00000117964	58.27635335	2.456015843	4.492019881	1.06E-08	1.43E-07	Gm36043	19	29350817	29361871	-	4725	lncRNA	predicted gene, 36043 [Source:MGI Symbol;Acc:MGI:5595202]	-
ENSMUSG00000050711	78.90966902	5.751914932	3.745762065	1.08E-08	1.46E-07	Scg2	1	79412386	79417837	-	2515	protein_coding	secretogranin II [Source:MGI Symbol;Acc:MGI:103033]	-
ENSMUSG00000085124	43.71164639	1.39E-17	8.480303391	1.09E-08	1.46E-07	Gm12766	7	34137562	34220310	+	1823	lncRNA	predicted gene 12766 [Source:MGI Symbol;Acc:MGI:3652050]	-
ENSMUSG00000072717	43.71164639	1.39E-17	8.480303391	1.09E-08	1.46E-07	Klra11-ps	6	130059860	130071639	-	810	unprocessed_pseudogene	killer cell lectin-like receptor subfamily A, member 11, pseudogene [Source:MGI Symbol;Acc:MGI:1321092]	-
ENSMUSG00000100549	43.71164639	1.39E-17	8.480303391	1.09E-08	1.46E-07	Ifna11	4	88738196	88738768	+	573	protein_coding	interferon alpha 11 [Source:MGI Symbol;Acc:MGI:109210]	-
ENSMUSG00000090691	43.71164639	1.39E-17	8.480303391	1.09E-08	1.46E-07	Gm3667	14	15579811	15601271	+	2053	protein_coding	predicted gene 3667 [Source:MGI Symbol;Acc:MGI:3781843]	-
ENSMUSG00000075000	76.48222093	489.3888547	-2.676211534	1.12E-08	1.50E-07	Nrbf2	10	67102468	67121084	-	1860	protein_coding	nuclear receptor binding factor 2 [Source:MGI Symbol;Acc:MGI:1354950]	-
ENSMUSG00000097124	1542.658678	269.4043742	2.516935655	1.19E-08	1.60E-07	A530020G20Rik	3	121325268	121329855	+	3773	lncRNA	RIKEN cDNA A530020G20 gene [Source:MGI Symbol;Acc:MGI:2442825]	-
ENSMUSG00000044362	97.11552483	9.047688302	3.403795009	1.20E-08	1.61E-07	Ccdc89	7	90075785	90077877	+	2093	protein_coding	coiled-coil domain containing 89 [Source:MGI Symbol;Acc:MGI:1917304]	-
ENSMUSG00000057265	285.2425354	42.00451538	2.759381988	1.21E-08	1.63E-07	Bbof1	12	84455845	84489661	+	4257	protein_coding	basal body orientation factor 1 [Source:MGI Symbol;Acc:MGI:1920123]	-
ENSMUSG00000079069	71.62732419	4.927958272	3.823657592	1.21E-08	1.63E-07	8430423G03Rik	5	148887060	148888468	+	639	lncRNA	RIKEN cDNA 8430423G03 gene [Source:MGI Symbol;Acc:MGI:1918723]	-
ENSMUSG00000074340	1.39E-17	47.7719203	-8.609137078	1.24E-08	1.66E-07	Ovgp1	3	105881027	105894739	+	3561	protein_coding	oviductal glycoprotein 1 [Source:MGI Symbol;Acc:MGI:106661]	-
ENSMUSG00000027978	1.39E-17	47.7719203	-8.609137078	1.24E-08	1.66E-07	Prss12	3	123240562	123300246	+	2602	protein_coding	protease, serine 12 neurotrypsin (motopsin) [Source:MGI Symbol;Acc:MGI:1100881]	-
ENSMUSG00000087672	1.39E-17	47.7719203	-8.609137078	1.24E-08	1.66E-07	Gm15122	10	80118278	80118840	-	462	lncRNA	predicted gene 15122 [Source:MGI Symbol;Acc:MGI:3705268]	-
ENSMUSG00000019894	1.39E-17	47.7719203	-8.609137078	1.24E-08	1.66E-07	Slc6a15	10	103203644	103255238	+	7752	protein_coding	solute carrier family 6 (neurotransmitter transporter), member 15 [Source:MGI Symbol;Acc:MGI:2143484]	-
ENSMUSG00000114584	1.39E-17	47.7719203	-8.609137078	1.24E-08	1.66E-07	Gm47694	14	60448423	60453868	-	5446	TEC	predicted gene, 47694 [Source:MGI Symbol;Acc:MGI:6096803]	-
ENSMUSG00000021278	1.39E-17	47.7719203	-8.609137078	1.24E-08	1.66E-07	Amn	12	111237529	111242860	+	1843	protein_coding	amnionless [Source:MGI Symbol;Acc:MGI:1934943]	-
ENSMUSG00000031906	1.39E-17	47.7719203	-8.609137078	1.24E-08	1.66E-07	Smpd3	8	106979180	107064620	-	5232	protein_coding	sphingomyelin phosphodiesterase 3, neutral [Source:MGI Symbol;Acc:MGI:1927578]	-
ENSMUSG00000031952	1.39E-17	47.7719203	-8.609137078	1.24E-08	1.66E-07	Chst5	8	112615768	112637079	-	2182	protein_coding	carbohydrate (N-acetylglucosamine 6-O) sulfotransferase 5 [Source:MGI Symbol;Acc:MGI:1931825]	-
ENSMUSG00000061540	50.99400173	1.632002234	4.851054653	1.24E-08	1.66E-07	Orm2	4	63280686	63284115	+	775	protein_coding	orosomucoid 2 [Source:MGI Symbol;Acc:MGI:97444]	-
ENSMUSG00000106837	1.39E-17	47.7719203	-8.609137078	1.24E-08	1.66E-07	D630030B08Rik	5	67990693	67994171	-	3479	TEC	RIKEN cDNA D630030B08 gene [Source:MGI Symbol;Acc:MGI:2443017]	-
ENSMUSG00000083473	50.99400173	1.632002234	4.851054653	1.24E-08	1.66E-07	Gm13207	4	148116011	148116783	+	773	processed_pseudogene	predicted gene 13207 [Source:MGI Symbol;Acc:MGI:3651232]	-
ENSMUSG00000054715	29.14692002	219.969654	-2.911597767	1.25E-08	1.66E-07	Zscan22	7	12631742	12643010	+	3501	protein_coding	zinc finger and SCAN domain containing 22 [Source:MGI Symbol;Acc:MGI:2443312]	-
ENSMUSG00000030516	1318.120087	7309.731021	-2.471248925	1.28E-08	1.70E-07	Tjp1	7	64945913	65177529	-	7811	protein_coding	tight junction protein 1 [Source:MGI Symbol;Acc:MGI:98759]	-
ENSMUSG00000022313	32.78810399	241.3913666	-2.876334824	1.29E-08	1.71E-07	Utp23	15	51740825	51748010	+	2992	protein_coding	UTP23 small subunit processome component [Source:MGI Symbol;Acc:MGI:1925831]	-
ENSMUSG00000079055	217.2740822	29.64577106	2.867626185	1.29E-08	1.71E-07	Slc8a3	12	81244689	81379954	-	5332	protein_coding	solute carrier family 8 (sodium/calcium exchanger), member 3 [Source:MGI Symbol;Acc:MGI:107976]	-
ENSMUSG00000032766	758.5941886	128.515403	2.560043253	1.30E-08	1.73E-07	Gng11	6	4003904	4008445	+	919	protein_coding	guanine nucleotide binding protein (G protein), gamma 11 [Source:MGI Symbol;Acc:MGI:1913316]	-
ENSMUSG00000049562	67.98615109	435.8345823	-2.678696887	1.30E-08	1.73E-07	Ap5b1	19	5618053	5621289	+	3237	protein_coding	adaptor-related protein complex 5, beta 1 subunit [Source:MGI Symbol;Acc:MGI:2685808]	-
ENSMUSG00000007872	236.6936411	1365.207149	-2.52753326	1.32E-08	1.75E-07	Id3	4	135870808	135873066	+	1791	protein_coding	inhibitor of DNA binding 3 [Source:MGI Symbol;Acc:MGI:96398]	-
ENSMUSG00000025082	239.1210859	34.58927286	2.784244666	1.32E-08	1.75E-07	Vwa2	19	56862681	56900510	+	4049	protein_coding	von Willebrand factor A domain containing 2 [Source:MGI Symbol;Acc:MGI:2684334]	-
ENSMUSG00000030674	64.34497745	3.280013238	4.236812291	1.33E-08	1.76E-07	Qprt	7	126706286	126721398	-	2645	protein_coding	quinolinate phosphoribosyltransferase [Source:MGI Symbol;Acc:MGI:1914625]	-
ENSMUSG00000107161	64.34497745	4.103992329	3.925277814	1.33E-08	1.76E-07	Gm43850	5	33412662	33413706	+	578	processed_pseudogene	predicted gene 43850 [Source:MGI Symbol;Acc:MGI:5663987]	-
ENSMUSG00000102786	64.34497745	3.280013238	4.236812291	1.33E-08	1.76E-07	Gm38252	3	51791697	51794312	-	2616	TEC	predicted gene, 38252 [Source:MGI Symbol;Acc:MGI:5611480]	-
ENSMUSG00000033991	135.9546657	807.4188324	-2.569324418	1.39E-08	1.84E-07	Ttc37	13	76246853	76338435	+	11802	protein_coding	tetratricopeptide repeat domain 37 [Source:MGI Symbol;Acc:MGI:2679923]	-
ENSMUSG00000059040	177.2212389	1037.290237	-2.548533828	1.40E-08	1.85E-07	Eno1b	18	48178402	48181479	+	1877	protein_coding	enolase 1B, retrotransposed [Source:MGI Symbol;Acc:MGI:3648653]	-
ENSMUSG00000061414	1860.65387	330.3738584	2.493119303	1.43E-08	1.89E-07	Cracr2a	6	127538301	127651211	+	7824	protein_coding	calcium release activated channel regulator 2A [Source:MGI Symbol;Acc:MGI:2685919]	-
ENSMUSG00000015224	259.7543664	37.88493747	2.772799812	1.44E-08	1.90E-07	Cyp2j9	4	96456666	96479815	-	3337	protein_coding	cytochrome P450, family 2, subfamily j, polypeptide 9 [Source:MGI Symbol;Acc:MGI:1921769]	-
ENSMUSG00000039835	47.35282458	322.1347391	-2.763561073	1.47E-08	1.93E-07	Nhsl1	10	18194733	18409640	+	11348	protein_coding	NHS-like 1 [Source:MGI Symbol;Acc:MGI:106390]	-
ENSMUSG00000021534	125.0311591	13.991273	3.146746759	1.48E-08	1.95E-07	1700001L19Rik	13	68745540	68762350	+	1826	protein_coding	RIKEN cDNA 1700001L19 gene [Source:MGI Symbol;Acc:MGI:1916565]	-
ENSMUSG00000092564	253.6857545	37.06102153	2.770313666	1.48E-08	1.96E-07	BC051226	17	34127018	34128291	-	1117	lncRNA	cDNA sequence BC051226 [Source:MGI Symbol;Acc:MGI:3039585]	-
ENSMUSG00000083282	693.0531931	116.980629	2.565219332	1.49E-08	1.96E-07	Ctsf	19	4905158	4910946	+	5041	protein_coding	cathepsin F [Source:MGI Symbol;Acc:MGI:1861434]	-
ENSMUSG00000056413	58.27635335	382.2803091	-2.711570073	1.50E-08	1.97E-07	Adap1	5	139257631	139311377	-	3292	protein_coding	ArfGAP with dual PH domains 1 [Source:MGI Symbol;Acc:MGI:2442201]	-
ENSMUSG00000057594	42.49792006	294.945645	-2.792095687	1.50E-08	1.97E-07	Arl16	11	120355692	120358433	-	2742	protein_coding	ADP-ribosylation factor-like 16 [Source:MGI Symbol;Acc:MGI:1917567]	-
ENSMUSG00000030921	375.0579834	59.30671985	2.65790543	1.50E-08	1.97E-07	Trim30a	7	104058232	104114400	-	4111	protein_coding	tripartite motif-containing 30A [Source:MGI Symbol;Acc:MGI:98178]	-
ENSMUSG00000087247	70.41359988	4.927958272	3.799038082	1.50E-08	1.97E-07	Alkal1	1	6429442	6464955	+	971	protein_coding	ALK and LTK ligand 1 [Source:MGI Symbol;Acc:MGI:3645495]	-
ENSMUSG00000086015	70.41359988	4.927958272	3.799038082	1.50E-08	1.97E-07	4833417C18Rik	11	95749691	95751870	+	1269	lncRNA	RIKEN cDNA 4833417C18 gene [Source:MGI Symbol;Acc:MGI:1921156]	-
ENSMUSG00000020411	41.2841936	0.808128507	5.450352318	1.51E-08	1.97E-07	Nipal4	11	46038982	46057335	-	3444	protein_coding	NIPA-like domain containing 4 [Source:MGI Symbol;Acc:MGI:2444671]	-
ENSMUSG00000021198	42.49792006	1.39E-17	8.439776822	1.51E-08	1.97E-07	Unc79	12	102915118	103150324	+	14265	protein_coding	unc-79 homolog [Source:MGI Symbol;Acc:MGI:2684729]	-
ENSMUSG00000115718	42.49792006	1.39E-17	8.439776822	1.51E-08	1.97E-07	Gm49179	14	119113294	119118272	+	4979	lncRNA	predicted gene, 49179 [Source:MGI Symbol;Acc:MGI:6118614]	-
ENSMUSG00000112805	41.2841936	0.808128507	5.450352318	1.51E-08	1.97E-07	Gm34574	10	99052304	99064768	-	2312	lncRNA	predicted gene, 34574 [Source:MGI Symbol;Acc:MGI:5593733]	-
ENSMUSG00000040693	384.7677612	2158.634247	-2.48775781	1.56E-08	2.04E-07	Slco4c1	1	96743995	96799896	-	4908	protein_coding	solute carrier organic anion transporter family, member 4C1 [Source:MGI Symbol;Acc:MGI:2442784]	-
ENSMUSG00000037725	145.6644486	856.0296314	-2.55420503	1.56E-08	2.05E-07	Ckap2	8	22658176	22675835	-	3215	protein_coding	cytoskeleton associated protein 2 [Source:MGI Symbol;Acc:MGI:1931797]	-
ENSMUSG00000043313	112.8939281	12.34341746	3.178459986	1.57E-08	2.05E-07	Pcdhb19	18	37630044	37637181	+	7138	protein_coding	protocadherin beta 19 [Source:MGI Symbol;Acc:MGI:2136757]	-
ENSMUSG00000086429	38.85674024	271.0521982	-2.799170116	1.59E-08	2.08E-07	Gt(ROSA)26Sor	6	113044389	113054294	-	1695	lncRNA	gene trap ROSA 26, Philippe Soriano [Source:MGI Symbol;Acc:MGI:104735]	-
ENSMUSG00000035293	132.313497	784.3493006	-2.566645481	1.60E-08	2.10E-07	G2e3	12	51394844	51423769	+	7886	protein_coding	G2/M-phase specific E3 ubiquitin ligase [Source:MGI Symbol;Acc:MGI:2444298]	-
ENSMUSG00000037664	53.42145264	353.4433922	-2.723715959	1.61E-08	2.11E-07	Cdkn1c	7	143012076	143014787	-	2039	protein_coding	cyclin-dependent kinase inhibitor 1C (P57) [Source:MGI Symbol;Acc:MGI:104564]	-
ENSMUSG00000075334	313.1581484	47.7719203	2.708988354	1.63E-08	2.13E-07	Rprm	2	53974105	53975564	-	1460	protein_coding	reprimo, TP53 dependent G2 arrest mediator candidate [Source:MGI Symbol;Acc:MGI:1915124]	-
ENSMUSG00000006678	78.90966902	489.3888547	-2.631194759	1.65E-08	2.14E-07	Pola1	X	92348373	92675761	-	8813	protein_coding	polymerase (DNA directed), alpha 1 [Source:MGI Symbol;Acc:MGI:99660]	-
ENSMUSG00000055676	100.7566952	9.871623478	3.332916358	1.65E-08	2.14E-07	Gm5069	1	180154535	180158115	-	1328	transcribed_processed_pseudogene	predicted pseudogene 5069 [Source:MGI Symbol;Acc:MGI:3644516]	-
ENSMUSG00000048582	1.39E-17	46.94800557	-8.584110913	1.65E-08	2.14E-07	Gja3	14	57271917	57295557	-	2963	protein_coding	gap junction protein, alpha 3 [Source:MGI Symbol;Acc:MGI:95714]	-
ENSMUSG00000050270	1.39E-17	46.94800557	-8.584110913	1.65E-08	2.14E-07	Tmem220	11	66915980	66926138	+	1669	protein_coding	transmembrane protein 220 [Source:MGI Symbol;Acc:MGI:2443691]	-
ENSMUSG00000039238	1.39E-17	46.94800557	-8.584110913	1.65E-08	2.14E-07	Zfp750	11	121401804	121410159	-	3232	protein_coding	zinc finger protein 750 [Source:MGI Symbol;Acc:MGI:2442210]	-
ENSMUSG00000073787	1.39E-17	46.94800557	-8.584110913	1.65E-08	2.14E-07	Gm10575	7	141041394	141047684	-	3871	lncRNA	predicted gene 10575 [Source:MGI Symbol;Acc:MGI:3708765]	-
ENSMUSG00000100199	1.39E-17	46.94800557	-8.584110913	1.65E-08	2.14E-07	Gm20324	15	82783281	82790019	+	1118	lncRNA	predicted gene, 20324 [Source:MGI Symbol;Acc:MGI:5012509]	-
ENSMUSG00000070583	1.39E-17	46.94800557	-8.584110913	1.65E-08	2.14E-07	Fv1	4	147953436	147954815	+	1380	protein_coding	Friend virus susceptibility 1 [Source:MGI Symbol;Acc:MGI:95595]	-
ENSMUSG00000069892	1.39E-17	46.94800557	-8.584110913	1.65E-08	2.14E-07	9930111J21Rik2	11	48906701	48942069	-	7017	protein_coding	RIKEN cDNA 9930111J21 gene 2 [Source:MGI Symbol;Acc:MGI:3711310]	-
ENSMUSG00000015222	1.39E-17	46.94800557	-8.584110913	1.65E-08	2.14E-07	Map2	1	66214432	66481742	+	16456	protein_coding	microtubule-associated protein 2 [Source:MGI Symbol;Acc:MGI:97175]	-
ENSMUSG00000040387	1.39E-17	46.94800557	-8.584110913	1.65E-08	2.14E-07	Klhl32	4	24612554	24851124	-	7826	protein_coding	kelch-like 32 [Source:MGI Symbol;Acc:MGI:3612790]	-
ENSMUSG00000017697	1.39E-17	46.94800557	-8.584110913	1.65E-08	2.14E-07	Ada	2	163568504	163592159	-	2002	protein_coding	adenosine deaminase [Source:MGI Symbol;Acc:MGI:87916]	-
ENSMUSG00000048012	1.39E-17	46.94800557	-8.584110913	1.65E-08	2.14E-07	Zfp473	7	44380904	44400474	-	10037	protein_coding	zinc finger protein 473 [Source:MGI Symbol;Acc:MGI:2442697]	-
ENSMUSG00000066554	1.39E-17	46.94800557	-8.584110913	1.65E-08	2.14E-07	Gm10167	5	148119709	148121187	-	1479	processed_pseudogene	predicted pseudogene 10167 [Source:MGI Symbol;Acc:MGI:3704263]	-
ENSMUSG00000077565	1.39E-17	46.94800557	-8.584110913	1.65E-08	2.14E-07	Gm23201	2	166906918	166907006	+	89	snoRNA	predicted gene, 23201 [Source:MGI Symbol;Acc:MGI:5452978]	-
ENSMUSG00000103738	1.39E-17	46.94800557	-8.584110913	1.65E-08	2.14E-07	Gm37652	3	30555868	30557962	-	2095	TEC	predicted gene, 37652 [Source:MGI Symbol;Acc:MGI:5610880]	-
ENSMUSG00000104728	1.39E-17	46.94800557	-8.584110913	1.65E-08	2.14E-07	Gm42462	5	43910251	43911613	-	1363	TEC	predicted gene 42462 [Source:MGI Symbol;Acc:MGI:5662599]	-
ENSMUSG00000119033	49.78027612	1.632002234	4.81637372	1.65E-08	2.14E-07	U6	11	68886828	68886911	+	84	snRNA	U6 spliceosomal RNA [Source:RFAM;Acc:RF00026]	-
ENSMUSG00000041596	94.68807781	9.047688302	3.367315816	1.67E-08	2.16E-07	Nlrp5-ps	7	14264577	14356404	-	4335	transcribed_unprocessed_pseudogene	NLR family, pyrin domain containing 5, pseudogene [Source:MGI Symbol;Acc:MGI:5010941]	-
ENSMUSG00000118243	63.13125277	3.280013238	4.209384369	1.68E-08	2.16E-07	Gm50203	19	5345224	5346056	+	833	lncRNA	predicted gene, 50203 [Source:MGI Symbol;Acc:MGI:6302985]	-
ENSMUSG00000093637	88.61945973	7.399809673	3.55709685	1.68E-08	2.16E-07	Gm20636	5	112522235	112525505	-	707	lncRNA	predicted gene 20636 [Source:MGI Symbol;Acc:MGI:5313083]	-
ENSMUSG00000109780	88.61945973	8.22375056	3.407443886	1.68E-08	2.16E-07	Gm45447	2	160951331	160956778	+	1805	lncRNA	predicted gene 45447 [Source:MGI Symbol;Acc:MGI:5791283]	-
ENSMUSG00000041653	140.8095573	17.28697247	3.015602317	1.70E-08	2.19E-07	Pnpla3	15	84052038	84071437	+	1548	protein_coding	patatin-like phospholipase domain containing 3 [Source:MGI Symbol;Acc:MGI:2151796]	-
ENSMUSG00000021678	372.6305389	2082.010446	-2.481848885	1.71E-08	2.20E-07	F2rl1	13	95648240	95661735	-	2741	protein_coding	coagulation factor II (thrombin) receptor-like 1 [Source:MGI Symbol;Acc:MGI:101910]	-
ENSMUSG00000082988	290.0974247	44.47626088	2.701492671	1.74E-08	2.23E-07	Gm5903	7	129953768	129956092	-	2325	processed_pseudogene	predicted gene 5903 [Source:MGI Symbol;Acc:MGI:3644470]	-
ENSMUSG00000053414	217.2740822	1239.148638	-2.511225136	1.78E-08	2.29E-07	Hunk	16	90182901	90296441	+	8402	protein_coding	hormonally upregulated Neu-associated kinase [Source:MGI Symbol;Acc:MGI:1347352]	-
ENSMUSG00000020620	184.5035744	25.52618026	2.846653001	1.82E-08	2.34E-07	Abca8b	11	109823016	109886671	-	7423	protein_coding	ATP-binding cassette, sub-family A (ABC1), member 8b [Source:MGI Symbol;Acc:MGI:1351668]	-
ENSMUSG00000082070	105.6115886	10.69555652	3.286623433	1.87E-08	2.41E-07	Gm1866	X	113501745	113502221	-	477	processed_pseudogene	predicted gene 1866 [Source:MGI Symbol;Acc:MGI:3037724]	-
ENSMUSG00000024869	234.2661963	33.76535634	2.789306323	1.89E-08	2.43E-07	Gm49405	19	4050626	4055816	+	3904	protein_coding	predicted gene, 49405 [Source:MGI Symbol;Acc:MGI:6155029]	-
ENSMUSG00000024063	8038.499377	1485.498277	2.435864601	1.89E-08	2.43E-07	Lbh	17	73225300	73248942	+	3212	protein_coding	limb-bud and heart [Source:MGI Symbol;Acc:MGI:1925139]	-
ENSMUSG00000043795	178.4349615	23.87834197	2.894170178	1.90E-08	2.43E-07	Prr33	7	142044811	142060508	-	2514	protein_coding	proline rich 33 [Source:MGI Symbol;Acc:MGI:3642289]	-
ENSMUSG00000080845	139.5958344	17.28697247	3.003122295	1.91E-08	2.44E-07	Gm9115	X	101768008	101769355	-	1348	processed_pseudogene	predicted gene 9115 [Source:MGI Symbol;Acc:MGI:3648181]	-
ENSMUSG00000111709	228.1975842	32.94143965	2.786951615	1.96E-08	2.52E-07	Gm3776	9	78164411	78176448	+	874	protein_coding	predicted gene 3776 [Source:MGI Symbol;Acc:MGI:3826440]	-
ENSMUSG00000085183	75.26849682	5.751914932	3.677698953	1.97E-08	2.52E-07	Wincr1	4	88968545	89002851	+	761	lncRNA	WNT induced non-coding RNA 1 [Source:MGI Symbol;Acc:MGI:3649757]	-
ENSMUSG00000111334	161.4428444	20.58266102	2.962830663	1.97E-08	2.52E-07	Gm30015	9	43628138	43657397	-	4724	lncRNA	predicted gene, 30015 [Source:MGI Symbol;Acc:MGI:5589174]	-
ENSMUSG00000044139	93.47435425	9.047688302	3.348724389	1.97E-08	2.52E-07	Prss53	7	127485013	127490142	-	2134	protein_coding	protease, serine 53 [Source:MGI Symbol;Acc:MGI:2652890]	-
ENSMUSG00000070972	55.84890317	359.2107756	-2.683071857	2.03E-08	2.60E-07	Dnajc25	4	58995062	59025573	+	4542	protein_coding	DnaJ heat shock protein family (Hsp40) member C25 [Source:MGI Symbol;Acc:MGI:1919679]	-
ENSMUSG00000114010	40.070467	0.808128507	5.407413184	2.10E-08	2.67E-07	Gm47432	12	67698159	67705037	+	853	lncRNA	predicted gene, 47432 [Source:MGI Symbol;Acc:MGI:6096381]	-
ENSMUSG00000083967	40.070467	1.39E-17	8.355139708	2.10E-08	2.67E-07	Gm15115	7	103478843	103479106	+	264	processed_pseudogene	predicted gene 15115 [Source:MGI Symbol;Acc:MGI:3642219]	-
ENSMUSG00000105470	40.070467	1.39E-17	8.355139708	2.10E-08	2.67E-07	Gm42589	5	131632493	131634243	-	1751	TEC	predicted gene 42589 [Source:MGI Symbol;Acc:MGI:5662726]	-
ENSMUSG00000020256	301.0209254	1672.526264	-2.473709324	2.10E-08	2.67E-07	Aldh1l2	10	83323314	83370004	-	7503	protein_coding	aldehyde dehydrogenase 1 family, member L2 [Source:MGI Symbol;Acc:MGI:2444680]	-
ENSMUSG00000020897	239.1210859	1345.433265	-2.491772437	2.10E-08	2.68E-07	Aurkb	11	68936473	68942490	+	2946	protein_coding	aurora kinase B [Source:MGI Symbol;Acc:MGI:107168]	-
ENSMUSG00000026039	74.05477266	454.7845557	-2.616911193	2.19E-08	2.79E-07	Sgo2a	1	58035130	58065058	+	7007	protein_coding	shugoshin 2A [Source:MGI Symbol;Acc:MGI:1098767]	-
ENSMUSG00000055633	1.39E-17	46.12409075	-8.558642948	2.21E-08	2.79E-07	Zfp580	7	5054537	5056722	+	1258	protein_coding	zinc finger protein 580 [Source:MGI Symbol;Acc:MGI:1916242]	-
ENSMUSG00000044231	1.39E-17	46.12409075	-8.558642948	2.21E-08	2.79E-07	Nhlrc1	13	47166033	47168326	-	2294	protein_coding	NHL repeat containing 1 [Source:MGI Symbol;Acc:MGI:2145264]	-
ENSMUSG00000021815	1.39E-17	46.12409075	-8.558642948	2.21E-08	2.79E-07	Mss51	14	20532935	20546969	-	1826	protein_coding	MSS51 mitochondrial translational activator [Source:MGI Symbol;Acc:MGI:1922093]	-
ENSMUSG00000102555	1.39E-17	46.12409075	-8.558642948	2.21E-08	2.79E-07	6430511E19Rik	7	92289157	92292991	+	3835	TEC	RIKEN cDNA 6430511E19 gene [Source:MGI Symbol;Acc:MGI:2443259]	-
ENSMUSG00000116114	1.39E-17	46.12409075	-8.558642948	2.21E-08	2.79E-07	Gm35853	15	101220769	101303715	+	3542	lncRNA	predicted gene, 35853 [Source:MGI Symbol;Acc:MGI:5595012]	-
ENSMUSG00000004707	1.39E-17	46.12409075	-8.558642948	2.21E-08	2.79E-07	Ly9	1	171416192	171434978	-	3307	protein_coding	lymphocyte antigen 9 [Source:MGI Symbol;Acc:MGI:96885]	-
ENSMUSG00000029088	1.39E-17	46.12409075	-8.558642948	2.21E-08	2.79E-07	Kcnip4	5	48546844	49682249	-	3627	protein_coding	Kv channel interacting protein 4 [Source:MGI Symbol;Acc:MGI:1933131]	-
ENSMUSG00000003934	1.39E-17	46.12409075	-8.558642948	2.21E-08	2.79E-07	Efnb3	11	69444918	69451031	-	3183	protein_coding	ephrin B3 [Source:MGI Symbol;Acc:MGI:109196]	-
ENSMUSG00000053318	1.39E-17	46.12409075	-8.558642948	2.21E-08	2.79E-07	Slamf8	1	172409325	172418135	-	3079	protein_coding	SLAM family member 8 [Source:MGI Symbol;Acc:MGI:1921998]	-
ENSMUSG00000021719	1.39E-17	46.12409075	-8.558642948	2.21E-08	2.79E-07	Rgs7bp	13	105082412	105191438	-	7077	protein_coding	regulator of G-protein signalling 7 binding protein [Source:MGI Symbol;Acc:MGI:106334]	-
ENSMUSG00000095651	1.39E-17	46.12409075	-8.558642948	2.21E-08	2.79E-07	Gm21817	8	93063296	93065878	-	2583	lncRNA	predicted gene, 21817 [Source:MGI Symbol;Acc:MGI:5433981]	-
ENSMUSG00000024907	1.39E-17	46.12409075	-8.558642948	2.21E-08	2.79E-07	Gal	19	3459915	3464544	-	788	protein_coding	galanin and GMAP prepropeptide [Source:MGI Symbol;Acc:MGI:95637]	-
ENSMUSG00000052407	371.4168167	60.1306337	2.623976103	2.21E-08	2.79E-07	Ccdc171	4	83443782	83782907	+	5999	protein_coding	coiled-coil domain containing 171 [Source:MGI Symbol;Acc:MGI:1922152]	-
ENSMUSG00000046991	199.068245	27.9979355	2.823549495	2.25E-08	2.84E-07	Wdr27	17	15038781	15163420	-	5703	protein_coding	WD repeat domain 27 [Source:MGI Symbol;Acc:MGI:1918932]	-
ENSMUSG00000020102	740.3883566	129.3393154	2.515792276	2.29E-08	2.89E-07	Slc16a7	10	125055139	125225334	-	11839	protein_coding	solute carrier family 16 (monocarboxylic acid transporters), member 7 [Source:MGI Symbol;Acc:MGI:1330284]	-
ENSMUSG00000087651	60.70380321	383.9281329	-2.659000828	2.32E-08	2.93E-07	1500009L16Rik	10	83558729	83598626	+	3465	protein_coding	RIKEN cDNA 1500009L16 gene [Source:MGI Symbol;Acc:MGI:1917034]	-
ENSMUSG00000053574	92.26063067	9.047688302	3.329890249	2.33E-08	2.95E-07	4930563E22Rik	11	72105964	72109270	+	3203	protein_coding	RIKEN cDNA 4930563E22 gene [Source:MGI Symbol;Acc:MGI:1922554]	-
ENSMUSG00000033952	156.5879535	894.7534881	-2.513772592	2.38E-08	3.00E-07	Aspm	1	139382510	139421829	+	11590	protein_coding	abnormal spindle microtubule assembly [Source:MGI Symbol;Acc:MGI:1334448]	-
ENSMUSG00000032462	349.5698163	1920.523726	-2.457517888	2.39E-08	3.01E-07	Pik3cb	9	98918707	99022674	-	7193	protein_coding	phosphatidylinositol-4,5-bisphosphate 3-kinase catalytic subunit beta [Source:MGI Symbol;Acc:MGI:1922019]	-
ENSMUSG00000030592	86.19201228	8.22375056	3.367422643	2.39E-08	3.02E-07	Ryr1	7	28702769	28824604	-	21838	protein_coding	ryanodine receptor 1, skeletal muscle [Source:MGI Symbol;Acc:MGI:99659]	-
ENSMUSG00000031253	870.2566248	154.0566844	2.496866104	2.44E-08	3.08E-07	Srpx2	X	132809175	132833195	+	2922	protein_coding	sushi-repeat-containing protein, X-linked 2 [Source:MGI Symbol;Acc:MGI:1916042]	-
ENSMUSG00000033658	118.9625438	690.4233495	-2.535989294	2.48E-08	3.12E-07	Ddx19b	8	111729820	111758383	-	6742	protein_coding	DEAD box helicase 19b [Source:MGI Symbol;Acc:MGI:2148251]	-
ENSMUSG00000117975	115.3213744	674.7690242	-2.547715739	2.48E-08	3.13E-07	Itprip	19	47883041	47907738	-	3950	protein_coding	inositol 1,4,5-triphosphate receptor interacting protein [Source:MGI Symbol;Acc:MGI:3042776]	-
ENSMUSG00000029516	205.1368575	1150.166159	-2.48661872	2.55E-08	3.21E-07	Cit	5	115983337	116147006	+	16417	protein_coding	citron [Source:MGI Symbol;Acc:MGI:105313]	-
ENSMUSG00000064208	143.2370029	18.11089547	2.973590698	2.56E-08	3.22E-07	Gm10145	10	27812360	27812821	+	462	processed_pseudogene	predicted gene 10145 [Source:MGI Symbol;Acc:MGI:3704353]	-
ENSMUSG00000002831	180.8624067	25.52618026	2.817913313	2.61E-08	3.28E-07	Plin4	17	56407591	56416803	-	6350	protein_coding	perilipin 4 [Source:MGI Symbol;Acc:MGI:1929709]	-
ENSMUSG00000003779	162.6565671	920.2947553	-2.499552401	2.65E-08	3.33E-07	Kif20a	18	34757666	34766330	+	4338	protein_coding	kinesin family member 20A [Source:MGI Symbol;Acc:MGI:1201682]	-
ENSMUSG00000091523	580.1770332	100.5023774	2.527550928	2.66E-08	3.34E-07	AU040972	11	79372545	79374857	-	1042	lncRNA	expressed sequence AU040972 [Source:MGI Symbol;Acc:MGI:2144426]	-
ENSMUSG00000037995	48.56655041	316.3673556	-2.701076159	2.67E-08	3.35E-07	Igsf9	1	172309355	172326445	+	6612	protein_coding	immunoglobulin superfamily, member 9 [Source:MGI Symbol;Acc:MGI:2135283]	-
ENSMUSG00000109564	61.91752802	3.280013238	4.181424877	2.69E-08	3.37E-07	Muc16	9	18406751	18585826	-	26350	protein_coding	mucin 16 [Source:MGI Symbol;Acc:MGI:1920982]	-
ENSMUSG00000022893	1434.63741	7614.578399	-2.407998652	2.72E-08	3.41E-07	Adamts1	16	85590715	85600001	-	5302	protein_coding	a disintegrin-like and metallopeptidase (reprolysin type) with thrombospondin type 1 motif, 1 [Source:MGI Symbol;Acc:MGI:109249]	-
ENSMUSG00000027639	888.4624567	4738.302194	-2.414859152	2.83E-08	3.54E-07	Samhd1	2	156939453	156977185	-	9150	protein_coding	SAM domain and HD domain, 1 [Source:MGI Symbol;Acc:MGI:1927468]	-
ENSMUSG00000089889	152.9467853	19.7587397	2.943426814	2.84E-08	3.55E-07	0610040B10Rik	5	143315002	143318459	+	2098	lncRNA	RIKEN cDNA 0610040B10 gene [Source:MGI Symbol;Acc:MGI:1914922]	-
ENSMUSG00000096052	67.98615109	4.927958272	3.748501651	2.89E-08	3.61E-07	9930004E17Rik	14	26391165	26391662	+	498	lncRNA	RIKEN cDNA 9930004E17 gene [Source:MGI Symbol;Acc:MGI:3603579]	-
ENSMUSG00000114424	38.85674024	0.808128507	5.36315674	2.93E-08	3.61E-07	Gm47414	14	29680028	29683338	-	2151	lncRNA	predicted gene, 47414 [Source:MGI Symbol;Acc:MGI:6096350]	-
ENSMUSG00000029151	38.85674024	0.808128507	5.36315674	2.93E-08	3.61E-07	Slc30a3	5	31243450	31265581	-	2834	protein_coding	solute carrier family 30 (zinc transporter), member 3 [Source:MGI Symbol;Acc:MGI:1345280]	-
ENSMUSG00000022323	824.1351838	147.4653864	2.48134332	2.93E-08	3.61E-07	Rida	15	34484167	34495401	-	3192	protein_coding	reactive intermediate imine deaminase A homolog [Source:MGI Symbol;Acc:MGI:1095401]	-
ENSMUSG00000102808	80.12339299	6.575864842	3.5788707	2.93E-08	3.61E-07	5430420F09Rik	3	51979010	51980808	-	1799	TEC	RIKEN cDNA 5430420F09 gene [Source:MGI Symbol;Acc:MGI:1921741]	-
ENSMUSG00000078566	855.6919592	4554.569856	-2.412018199	2.94E-08	3.61E-07	Bnip3	7	138492565	138511248	-	2265	protein_coding	BCL2/adenovirus E1B interacting protein 3 [Source:MGI Symbol;Acc:MGI:109326]	-
ENSMUSG00000037846	1.39E-17	45.30017586	-8.532717305	2.95E-08	3.61E-07	Rtkn2	10	67815400	67895570	+	5547	protein_coding	rhotekin 2 [Source:MGI Symbol;Acc:MGI:2158417]	-
ENSMUSG00000035557	1.39E-17	44.47626088	-8.506317232	2.95E-08	3.61E-07	Krt17	11	100147043	100151855	-	1551	protein_coding	keratin 17 [Source:MGI Symbol;Acc:MGI:96691]	-
ENSMUSG00000037363	1.39E-17	45.30017586	-8.532717305	2.95E-08	3.61E-07	Letm2	8	26068506	26087598	-	7238	protein_coding	leucine zipper-EF-hand containing transmembrane protein 2 [Source:MGI Symbol;Acc:MGI:2444979]	-
ENSMUSG00000032174	1.39E-17	44.47626088	-8.506317232	2.95E-08	3.61E-07	Icam5	9	20943369	20950332	+	2947	protein_coding	intercellular adhesion molecule 5, telencephalin [Source:MGI Symbol;Acc:MGI:109430]	-
ENSMUSG00000045725	1.39E-17	44.47626088	-8.506317232	2.95E-08	3.61E-07	Prr15	6	54302820	54307186	+	3157	protein_coding	proline rich 15 [Source:MGI Symbol;Acc:MGI:1925254]	-
ENSMUSG00000079505	1.39E-17	45.30017586	-8.532717305	2.95E-08	3.61E-07	Gm11131	17	35595997	35599268	-	3122	lncRNA	predicted gene 11131 [Source:MGI Symbol;Acc:MGI:3779386]	-
ENSMUSG00000008307	1.39E-17	44.47626088	-8.506317232	2.95E-08	3.61E-07	1700109H08Rik	5	3621566	3634356	+	3062	protein_coding	RIKEN cDNA 1700109H08 gene [Source:MGI Symbol;Acc:MGI:1924286]	-
ENSMUSG00000004038	1.39E-17	44.47626088	-8.506317232	2.95E-08	3.61E-07	Gstm3	3	107871012	107876599	-	1311	protein_coding	glutathione S-transferase, mu 3 [Source:MGI Symbol;Acc:MGI:106026]	-
ENSMUSG00000022759	1.39E-17	45.30017586	-8.532717305	2.95E-08	3.61E-07	Lrrc74b	16	17362329	17379111	-	3941	protein_coding	leucine rich repeat containing 74B [Source:MGI Symbol;Acc:MGI:1921935]	-
ENSMUSG00000003271	1.39E-17	44.47626088	-8.506317232	2.95E-08	3.61E-07	Sult2b1	7	45379407	45434093	-	3950	protein_coding	sulfotransferase family, cytosolic, 2B, member 1 [Source:MGI Symbol;Acc:MGI:1926342]	-
ENSMUSG00000024019	1.39E-17	44.47626088	-8.506317232	2.95E-08	3.61E-07	Cmtr1	17	29879569	29924953	+	9720	protein_coding	cap methyltransferase 1 [Source:MGI Symbol;Acc:MGI:1921407]	-
ENSMUSG00000036098	1.39E-17	44.47626088	-8.506317232	2.95E-08	3.61E-07	Myrf	19	10185636	10218112	-	8562	protein_coding	myelin regulatory factor [Source:MGI Symbol;Acc:MGI:2684944]	-
ENSMUSG00000108452	1.39E-17	45.30017586	-8.532717305	2.95E-08	3.61E-07	4930413G21Rik	7	122568281	122569273	-	993	TEC	RIKEN cDNA 4930413G21 gene [Source:MGI Symbol;Acc:MGI:1921201]	-
ENSMUSG00000025330	1.39E-17	44.47626088	-8.506317232	2.95E-08	3.61E-07	Padi4	4	140473176	140501547	-	4835	protein_coding	peptidyl arginine deiminase, type IV [Source:MGI Symbol;Acc:MGI:1338898]	-
ENSMUSG00000095930	1.39E-17	44.47626088	-8.506317232	2.95E-08	3.61E-07	Nim1k	13	120171630	120217418	-	8466	protein_coding	NIM1 serine/threonine protein kinase [Source:MGI Symbol;Acc:MGI:2442399]	-
ENSMUSG00000020072	1.39E-17	45.30017586	-8.532717305	2.95E-08	3.61E-07	Pbld2	10	62860094	62894592	+	2480	protein_coding	phenazine biosynthesis-like protein domain containing 2 [Source:MGI Symbol;Acc:MGI:1914557]	-
ENSMUSG00000021773	1.39E-17	45.30017586	-8.532717305	2.95E-08	3.61E-07	Comtd1	14	21895923	21899045	-	2470	protein_coding	catechol-O-methyltransferase domain containing 1 [Source:MGI Symbol;Acc:MGI:1916406]	-
ENSMUSG00000031097	1.39E-17	45.30017586	-8.532717305	2.95E-08	3.61E-07	Tnni2	7	141995545	141998147	+	1497	protein_coding	troponin I, skeletal, fast 2 [Source:MGI Symbol;Acc:MGI:105070]	-
ENSMUSG00000096370	1.39E-17	44.47626088	-8.506317232	2.95E-08	3.61E-07	Gm21992	19	4792941	4861640	-	5780	protein_coding	predicted gene 21992 [Source:MGI Symbol;Acc:MGI:5439461]	-
ENSMUSG00000106928	1.39E-17	44.47626088	-8.506317232	2.95E-08	3.61E-07	Gm43860	5	35708604	35711308	-	2705	TEC	predicted gene 43860 [Source:MGI Symbol;Acc:MGI:5663997]	-
ENSMUSG00000041945	1.39E-17	44.47626088	-8.506317232	2.95E-08	3.61E-07	Mfsd9	1	40811198	40829847	-	5125	protein_coding	major facilitator superfamily domain containing 9 [Source:MGI Symbol;Acc:MGI:2443548]	-
ENSMUSG00000072761	1.39E-17	44.47626088	-8.506317232	2.95E-08	3.61E-07	Gm6712	17	17514705	17539773	+	594	lncRNA	predicted gene 6712 [Source:MGI Symbol;Acc:MGI:3645888]	-
ENSMUSG00000052143	1.39E-17	44.47626088	-8.506317232	2.95E-08	3.61E-07	Gm9869	9	60728834	60745482	-	680	lncRNA	predicted gene 9869 [Source:MGI Symbol;Acc:MGI:3642719]	-
ENSMUSG00000080115	1.39E-17	45.30017586	-8.532717305	2.95E-08	3.61E-07	Eef1akmt3	10	126866873	126877382	-	2719	protein_coding	EEF1A lysine methyltransferase 3 [Source:MGI Symbol;Acc:MGI:3645330]	-
ENSMUSG00000062007	1.39E-17	44.47626088	-8.506317232	2.95E-08	3.61E-07	Hsh2d	8	72943482	72955371	+	1824	protein_coding	hematopoietic SH2 domain containing [Source:MGI Symbol;Acc:MGI:2676364]	-
ENSMUSG00000049751	1.39E-17	44.47626088	-8.506317232	2.95E-08	3.61E-07	Rpl36al	12	69229505	69230857	-	1353	protein_coding	ribosomal protein L36A-like [Source:MGI Symbol;Acc:MGI:1913733]	-
ENSMUSG00000114246	1.39E-17	45.30017586	-8.532717305	2.95E-08	3.61E-07	Gm48603	14	10317179	10318316	+	1138	TEC	predicted gene, 48603 [Source:MGI Symbol;Acc:MGI:6098184]	-
ENSMUSG00000013523	1.39E-17	44.47626088	-8.506317232	2.95E-08	3.61E-07	Bcas1	2	170188911	170269765	-	3775	protein_coding	breast carcinoma amplified sequence 1 [Source:MGI Symbol;Acc:MGI:1924210]	-
ENSMUSG00000034040	1.39E-17	44.47626088	-8.506317232	2.95E-08	3.61E-07	Galnt17	5	130900923	131337335	-	9405	protein_coding	polypeptide N-acetylgalactosaminyltransferase 17 [Source:MGI Symbol;Acc:MGI:2137594]	-
ENSMUSG00000034037	1.39E-17	45.30017586	-8.532717305	2.95E-08	3.61E-07	Fgd5	6	91955859	92052985	+	6292	protein_coding	FYVE, RhoGEF and PH domain containing 5 [Source:MGI Symbol;Acc:MGI:2443369]	-
ENSMUSG00000085022	1.39E-17	44.47626088	-8.506317232	2.95E-08	3.61E-07	Gm5860	4	81983668	82021045	+	2714	lncRNA	predicted gene 5860 [Source:MGI Symbol;Acc:MGI:3646172]	-
ENSMUSG00000033569	1.39E-17	45.30017586	-8.532717305	2.95E-08	3.61E-07	Adgrb3	1	25106557	25868788	-	18559	protein_coding	adhesion G protein-coupled receptor B3 [Source:MGI Symbol;Acc:MGI:2441837]	-
ENSMUSG00000026497	1.39E-17	44.47626088	-8.506317232	2.95E-08	3.61E-07	Mixl1	1	180520608	180524599	-	2294	protein_coding	Mix1 homeobox-like 1 (Xenopus laevis) [Source:MGI Symbol;Acc:MGI:1351322]	-
ENSMUSG00000020435	74.05477266	5.751914932	3.654278478	2.95E-08	3.61E-07	Osbp2	11	3653731	3813903	-	6361	protein_coding	oxysterol binding protein 2 [Source:MGI Symbol;Acc:MGI:1921559]	-
ENSMUSG00000047990	280.3876462	43.65234581	2.679288219	2.95E-08	3.61E-07	C2cd4a	9	67737771	67739612	-	1395	protein_coding	C2 calcium-dependent domain containing 4A [Source:MGI Symbol;Acc:MGI:3645763]	-
ENSMUSG00000055912	2933.584212	548.7105095	2.418237457	2.97E-08	3.63E-07	Tmem150a	6	72332430	72336745	+	1548	protein_coding	transmembrane protein 150A [Source:MGI Symbol;Acc:MGI:2385244]	-
ENSMUSG00000043557	32.78810399	229.8565984	-2.805736055	2.99E-08	3.65E-07	Mdga1	17	30046923	30189061	-	9515	protein_coding	MAM domain containing glycosylphosphatidylinositol anchor 1 [Source:MGI Symbol;Acc:MGI:1922012]	-
ENSMUSG00000029408	370.2030945	60.95454751	2.599666138	3.08E-08	3.77E-07	Abcb9	5	124199593	124233861	-	5601	protein_coding	ATP-binding cassette, sub-family B (MDR/TAP), member 9 [Source:MGI Symbol;Acc:MGI:1861729]	-
ENSMUSG00000043259	296.1660362	46.94800557	2.653557022	3.11E-08	3.80E-07	Fam13c	10	70276311	70394566	+	8263	protein_coding	family with sequence similarity 13, member C [Source:MGI Symbol;Acc:MGI:1918971]	-
ENSMUSG00000069910	61.91752802	381.4563972	-2.621173978	3.19E-08	3.90E-07	Spdl1	11	34700017	34724468	-	3460	protein_coding	spindle apparatus coiled-coil protein 1 [Source:MGI Symbol;Acc:MGI:1917635]	-
ENSMUSG00000114104	129.8860511	15.63912439	3.042514974	3.26E-08	3.97E-07	Gm47585	13	63421414	63423725	+	2312	TEC	predicted gene, 47585 [Source:MGI Symbol;Acc:MGI:6096625]	-
ENSMUSG00000024800	41.2841936	275.99567	-2.73803636	3.33E-08	4.06E-07	Rpp30	19	36061116	36082177	+	4179	protein_coding	ribonuclease P/MRP 30 subunit [Source:MGI Symbol;Acc:MGI:1859683]	-
ENSMUSG00000049001	2654.428128	13873.83658	-2.385851145	3.38E-08	4.12E-07	Ndnf	6	65648574	65689310	+	10114	protein_coding	neuron-derived neurotrophic factor [Source:MGI Symbol;Acc:MGI:1915419]	-
ENSMUSG00000100632	60.70380321	4.103992329	3.841378324	3.42E-08	4.16E-07	9430060I03Rik	1	92861248	92878312	-	1689	lncRNA	RIKEN cDNA 9430060I03 gene [Source:MGI Symbol;Acc:MGI:3702484]	-
ENSMUSG00000046523	84.9782885	7.399809673	3.496640806	3.43E-08	4.17E-07	Kctd4	14	76192449	76203646	+	3998	protein_coding	potassium channel tetramerisation domain containing 4 [Source:MGI Symbol;Acc:MGI:1914766]	-
ENSMUSG00000029552	436.9578164	2332.479643	-2.416037505	3.45E-08	4.20E-07	Tes	6	17065148	17105827	+	6835	protein_coding	testin LIM domain protein [Source:MGI Symbol;Acc:MGI:105081]	-
ENSMUSG00000027079	63.13125277	384.7520448	-2.605620869	3.52E-08	4.28E-07	Clp1	2	84552448	84557694	-	2672	protein_coding	CLP1, cleavage and polyadenylation factor I subunit [Source:MGI Symbol;Acc:MGI:2138968]	-
ENSMUSG00000005583	298.5934809	47.7719203	2.640303167	3.53E-08	4.29E-07	Mef2c	13	83652153	83815199	+	15715	protein_coding	myocyte enhancer factor 2C [Source:MGI Symbol;Acc:MGI:99458]	-
ENSMUSG00000113515	78.90966902	6.575864842	3.556878336	3.56E-08	4.32E-07	Gm29675	13	30968416	30979209	-	5348	lncRNA	predicted gene, 29675 [Source:MGI Symbol;Acc:MGI:5588834]	-
ENSMUSG00000026205	74.05477266	441.6019655	-2.574487541	3.58E-08	4.35E-07	Slc23a3	1	75102185	75110534	-	2167	protein_coding	solute carrier family 23 (nucleobase transporters), member 3 [Source:MGI Symbol;Acc:MGI:104516]	-
ENSMUSG00000114375	72.84104845	5.751914932	3.630471516	3.63E-08	4.40E-07	Gm31544	13	120508109	120508549	+	441	processed_pseudogene	predicted gene, 31544 [Source:MGI Symbol;Acc:MGI:5590703]	-
ENSMUSG00000026807	155.3742308	20.58266102	2.907591027	3.65E-08	4.43E-07	Ak8	2	28590176	28703177	+	1873	protein_coding	adenylate kinase 8 [Source:MGI Symbol;Acc:MGI:1916120]	-
ENSMUSG00000113035	36.42928626	247.1587506	-2.758914691	3.71E-08	4.49E-07	5830428M24Rik	12	69511561	69522324	-	2790	lncRNA	RIKEN cDNA 5830428M24 gene [Source:MGI Symbol;Acc:MGI:1923312]	-
ENSMUSG00000074513	46.13909864	294.1217331	-2.669745405	3.73E-08	4.52E-07	Arfip1	3	84403400	84489932	-	2986	protein_coding	ADP-ribosylation factor interacting protein 1 [Source:MGI Symbol;Acc:MGI:1277120]	-
ENSMUSG00000030087	1195.534153	221.6174781	2.430743446	3.74E-08	4.52E-07	Klf15	6	90439558	90452220	+	2791	protein_coding	Kruppel-like factor 15 [Source:MGI Symbol;Acc:MGI:1929988]	-
ENSMUSG00000018774	135.9546657	760.4558569	-2.482886852	3.89E-08	4.70E-07	Cd68	11	69555039	69556979	-	1257	protein_coding	CD68 antigen [Source:MGI Symbol;Acc:MGI:88342]	-
ENSMUSG00000027399	1.39E-17	43.65234581	-8.479425041	3.96E-08	4.76E-07	Il1a	2	129141530	129151892	-	1974	protein_coding	interleukin 1 alpha [Source:MGI Symbol;Acc:MGI:96542]	-
ENSMUSG00000029832	1.39E-17	43.65234581	-8.479425041	3.96E-08	4.76E-07	Nfe2l3	6	51409650	51435748	+	2973	protein_coding	nuclear factor, erythroid derived 2, like 3 [Source:MGI Symbol;Acc:MGI:1339958]	-
ENSMUSG00000056735	1.39E-17	43.65234581	-8.479425041	3.96E-08	4.76E-07	A930024E05Rik	5	123127417	123136408	+	1896	lncRNA	RIKEN cDNA A930024E05 gene [Source:MGI Symbol;Acc:MGI:1924414]	-
ENSMUSG00000085642	1.39E-17	43.65234581	-8.479425041	3.96E-08	4.76E-07	3110053B16Rik	12	20924126	20971263	-	2205	transcribed_unprocessed_pseudogene	RIKEN cDNA 3110053B16 gene [Source:MGI Symbol;Acc:MGI:1920435]	-
ENSMUSG00000094430	1.39E-17	43.65234581	-8.479425041	3.96E-08	4.76E-07	Smbd1	16	32625130	32630847	-	679	protein_coding	somatomedin B domain containing 1 [Source:MGI Symbol;Acc:MGI:2685779]	-
ENSMUSG00000031344	1.39E-17	43.65234581	-8.479425041	3.96E-08	4.76E-07	Gabrq	X	71868784	71886208	+	5352	protein_coding	gamma-aminobutyric acid (GABA) A receptor, subunit theta [Source:MGI Symbol;Acc:MGI:1888498]	-
ENSMUSG00000069184	1.39E-17	43.65234581	-8.479425041	3.96E-08	4.76E-07	Zfp72	13	74517445	74538955	-	4157	protein_coding	zinc finger protein 72 [Source:MGI Symbol;Acc:MGI:3033356]	-
ENSMUSG00000102758	1.39E-17	43.65234581	-8.479425041	3.96E-08	4.76E-07	Naaladl2	3	23852266	25198425	-	10411	protein_coding	N-acetylated alpha-linked acidic dipeptidase-like 2 [Source:MGI Symbol;Acc:MGI:2685867]	-
ENSMUSG00000090641	1.39E-17	43.65234581	-8.479425041	3.96E-08	4.76E-07	Zfp712	13	67186660	67209234	-	3968	protein_coding	zinc finger protein 712 [Source:MGI Symbol;Acc:MGI:1925501]	-
ENSMUSG00000042717	1.39E-17	43.65234581	-8.479425041	3.96E-08	4.76E-07	Ppp1r3a	6	14713976	14755273	-	6965	protein_coding	protein phosphatase 1, regulatory subunit 3A [Source:MGI Symbol;Acc:MGI:2153588]	-
ENSMUSG00000103133	1.39E-17	43.65234581	-8.479425041	3.96E-08	4.76E-07	Gm37303	9	72262357	72263915	+	1559	TEC	predicted gene, 37303 [Source:MGI Symbol;Acc:MGI:5610531]	-
ENSMUSG00000106475	1.39E-17	43.65234581	-8.479425041	3.96E-08	4.76E-07	Gm43011	3	126393678	126398110	+	4433	TEC	predicted gene 43011 [Source:MGI Symbol;Acc:MGI:5663148]	-
ENSMUSG00000047842	1.39E-17	43.65234581	-8.479425041	3.96E-08	4.76E-07	Diras2	13	52658416	52685315	-	4786	protein_coding	DIRAS family, GTP-binding RAS-like 2 [Source:MGI Symbol;Acc:MGI:1915453]	-
ENSMUSG00000078452	1.39E-17	43.65234581	-8.479425041	3.96E-08	4.76E-07	Raet1d	10	22236451	22250038	+	1441	protein_coding	retinoic acid early transcript delta [Source:MGI Symbol;Acc:MGI:1861032]	-
ENSMUSG00000103473	46.13909864	1.632002234	4.707029328	3.96E-08	4.76E-07	Gm37696	3	61265970	61269318	-	3349	lncRNA	predicted gene, 37696 [Source:MGI Symbol;Acc:MGI:5610924]	-
ENSMUSG00000035578	302.2346477	49.41974955	2.608997012	4.00E-08	4.80E-07	Iqcg	16	32833053	32876588	-	6164	protein_coding	IQ motif containing G [Source:MGI Symbol;Acc:MGI:1916957]	-
ENSMUSG00000039851	38.85674024	1.39E-17	8.310883264	4.11E-08	4.93E-07	4932438H23Rik	16	90850823	90892010	-	2865	protein_coding	RIKEN cDNA 4932438H23 gene [Source:MGI Symbol;Acc:MGI:1921637]	-
ENSMUSG00000021798	83.76456468	7.399809673	3.475912396	4.11E-08	4.93E-07	Ldb3	14	34248560	34310639	-	6105	protein_coding	LIM domain binding 3 [Source:MGI Symbol;Acc:MGI:1344412]	-
ENSMUSG00000052560	61.91752802	375.6890138	-2.599202729	4.16E-08	4.99E-07	Cpne8	15	90371685	90563635	-	4164	protein_coding	copine VIII [Source:MGI Symbol;Acc:MGI:1914121]	-
ENSMUSG00000117662	127.4586051	16.4630488	2.941879931	4.17E-08	5.00E-07	Gm4013	18	42407447	42408262	-	816	lncRNA	predicted gene 4013 [Source:MGI Symbol;Acc:MGI:3782187]	-
ENSMUSG00000044041	116.5350976	13.991273	3.04531187	4.28E-08	5.12E-07	Krt13	11	100008153	100012392	-	1821	protein_coding	keratin 13 [Source:MGI Symbol;Acc:MGI:101925]	-
ENSMUSG00000116624	77.695945	6.575864842	3.534545525	4.31E-08	5.16E-07	Gm49706	16	35141082	35143436	-	2355	TEC	predicted gene, 49706 [Source:MGI Symbol;Acc:MGI:6215169]	-
ENSMUSG00000048721	59.49007832	4.103992329	3.812291383	4.35E-08	5.20E-07	Fndc9	11	46126358	46130699	+	2290	protein_coding	fibronectin type III domain containing 9 [Source:MGI Symbol;Acc:MGI:2443410]	-
ENSMUSG00000116021	71.62732419	5.751914932	3.606265097	4.46E-08	5.33E-07	Gm49474	15	99987772	99989638	-	1867	TEC	predicted gene, 49474 [Source:MGI Symbol;Acc:MGI:6155141]	-
ENSMUSG00000042453	65.55870206	4.927958272	3.696130508	4.50E-08	5.38E-07	Reln	5	22089452	22549700	-	23738	protein_coding	reelin [Source:MGI Symbol;Acc:MGI:103022]	-
ENSMUSG00000027487	26.71946303	192.7805558	-2.84636085	4.51E-08	5.39E-07	Cdk5rap1	2	154177300	154214930	-	3434	protein_coding	CDK5 regulatory subunit associated protein 1 [Source:MGI Symbol;Acc:MGI:1914221]	-
ENSMUSG00000026429	32.78810399	223.2653022	-2.763786503	4.60E-08	5.49E-07	Ube2t	1	134890303	134901900	+	4836	protein_coding	ubiquitin-conjugating enzyme E2T [Source:MGI Symbol;Acc:MGI:1914446]	-
ENSMUSG00000046070	288.8837024	46.94800557	2.617652509	4.63E-08	5.53E-07	Igfals	17	25084971	25100984	+	3167	protein_coding	insulin-like growth factor binding protein, acid labile subunit [Source:MGI Symbol;Acc:MGI:107973]	-
ENSMUSG00000027242	64.34497745	388.8716043	-2.593552385	4.64E-08	5.53E-07	Wdr76	2	121337204	121375341	+	6305	protein_coding	WD repeat domain 76 [Source:MGI Symbol;Acc:MGI:1926186]	-
ENSMUSG00000081769	189.3584647	27.9979355	2.751445283	4.82E-08	5.74E-07	Gm12216	11	53674244	53750082	-	2647	protein_coding	predicted gene 12216 [Source:MGI Symbol;Acc:MGI:3650088]	-
ENSMUSG00000034457	580.1770332	103.7980281	2.481064179	4.90E-08	5.83E-07	Eda2r	X	96377446	96420822	-	5891	protein_coding	ectodysplasin A2 receptor [Source:MGI Symbol;Acc:MGI:2442860]	-
ENSMUSG00000063430	82.55084082	7.399809673	3.454881817	4.94E-08	5.88E-07	Wscd2	5	113638199	113727786	+	15332	protein_coding	WSC domain containing 2 [Source:MGI Symbol;Acc:MGI:2445030]	-
ENSMUSG00000028005	722.1825245	131.8110525	2.452597015	5.02E-08	5.97E-07	Gucy1b1	3	81939313	81981996	-	3927	protein_coding	guanylate cyclase 1, soluble, beta 1 [Source:MGI Symbol;Acc:MGI:1860604]	-
ENSMUSG00000002104	104.3978653	12.34341746	3.065693425	5.03E-08	5.98E-07	Rapsn	2	90865965	90876074	+	1802	protein_coding	receptor-associated protein of the synapse [Source:MGI Symbol;Acc:MGI:99422]	-
ENSMUSG00000031290	1.231561878	50.24366407	-5.236450438	5.07E-08	6.03E-07	Lrch2	X	146253371	146337077	-	6420	protein_coding	leucine-rich repeats and calponin homology (CH) domain containing 2 [Source:MGI Symbol;Acc:MGI:2147870]	-
ENSMUSG00000029086	2695.694679	519.873594	2.374098985	5.09E-08	6.04E-07	Prom1	5	44150962	44259374	-	7175	protein_coding	prominin 1 [Source:MGI Symbol;Acc:MGI:1100886]	-
ENSMUSG00000106755	128.6723281	712.6689695	-2.468632772	5.13E-08	6.08E-07	Tpi-rs11	6	127160372	127160681	-	310	processed_pseudogene	triosephosphate isomerase related sequence 11 [Source:MGI Symbol;Acc:MGI:98799]	-
ENSMUSG00000040740	76.48222093	6.575864842	3.511861561	5.24E-08	6.22E-07	Slc25a34	4	141346135	141351132	-	2670	protein_coding	solute carrier family 25, member 34 [Source:MGI Symbol;Acc:MGI:2686215]	-
ENSMUSG00000022322	55.84890317	339.4368896	-2.601416753	5.28E-08	6.25E-07	Shcbp1	8	4785976	4829567	-	6295	protein_coding	Shc SH2-domain binding protein 1 [Source:MGI Symbol;Acc:MGI:1338802]	-
ENSMUSG00000108551	109.2527584	13.16734581	3.038983705	5.34E-08	6.25E-07	Gm20274	7	122594571	122595154	+	584	lncRNA	predicted gene, 20274 [Source:MGI Symbol;Acc:MGI:5012459]	-
ENSMUSG00000108461	1.39E-17	42.82843064	-8.452022036	5.34E-08	6.25E-07	AV356131	7	116042810	116043559	+	750	lncRNA	expressed sequence AV356131 [Source:MGI Symbol;Acc:MGI:2142184]	-
ENSMUSG00000034226	1.39E-17	42.82843064	-8.452022036	5.34E-08	6.25E-07	Rhov	2	119099682	119101753	-	1703	protein_coding	ras homolog family member V [Source:MGI Symbol;Acc:MGI:2444227]	-
ENSMUSG00000037686	1.39E-17	42.82843064	-8.452022036	5.34E-08	6.25E-07	Aspg	12	112073113	112093993	+	3521	protein_coding	asparaginase [Source:MGI Symbol;Acc:MGI:2144822]	-
ENSMUSG00000024403	1.39E-17	42.82843064	-8.452022036	5.34E-08	6.25E-07	Atp6v1g2	17	35452636	35457743	+	2510	protein_coding	ATPase, H+ transporting, lysosomal V1 subunit G2 [Source:MGI Symbol;Acc:MGI:1913487]	-
ENSMUSG00000081944	1.39E-17	42.82843064	-8.452022036	5.34E-08	6.25E-07	Gm12276	11	62222247	62222547	+	301	processed_pseudogene	predicted gene 12276 [Source:MGI Symbol;Acc:MGI:3649700]	-
ENSMUSG00000054598	1.39E-17	42.82843064	-8.452022036	5.34E-08	6.25E-07	9130230L23Rik	5	66136701	66161628	-	7830	protein_coding	RIKEN cDNA 9130230L23 gene [Source:MGI Symbol;Acc:MGI:3041166]	-
ENSMUSG00000103983	1.39E-17	42.82843064	-8.452022036	5.34E-08	6.25E-07	Gm20045	1	171148169	171153745	-	5577	lncRNA	predicted gene, 20045 [Source:MGI Symbol;Acc:MGI:5012230]	-
ENSMUSG00000106237	1.39E-17	42.82843064	-8.452022036	5.34E-08	6.25E-07	Gm8066	5	137508515	137515763	+	485	lncRNA	predicted gene 8066 [Source:MGI Symbol;Acc:MGI:3646351]	-
ENSMUSG00000021700	1.39E-17	42.82843064	-8.452022036	5.34E-08	6.25E-07	Rab3c	13	110190721	110417530	-	12049	protein_coding	RAB3C, member RAS oncogene family [Source:MGI Symbol;Acc:MGI:1914545]	-
ENSMUSG00000097643	1.39E-17	42.82843064	-8.452022036	5.34E-08	6.25E-07	A130051J06Rik	15	95685737	95689523	-	2618	lncRNA	RIKEN cDNA A130051J0 gene [Source:MGI Symbol;Acc:MGI:3642574]	-
ENSMUSG00000032415	1.39E-17	42.82843064	-8.452022036	5.34E-08	6.25E-07	Ube2cbp	9	86189359	86347003	-	1790	protein_coding	ubiquitin-conjugating enzyme E2C binding protein [Source:MGI Symbol;Acc:MGI:1917598]	-
ENSMUSG00000087153	1.39E-17	42.82843064	-8.452022036	5.34E-08	6.25E-07	Gm6483	8	19732465	19747752	+	862	unprocessed_pseudogene	predicted gene 6483 [Source:MGI Symbol;Acc:MGI:3644574]	-
ENSMUSG00000073176	1.39E-17	42.82843064	-8.452022036	5.34E-08	6.25E-07	Zfp449	X	55391760	55411034	+	3738	protein_coding	zinc finger protein 449 [Source:MGI Symbol;Acc:MGI:1925869]	-
ENSMUSG00000026676	1.39E-17	42.82843064	-8.452022036	5.34E-08	6.25E-07	Ccdc3	2	5142587	5235689	+	2670	protein_coding	coiled-coil domain containing 3 [Source:MGI Symbol;Acc:MGI:1921436]	-
ENSMUSG00000100975	1.39E-17	42.82843064	-8.452022036	5.34E-08	6.25E-07	Gm28875	12	104891760	104892948	-	1189	lncRNA	predicted gene 28875 [Source:MGI Symbol;Acc:MGI:5579581]	-
ENSMUSG00000050395	1.39E-17	42.82843064	-8.452022036	5.34E-08	6.25E-07	Tnfsf15	4	63642840	63663350	-	5828	protein_coding	tumor necrosis factor (ligand) superfamily, member 15 [Source:MGI Symbol;Acc:MGI:2180140]	-
ENSMUSG00000039814	1.39E-17	42.82843064	-8.452022036	5.34E-08	6.25E-07	Xkr5	8	18982745	19000991	-	4141	protein_coding	X-linked Kx blood group related 5 [Source:MGI Symbol;Acc:MGI:2442327]	-
ENSMUSG00000090173	1.39E-17	42.82843064	-8.452022036	5.34E-08	6.25E-07	Fbxw10	11	62737895	62768291	+	4025	protein_coding	F-box and WD-40 domain protein 10 [Source:MGI Symbol;Acc:MGI:3052463]	-
ENSMUSG00000030745	1.39E-17	42.82843064	-8.452022036	5.34E-08	6.25E-07	Il21r	7	125202601	125232742	+	3324	protein_coding	interleukin 21 receptor [Source:MGI Symbol;Acc:MGI:1890475]	-
ENSMUSG00000029026	1.39E-17	42.82843064	-8.452022036	5.34E-08	6.25E-07	Trp73	4	154140706	154224665	-	5538	protein_coding	transformation related protein 73 [Source:MGI Symbol;Acc:MGI:1336991]	-
ENSMUSG00000025902	1.39E-17	42.82843064	-8.452022036	5.34E-08	6.25E-07	Sox17	1	4561154	4567577	-	4772	protein_coding	SRY (sex determining region Y)-box 17 [Source:MGI Symbol;Acc:MGI:107543]	-
ENSMUSG00000041272	1.39E-17	42.82843064	-8.452022036	5.34E-08	6.25E-07	Tox	4	6686353	6991557	-	7609	protein_coding	thymocyte selection-associated high mobility group box [Source:MGI Symbol;Acc:MGI:2181659]	-
ENSMUSG00000113070	44.92537258	1.632002234	4.668658626	5.34E-08	6.25E-07	Gm48420	13	95160809	95161408	+	600	lncRNA	predicted gene, 48420 [Source:MGI Symbol;Acc:MGI:6097914]	-
ENSMUSG00000084965	44.92537258	1.632002234	4.668658626	5.34E-08	6.25E-07	Gm13857	6	34396331	34422371	-	2851	transcribed_processed_pseudogene	predicted gene 13857 [Source:MGI Symbol;Acc:MGI:3649688]	-
ENSMUSG00000050014	44.92537258	1.632002234	4.668658626	5.34E-08	6.25E-07	Apol10b	15	77468019	77480325	-	2325	protein_coding	apolipoprotein L 10B [Source:MGI Symbol;Acc:MGI:3043522]	-
ENSMUSG00000030107	167.5114578	23.87834197	2.803086946	5.36E-08	6.27E-07	Usp18	6	121222865	121247876	+	2790	protein_coding	ubiquitin specific peptidase 18 [Source:MGI Symbol;Acc:MGI:1344364]	-
ENSMUSG00000074923	132.313497	729.9711184	-2.463007414	5.41E-08	6.33E-07	Pak6	2	118493784	118528501	+	5211	protein_coding	p21 (RAC1) activated kinase 6 [Source:MGI Symbol;Acc:MGI:2679420]	-
ENSMUSG00000030711	321.6542043	54.36323571	2.561629497	5.44E-08	6.35E-07	Sult1a1	7	126272037	126275604	-	1507	protein_coding	sulfotransferase family 1A, phenol-preferring, member 1 [Source:MGI Symbol;Acc:MGI:102896]	-
ENSMUSG00000043004	697.9080817	127.6914907	2.449038244	5.47E-08	6.39E-07	Gng2	14	19922627	20027695	-	4390	protein_coding	guanine nucleotide binding protein (G protein), gamma 2 [Source:MGI Symbol;Acc:MGI:102705]	-
ENSMUSG00000109602	87.40573602	9.047688302	3.251994198	5.49E-08	6.41E-07	Gm31597	7	45391473	45399681	+	515	lncRNA	predicted gene, 31597 [Source:MGI Symbol;Acc:MGI:5590756]	-
ENSMUSG00000078877	3.65875187	67.54585659	-4.168519391	5.50E-08	6.41E-07	Gm14295	2	176490405	176503016	+	3527	protein_coding	predicted gene 14295 [Source:MGI Symbol;Acc:MGI:3709624]	-
ENSMUSG00000054850	3.65875187	67.54585659	-4.168519391	5.50E-08	6.41E-07	Smim10l2a	X	55419946	55423159	+	2393	protein_coding	small integral membrane protein 10 like 2A [Source:MGI Symbol;Acc:MGI:2443645]	-
ENSMUSG00000066677	70.41359988	5.751914932	3.581645587	5.50E-08	6.41E-07	Ifi208	1	173501241	173525961	+	5258	protein_coding	interferon activated gene 208 [Source:MGI Symbol;Acc:MGI:2442822]	-
ENSMUSG00000087055	58.27635335	3.280013238	4.094140393	5.56E-08	6.47E-07	Gm11948	11	3303573	3304911	-	539	lncRNA	predicted gene 11948 [Source:MGI Symbol;Acc:MGI:3650068]	-
ENSMUSG00000085307	58.27635335	4.103992329	3.782605916	5.56E-08	6.47E-07	Gm11525	11	96809767	96813319	-	2804	lncRNA	predicted gene 11525 [Source:MGI Symbol;Acc:MGI:3651809]	-
ENSMUSG00000085846	58.27635335	4.103992329	3.782605916	5.56E-08	6.47E-07	Gm15597	17	28178589	28184290	-	1050	lncRNA	predicted gene 15597 [Source:MGI Symbol;Acc:MGI:3783044]	-
ENSMUSG00000028883	371.4168167	1938.649787	-2.383636278	5.61E-08	6.53E-07	Sema3a	5	13175381	13652533	+	13868	protein_coding	sema domain, immunoglobulin domain (Ig), short basic domain, secreted, (semaphorin) 3A [Source:MGI Symbol;Acc:MGI:107558]	-
ENSMUSG00000009941	64.34497745	4.927958272	3.66921432	5.64E-08	6.55E-07	Nxf2	X	133845275	133865503	-	2568	protein_coding	nuclear RNA export factor 2 [Source:MGI Symbol;Acc:MGI:1933192]	-
ENSMUSG00000085526	64.34497745	4.927958272	3.66921432	5.64E-08	6.55E-07	Gm16083	1	130390313	130484812	+	2547	lncRNA	predicted gene 16083 [Source:MGI Symbol;Acc:MGI:3802163]	-
ENSMUSG00000053964	310.7307038	51.89149291	2.578759836	5.67E-08	6.58E-07	Lgals4	7	28533279	28541133	+	2315	protein_coding	lectin, galactose binding, soluble 4 [Source:MGI Symbol;Acc:MGI:107536]	-
ENSMUSG00000041797	223.3426945	35.41318923	2.651978287	5.72E-08	6.64E-07	Abca9	11	109991575	110059022	-	8048	protein_coding	ATP-binding cassette, sub-family A (ABC1), member 9 [Source:MGI Symbol;Acc:MGI:2386796]	-
ENSMUSG00000054945	135.9546657	18.11089547	2.898368722	5.73E-08	6.65E-07	Gm9958	5	90514479	90516347	+	1869	lncRNA	predicted gene 9958 [Source:MGI Symbol;Acc:MGI:3641866]	-
ENSMUSG00000025432	135.9546657	18.11089547	2.898368722	5.73E-08	6.65E-07	Avil	10	126836578	126856863	+	3398	protein_coding	advillin [Source:MGI Symbol;Acc:MGI:1333798]	-
ENSMUSG00000038602	37.64301333	0.808128507	5.317499594	5.79E-08	6.70E-07	Slc35f1	10	52566629	52987718	+	4941	protein_coding	solute carrier family 35, member F1 [Source:MGI Symbol;Acc:MGI:2139810]	-
ENSMUSG00000069441	37.64301333	1.39E-17	8.265226117	5.79E-08	6.70E-07	Dsg1a	18	20443868	20476407	+	5686	protein_coding	desmoglein 1 alpha [Source:MGI Symbol;Acc:MGI:94930]	-
ENSMUSG00000065360	37.64301333	1.39E-17	8.265226117	5.79E-08	6.70E-07	Gm24412	7	97171015	97171123	+	109	snoRNA	predicted gene, 24412 [Source:MGI Symbol;Acc:MGI:5454189]	-
ENSMUSG00000083170	37.64301333	0.808128507	5.317499594	5.79E-08	6.70E-07	Gm14405	2	176543644	176547341	-	2330	unprocessed_pseudogene	predicted gene 14405 [Source:MGI Symbol;Acc:MGI:3649815]	-
ENSMUSG00000114709	103.1841419	12.34341746	3.048839533	5.84E-08	6.75E-07	Gm47920	14	25460404	25462811	+	1476	lncRNA	predicted gene, 47920 [Source:MGI Symbol;Acc:MGI:6097174]	-
ENSMUSG00000115417	81.33711693	7.399809673	3.433540128	5.94E-08	6.86E-07	Gm48949	14	47082270	47082937	+	668	lncRNA	predicted gene, 48949 [Source:MGI Symbol;Acc:MGI:6118274]	-
ENSMUSG00000104347	81.33711693	8.22375056	3.283887164	5.94E-08	6.86E-07	Gm37689	4	6378018	6378292	+	275	TEC	predicted gene, 37689 [Source:MGI Symbol;Acc:MGI:5610917]	-
ENSMUSG00000102516	81.33711693	8.22375056	3.283887164	5.94E-08	6.86E-07	Gm38340	7	36421271	36425278	+	4008	TEC	predicted gene, 38340 [Source:MGI Symbol;Acc:MGI:5611568]	-
ENSMUSG00000074800	304.6620923	51.06757852	2.573343476	5.95E-08	6.87E-07	Gm4149	13	75793015	75793290	+	276	processed_pseudogene	predicted pseudogene 4149 [Source:MGI Symbol;Acc:MGI:3782325]	-
ENSMUSG00000097328	376.2717056	65.07411596	2.528973407	5.96E-08	6.88E-07	Tnfsf12	11	69577076	69586675	-	1515	protein_coding	tumor necrosis factor (ligand) superfamily, member 12 [Source:MGI Symbol;Acc:MGI:1196259]	-
ENSMUSG00000026773	446.6675939	2306.938377	-2.368453368	6.06E-08	6.99E-07	Pfkfb3	2	11476244	11558888	-	7561	protein_coding	6-phosphofructo-2-kinase/fructose-2,6-biphosphatase 3 [Source:MGI Symbol;Acc:MGI:2181202]	-
ENSMUSG00000001946	444.2401495	2296.227523	-2.369599854	6.10E-08	7.03E-07	Esam	9	37439374	37449615	+	2867	protein_coding	endothelial cell-specific adhesion molecule [Source:MGI Symbol;Acc:MGI:1916774]	-
ENSMUSG00000087013	233.0524739	37.06102153	2.647978787	6.25E-08	7.20E-07	2610027K06Rik	11	85682487	85723049	-	2574	lncRNA	RIKEN cDNA 2610027K06 gene [Source:MGI Symbol;Acc:MGI:1917159]	-
ENSMUSG00000038552	50.99400173	310.599972	-2.604328616	6.33E-08	7.29E-07	Fndc4	5	31449586	31453424	-	3039	protein_coding	fibronectin type III domain containing 4 [Source:MGI Symbol;Acc:MGI:1917195]	-
ENSMUSG00000045259	196.6407999	29.64577106	2.723745856	6.37E-08	7.34E-07	Klhdc9	1	171186014	171188366	-	1558	protein_coding	kelch domain containing 9 [Source:MGI Symbol;Acc:MGI:1916124]	-
[truncated: 6,669 more rows]
