# Supplementary material for: Impaired AT2 to AT1 cell transition in PM2.5-induced mouse model of chronic obstructive pulmonary disease
Source: Respir Res. 2022 Mar 25;23:70. doi: 10.1186/s12931-022-01996-w (PMC8957194; doi:10.1186/s12931-022-01996-w)
Supplement: Supplementary file 2 — Additional file 2. Alveolar differentiation phase RNA-seq, include RNA sequencing data of alveolar organoids in differentiation phase. [file 12931_2022_1996_MOESM2_ESM.xls]

## Sheet: ADM_D7_PMvsADM_D7_C_deg_all
gene_id	ADM_D7_PM	ADM_D7_C	log2FoldChange	pvalue	padj	gene_name	gene_chr	gene_start	gene_end	gene_strand	gene_length	gene_biotype	gene_description	tf_family
ENSMUSG00000084911	4.67171	969.514	-7.6545	5.15748e-33	1.1854e-28	Gm16185	9	96967379	96970663	+	3207	lncRNA	predicted gene 16185 [Source:MGI Symbol;Acc:MGI:3802169]	-
ENSMUSG00000094410	17.9637	1910.87	-6.72185	1.98702e-32	2.28349e-28	Gm38394	1	133547678	133589056	-	10156	protein_coding	predicted gene, 38394 [Source:MGI Symbol;Acc:MGI:5614057]	-
ENSMUSG00000022097	381364	5999.86	5.99007	5.06002e-32	3.87665e-28	Sftpc	14	70758389	70761521	-	1034	protein_coding	surfactant associated protein C [Source:MGI Symbol;Acc:MGI:109517]	-
ENSMUSG00000033792	5.45363	685.573	-6.93742	1.35731e-28	7.79909e-25	Atp7a	X	105070882	105168532	+	8734	protein_coding	ATPase, Cu++ transporting, alpha polypeptide [Source:MGI Symbol;Acc:MGI:99400]	-
ENSMUSG00000030660	47.6745	2625.83	-5.77924	2.05772e-28	9.45894e-25	Pik3c2a	7	115936500	116042684	-	11133	protein_coding	phosphatidylinositol-4-phosphate 3-kinase catalytic subunit type 2 alpha [Source:MGI Symbol;Acc:MGI:1203729]	-
ENSMUSG00000084834	1.38778e-17	405.47	-11.707	1.80737e-27	6.92345e-24	4930565N06Rik	16	36700881	36717551	-	2416	lncRNA	RIKEN cDNA 4930565N06 gene [Source:MGI Symbol;Acc:MGI:1915556]	-
ENSMUSG00000054146	1433.12	21.7659	6.03457	3.53355e-27	1.16022e-23	Krt15	11	100022584	100026754	-	1767	protein_coding	keratin 15 [Source:MGI Symbol;Acc:MGI:96689]	-
ENSMUSG00000116908	9.36311	734.176	-6.27171	1.207e-26	3.46771e-23	Gm49599	16	36695502	36700596	+	5095	TEC	predicted gene, 49599 [Source:MGI Symbol;Acc:MGI:6215007]	-
ENSMUSG00000034218	11.7088	789.173	-6.05767	2.60565e-26	6.65426e-23	Atm	9	53350449	53448040	-	10338	protein_coding	ataxia telangiectasia mutated [Source:MGI Symbol;Acc:MGI:107202]	-
ENSMUSG00000024653	18612	511.628	5.18473	6.45983e-26	1.48473e-22	Scgb1a1	19	9061000	9065322	-	476	protein_coding	secretoglobin, family 1A, member 1 (uteroglobin) [Source:MGI Symbol;Acc:MGI:98919]	-
ENSMUSG00000090509	5311.9	147.109	5.17334	3.48096e-25	7.2733e-22	Sfta2	17	35912441	35961463	+	1085	protein_coding	surfactant associated 2 [Source:MGI Symbol;Acc:MGI:3643293]	-
ENSMUSG00000025240	16.4	871.03	-5.71883	4.41636e-25	8.4588e-22	Sacm1l	9	123358824	123421665	+	3738	protein_coding	SAC1 suppressor of actin mutations 1-like (yeast) [Source:MGI Symbol;Acc:MGI:1933169]	-
ENSMUSG00000022766	373.708	1.38778e-17	11.5896	2.17151e-24	3.83924e-21	Serpind1	16	17149235	17161439	+	2191	protein_coding	serine (or cysteine) peptidase inhibitor, clade D, member 1 [Source:MGI Symbol;Acc:MGI:96051]	-
ENSMUSG00000040592	669.249	8.97568	6.2049	3.01159e-24	4.94417e-21	Cd79b	11	106202167	106205588	-	1431	protein_coding	CD79B antigen [Source:MGI Symbol;Acc:MGI:96431]	-
ENSMUSG00000021823	89.8948	2879.08	-4.99903	8.98494e-24	1.37673e-20	Vcl	14	20979466	21083744	+	8191	protein_coding	vinculin [Source:MGI Symbol;Acc:MGI:98927]	-
ENSMUSG00000027533	3411.99	113.855	4.90416	5.07911e-23	7.29614e-20	Fabp5	3	10077608	10081667	+	3567	protein_coding	fatty acid binding protein 5, epidermal [Source:MGI Symbol;Acc:MGI:101790]	-
ENSMUSG00000102602	1.54391	250.709	-7.21767	9.18275e-23	1.17253e-19	A930004J17Rik	4	131605939	131610548	+	4610	TEC	RIKEN cDNA A930004J17 gene [Source:MGI Symbol;Acc:MGI:2442442]	-
ENSMUSG00000107962	1.54391	250.709	-7.21767	9.18275e-23	1.17253e-19	Gm43980	6	49231785	49233396	+	1612	TEC	predicted gene, 43980 [Source:MGI Symbol;Acc:MGI:5690372]	-
ENSMUSG00000037095	19965.4	773.825	4.68918	1.60423e-22	1.94061e-19	Lrg1	17	56426678	56429001	-	1408	protein_coding	leucine-rich alpha-2-glycoprotein 1 [Source:MGI Symbol;Acc:MGI:1924155]	-
ENSMUSG00000015093	10874.8	420.818	4.69133	2.20139e-22	2.52984e-19	Clic3	2	25346850	25348788	+	1012	protein_coding	chloride intracellular channel 3 [Source:MGI Symbol;Acc:MGI:1916704]	-
ENSMUSG00000117050	4.67171	330.008	-6.10002	4.02857e-22	4.40918e-19	1700023B13Rik	17	29312390	29313435	-	1046	TEC	RIKEN cDNA 1700023B13 gene [Source:MGI Symbol;Acc:MGI:1920529]	-
ENSMUSG00000117310	1.38778e-17	232.803	-10.9068	5.19164e-22	5.42385e-19	Ptp4a1	1	30979383	30988851	-	4145	protein_coding	protein tyrosine phosphatase 4a1 [Source:MGI Symbol;Acc:MGI:1277096]	-
ENSMUSG00000075420	2297.07	81.8798	4.8085	6.08196e-22	6.07773e-19	Smim6	11	115802843	115804746	+	978	protein_coding	small integral membrane protein 6 [Source:MGI Symbol;Acc:MGI:1915778]	-
ENSMUSG00000022801	11.7088	493.722	-5.38113	1.29022e-21	1.2356e-18	Lrch3	16	32734470	32836017	+	6610	protein_coding	leucine-rich repeats and calponin homology (CH) domain containing 3 [Source:MGI Symbol;Acc:MGI:1917394]	-
ENSMUSG00000047797	766.981	20.4869	5.21975	1.67018e-21	1.5355e-18	Gjb1	X	100419984	100429235	+	1707	protein_coding	gap junction protein, beta 1 [Source:MGI Symbol;Acc:MGI:95719]	-
ENSMUSG00000030785	700.523	19.2079	5.18156	6.46282e-21	5.71313e-18	Cox6a2	7	127804607	127805559	-	680	protein_coding	cytochrome c oxidase subunit 6A2 [Source:MGI Symbol;Acc:MGI:104649]	-
ENSMUSG00000025437	107.877	2427.59	-4.49025	2.03611e-20	1.73326e-17	Usp33	3	152052115	152099254	+	9675	protein_coding	ubiquitin specific peptidase 33 [Source:MGI Symbol;Acc:MGI:2159711]	-
ENSMUSG00000033855	25.7824	725.223	-4.80634	2.67858e-20	2.19873e-17	Ston1	17	88905112	88970014	+	4521	protein_coding	stonin 1 [Source:MGI Symbol;Acc:MGI:1924307]	-
ENSMUSG00000054986	2698.16	120.25	4.48676	3.1297e-20	2.48045e-17	Sec14l3	11	4014841	4027736	+	2784	protein_coding	SEC14-like lipid binding 3 [Source:MGI Symbol;Acc:MGI:3617848]	-
ENSMUSG00000002265	35.1648	920.911	-4.70528	3.51223e-20	2.69084e-17	Peg3	7	6706891	6733430	-	13616	protein_coding	paternally expressed 3 [Source:MGI Symbol;Acc:MGI:104748]	-
ENSMUSG00000029829	9098.42	441.282	4.36554	3.66808e-20	2.70539e-17	Tmem213	6	38086190	38092744	+	631	protein_coding	transmembrane protein 213 [Source:MGI Symbol;Acc:MGI:1924772]	-
ENSMUSG00000039196	286.14	2.58085	6.73941	3.76664e-20	2.70539e-17	Orm1	4	63262797	63266400	+	775	protein_coding	orosomucoid 1 [Source:MGI Symbol;Acc:MGI:97443]	-
ENSMUSG00000001998	18.7456	569.183	-4.91377	3.97699e-20	2.76991e-17	Ap4e1	2	126850637	126909829	+	9810	protein_coding	adaptor-related protein complex AP-4, epsilon 1 [Source:MGI Symbol;Acc:MGI:1336993]	-
ENSMUSG00000030431	3039.83	144.551	4.39342	1.00867e-19	6.81859e-17	Tmem238	7	4787556	4792655	-	1439	protein_coding	transmembrane protein 238 [Source:MGI Symbol;Acc:MGI:1922935]	-
ENSMUSG00000035284	78.1669	1656.34	-4.40281	1.94932e-19	1.25998e-16	Vps13c	9	67747678	67902920	+	16299	protein_coding	vacuolar protein sorting 13C [Source:MGI Symbol;Acc:MGI:2444207]	-
ENSMUSG00000115624	1.54391	175.248	-6.7013	1.97352e-19	1.25998e-16	Gm49204	14	49261387	49266026	-	4640	TEC	predicted gene, 49204 [Source:MGI Symbol;Acc:MGI:6118653]	-
ENSMUSG00000103509	11.7088	390.122	-5.04143	2.36133e-19	1.46683e-16	Gm38372	1	7218334	7222361	+	4028	TEC	predicted gene, 38372 [Source:MGI Symbol;Acc:MGI:5611600]	-
ENSMUSG00000104546	5.45363	266.058	-5.57217	2.85154e-19	1.72473e-16	Gm43858	3	152091897	152093674	+	1778	TEC	predicted gene 43858 [Source:MGI Symbol;Acc:MGI:5663995]	-
ENSMUSG00000090582	2.32588	194.433	-6.30117	4.65408e-19	2.7428e-16	Gm17024	12	40259486	40261072	-	634	lncRNA	predicted gene 17024 [Source:MGI Symbol;Acc:MGI:4937851]	-
ENSMUSG00000034773	2243.12	113.855	4.29908	7.04476e-19	4.04792e-16	Hrob	11	102139708	102156013	+	3032	protein_coding	homologous recombination factor with OB-fold [Source:MGI Symbol;Acc:MGI:2387601]	-
ENSMUSG00000040808	9607.4	535.929	4.16379	7.70032e-19	4.31669e-16	S100g	X	161744988	161747595	-	480	protein_coding	S100 calcium binding protein G [Source:MGI Symbol;Acc:MGI:104528]	-
ENSMUSG00000061527	878.004	37.1142	4.56059	8.82706e-19	4.8305e-16	Krt5	15	101615505	101621333	-	2197	protein_coding	keratin 5 [Source:MGI Symbol;Acc:MGI:96702]	-
ENSMUSG00000004892	1021.08	46.0673	4.46733	1.20885e-18	6.46147e-16	Bcan	3	87894838	87907537	-	4064	protein_coding	brevican [Source:MGI Symbol;Acc:MGI:1096385]	-
ENSMUSG00000066571	41.4196	841.613	-4.34007	4.08951e-18	2.11348e-15	Garre1	7	33936132	34012976	-	8239	protein_coding	granule associated Rac and RHOG effector 1 [Source:MGI Symbol;Acc:MGI:1924311]	-
ENSMUSG00000085465	17.9637	443.84	-4.61598	4.13795e-18	2.11348e-15	Gm15347	8	12910358	12927344	-	385	lncRNA	predicted gene 15347 [Source:MGI Symbol;Acc:MGI:3705310]	-
ENSMUSG00000097090	14.0544	387.564	-4.77138	5.8561e-18	2.92601e-15	Gm26724	17	27420006	27422045	+	1650	lncRNA	predicted gene, 26724 [Source:MGI Symbol;Acc:MGI:5477218]	-
ENSMUSG00000025959	63.3116	1175.43	-4.21152	6.51737e-18	3.18713e-15	Klf7	1	64068606	64161441	-	8131	protein_coding	Kruppel-like factor 7 (ubiquitous) [Source:MGI Symbol;Acc:MGI:1935151]	-
ENSMUSG00000106087	0.76215	145.83	-7.33606	8.30504e-18	3.97673e-15	Gm43609	3	121555842	121558553	-	2712	TEC	predicted gene 43609 [Source:MGI Symbol;Acc:MGI:5663746]	-
ENSMUSG00000060180	272.067	5.13868	5.69972	1.04753e-17	4.91355e-15	Myh13	11	67212484	67262412	+	6180	protein_coding	myosin, heavy polypeptide 13, skeletal muscle [Source:MGI Symbol;Acc:MGI:1339967]	-
ENSMUSG00000063415	46.1108	878.704	-4.24799	1.21708e-17	5.59466e-15	Cyp26b1	6	84548396	84570890	-	5352	protein_coding	cytochrome P450, family 26, subfamily b, polypeptide 1 [Source:MGI Symbol;Acc:MGI:2176159]	-
ENSMUSG00000104814	6.23554	239.198	-5.22997	1.4109e-17	6.35848e-15	Gm42979	5	129633211	129635438	+	2228	TEC	predicted gene 42979 [Source:MGI Symbol;Acc:MGI:5663116]	-
ENSMUSG00000033624	30.4736	622.902	-4.34699	1.45473e-17	6.42992e-15	Pdpr	8	111821262	111863706	+	5028	protein_coding	pyruvate dehydrogenase phosphatase regulatory subunit [Source:MGI Symbol;Acc:MGI:2442188]	-
ENSMUSG00000069892	1.54391	140.714	-6.38487	1.68155e-17	7.29222e-15	9930111J21Rik2	11	48906701	48942069	-	7017	protein_coding	RIKEN cDNA 9930111J21 gene 2 [Source:MGI Symbol;Acc:MGI:3711310]	-
ENSMUSG00000006403	113.35	1875.05	-4.04637	1.95027e-17	8.30091e-15	Adamts4	1	171077990	171088206	+	4810	protein_coding	a disintegrin-like and metallopeptidase (reprolysin type) with thrombospondin type 1 motif, 4 [Source:MGI Symbol;Acc:MGI:1339949]	-
ENSMUSG00000022629	98.4952	1629.48	-4.04626	2.51435e-17	1.05072e-14	Kif21a	15	90817479	90934151	-	6476	protein_coding	kinesin family member 21A [Source:MGI Symbol;Acc:MGI:109188]	-
ENSMUSG00000043681	415.928	15.3708	4.74933	2.90954e-17	1.19416e-14	Fam25c	14	34073838	34077390	-	408	protein_coding	family with sequence similarity 25, member C [Source:MGI Symbol;Acc:MGI:1916384]	-
ENSMUSG00000102918	45.3289	824.985	-4.18159	3.19818e-17	1.2896e-14	Pcdhgc3	18	37939417	37974926	+	5499	protein_coding	protocadherin gamma subfamily C, 3 [Source:MGI Symbol;Acc:MGI:1935201]	-
ENSMUSG00000105572	1.38778e-17	136.877	-10.141	3.47528e-17	1.37717e-14	Gm43300	3	119521397	119523439	-	2043	TEC	predicted gene 43300 [Source:MGI Symbol;Acc:MGI:5663437]	-
ENSMUSG00000113252	254.866	5.13868	5.60555	3.99936e-17	1.55799e-14	Gm33489	13	44164068	44171998	-	673	lncRNA	predicted gene, 33489 [Source:MGI Symbol;Acc:MGI:5592648]	-
ENSMUSG00000027530	150.879	1.38778e-17	10.2818	4.25611e-17	1.63037e-14	Fabp12	3	10309269	10366243	-	2787	protein_coding	fatty acid binding protein 12 [Source:MGI Symbol;Acc:MGI:1922747]	-
ENSMUSG00000039579	2.32588	154.784	-5.97234	4.84979e-17	1.82734e-14	Grin3a	4	49661611	49845744	-	12275	protein_coding	glutamate receptor ionotropic, NMDA3A [Source:MGI Symbol;Acc:MGI:1933206]	-
ENSMUSG00000071230	544.152	25.603	4.40445	7.07911e-17	2.62429e-14	Npw	17	24876304	24877431	-	638	protein_coding	neuropeptide W [Source:MGI Symbol;Acc:MGI:2685781]	-
ENSMUSG00000074217	787.309	42.2303	4.21748	7.52961e-17	2.74699e-14	Misp3	8	84736851	84738800	-	1413	protein_coding	MISP family member 3 [Source:MGI Symbol;Acc:MGI:1917384]	-
ENSMUSG00000111394	167.298	2491.54	-3.89539	1.05674e-16	3.74364e-14	Gm49759	9	59580097	59583983	+	3887	TEC	predicted gene, 49759 [Source:MGI Symbol;Acc:MGI:6215263]	-
ENSMUSG00000059956	195.445	2.58085	6.18978	1.05872e-16	3.74364e-14	Serpinb12	1	106862179	106884810	+	2498	protein_coding	serine (or cysteine) peptidase inhibitor, clade B (ovalbumin), member 12 [Source:MGI Symbol;Acc:MGI:1919119]	-
ENSMUSG00000061762	522.26	25.603	4.34523	1.69594e-16	5.90598e-14	Tac1	6	7554879	7565834	+	3399	protein_coding	tachykinin 1 [Source:MGI Symbol;Acc:MGI:98474]	-
ENSMUSG00000034460	51.5838	837.776	-4.01784	2.10083e-16	7.20678e-14	Six4	12	73146383	73160230	-	10855	protein_coding	sine oculis-related homeobox 4 [Source:MGI Symbol;Acc:MGI:106034]	-
ENSMUSG00000047497	1.54391	124.087	-6.20359	2.17436e-16	7.34933e-14	Adamts12	15	11064876	11349317	+	10921	protein_coding	a disintegrin-like and metallopeptidase (reprolysin type) with thrombospondin type 1 motif, 12 [Source:MGI Symbol;Acc:MGI:2146046]	-
ENSMUSG00000105632	0.76215	122.808	-7.08836	2.54925e-16	8.49158e-14	Gm43272	5	101958358	101959941	+	1584	TEC	predicted gene 43272 [Source:MGI Symbol;Acc:MGI:5663409]	-
ENSMUSG00000104376	358.853	14.0918	4.66096	2.90314e-16	9.53224e-14	Gm37516	1	182507504	182509457	+	1954	TEC	predicted gene, 37516 [Source:MGI Symbol;Acc:MGI:5610744]	-
ENSMUSG00000074896	548.061	28.1611	4.27789	3.20643e-16	1.03798e-13	Ifit3	19	34560931	34566131	+	1745	protein_coding	interferon-induced protein with tetratricopeptide repeats 3 [Source:MGI Symbol;Acc:MGI:1101055]	-
ENSMUSG00000021789	21307.9	1605.18	3.7305	3.61793e-16	1.15492e-13	Sftpa1	14	40853739	40858409	+	2860	protein_coding	surfactant associated protein A1 [Source:MGI Symbol;Acc:MGI:109518]	-
ENSMUSG00000016239	48.4564	771.267	-3.9885	4.27616e-16	1.34635e-13	Lonrf3	X	35592006	35625994	+	3812	protein_coding	LON peptidase N-terminal domain and ring finger 3 [Source:MGI Symbol;Acc:MGI:1921615]	-
ENSMUSG00000029607	2.32588	136.877	-5.79509	5.76295e-16	1.75038e-13	Ankrd61	5	143827559	143834503	-	2331	protein_coding	ankyrin repeat domain 61 [Source:MGI Symbol;Acc:MGI:1913979]	-
ENSMUSG00000032525	489.422	6466.7	-3.72349	5.77648e-16	1.75038e-13	Nktr	9	121548235	121585909	+	21283	protein_coding	natural killer tumor recognition sequence [Source:MGI Symbol;Acc:MGI:97346]	-
ENSMUSG00000116604	5.45363	185.48	-5.05193	5.78791e-16	1.75038e-13	Gm49745	16	20385108	20387258	+	2151	lncRNA	predicted gene, 49745 [Source:MGI Symbol;Acc:MGI:6215237]	-
ENSMUSG00000032092	57.8386	876.146	-3.91774	5.97201e-16	1.78261e-13	Mpzl2	9	44951097	44965313	+	6968	protein_coding	myelin protein zero-like 2 [Source:MGI Symbol;Acc:MGI:1289160]	-
ENSMUSG00000064215	3660.62	272.453	3.74755	7.56332e-16	2.22866e-13	Ifi27	12	103400470	103406498	+	1467	protein_coding	interferon, alpha-inducible protein 27 [Source:MGI Symbol;Acc:MGI:1277180]	-
ENSMUSG00000042599	132.115	1817.5	-3.78064	8.46178e-16	2.46184e-13	Kdm7a	6	39113557	39183723	-	10057	protein_coding	lysine (K)-specific demethylase 7A [Source:MGI Symbol;Acc:MGI:2443388]	-
ENSMUSG00000102976	25.0005	448.956	-4.1588	9.10154e-16	2.61487e-13	Zc3h11a	1	133547600	133589118	-	6031	protein_coding	zinc finger CCCH type containing 11A [Source:MGI Symbol;Acc:MGI:1917829]	-
ENSMUSG00000035954	189.972	2526.07	-3.73203	9.64979e-16	2.73816e-13	Dock4	12	40495951	40896873	+	22923	protein_coding	dedicator of cytokinesis 4 [Source:MGI Symbol;Acc:MGI:1918006]	-
ENSMUSG00000031722	41030.9	3255.11	3.6559	1.04592e-15	2.90266e-13	Hp	8	110301760	110305804	-	1606	protein_coding	haptoglobin [Source:MGI Symbol;Acc:MGI:96211]	-
ENSMUSG00000027171	10.9269	263.5	-4.57397	1.04821e-15	2.90266e-13	Prrg4	2	104661086	104680221	-	3165	protein_coding	proline rich Gla (G-carboxyglutamic acid) 4 (transmembrane) [Source:MGI Symbol;Acc:MGI:2442211]	-
ENSMUSG00000102411	7.01744	207.223	-4.85617	1.18381e-15	3.23913e-13	Gm36936	9	72635422	72638170	+	2749	TEC	predicted gene, 36936 [Source:MGI Symbol;Acc:MGI:5610164]	-
ENSMUSG00000004610	2321.31	173.969	3.73731	1.48503e-15	4.01261e-13	Etfb	7	43093507	43107224	+	1164	protein_coding	electron transferring flavoprotein, beta polypeptide [Source:MGI Symbol;Acc:MGI:106098]	-
ENSMUSG00000017007	4594.16	358.146	3.68083	1.51297e-15	4.01261e-13	Rbpjl	2	164245061	164257368	+	5732	protein_coding	recombination signal binding protein for immunoglobulin kappa J region-like [Source:MGI Symbol;Acc:MGI:1196616]	-
ENSMUSG00000044098	37.5103	589.647	-3.96936	1.51887e-15	4.01261e-13	Rsbn1	3	103821436	103873952	+	6861	protein_coding	rosbin, round spermatid basic protein 1 [Source:MGI Symbol;Acc:MGI:2444993]	-
ENSMUSG00000043467	42.9833	651.04	-3.91642	1.54346e-15	4.03125e-13	Zbtb37	1	160830492	160862419	-	18814	protein_coding	zinc finger and BTB domain containing 37 [Source:MGI Symbol;Acc:MGI:2444467]	-
ENSMUSG00000107215	1.38778e-17	112.576	-9.85926	1.57355e-15	4.06364e-13	Gm43197	6	3336772	3339354	-	2583	TEC	predicted gene 43197 [Source:MGI Symbol;Acc:MGI:5663334]	-
ENSMUSG00000015452	171321	13899	3.62363	1.62256e-15	4.14366e-13	Ager	17	34816836	34819910	+	2141	protein_coding	advanced glycosylation end product-specific receptor [Source:MGI Symbol;Acc:MGI:893592]	-
ENSMUSG00000091625	154.789	1.30204	6.7897	1.8961e-15	4.789e-13	Lsm5	6	56678048	56681695	-	792	protein_coding	LSM5 homolog, U6 small nuclear RNA and mRNA degradation associated [Source:MGI Symbol;Acc:MGI:1913623]	-
ENSMUSG00000073016	3.88979	158.621	-5.29934	2.1486e-15	5.36777e-13	Uprt	X	103526424	103551096	+	2304	protein_coding	uracil phosphoribosyltransferase [Source:MGI Symbol;Acc:MGI:2685620]	-
ENSMUSG00000097379	2.32588	127.924	-5.69757	2.19182e-15	5.37915e-13	Gm26873	17	17610205	17632255	-	2529	lncRNA	predicted gene, 26873 [Source:MGI Symbol;Acc:MGI:5477367]	-
ENSMUSG00000066687	1.38778e-17	111.297	-9.84279	2.22337e-15	5.37915e-13	Zbtb16	9	48565597	48747522	-	5283	protein_coding	zinc finger and BTB domain containing 16 [Source:MGI Symbol;Acc:MGI:103222]	-
ENSMUSG00000003282	1.38778e-17	111.297	-9.84279	2.22337e-15	5.37915e-13	Plag1	4	3900996	3938423	-	8487	protein_coding	pleiomorphic adenoma gene 1 [Source:MGI Symbol;Acc:MGI:1891916]	-
ENSMUSG00000019817	52.3656	759.756	-3.85518	2.36743e-15	5.66803e-13	Plagl1	10	12936248	13007438	+	7819	protein_coding	pleiomorphic adenoma gene-like 1 [Source:MGI Symbol;Acc:MGI:1100874]	-
ENSMUSG00000024483	173.553	2211.43	-3.67043	2.7893e-15	6.60921e-13	Ankhd1	18	36693040	36791966	+	9234	protein_coding	ankyrin repeat and KH domain containing 1 [Source:MGI Symbol;Acc:MGI:1921733]	-
ENSMUSG00000002588	205.609	5.13868	5.2959	2.99535e-15	7.025e-13	Pon1	6	5168090	5193946	-	2898	protein_coding	paraoxonase 1 [Source:MGI Symbol;Acc:MGI:103295]	-
ENSMUSG00000104344	0.76215	107.46	-6.89592	3.15684e-15	7.32898e-13	Gm38077	9	104941976	104945220	+	3245	TEC	predicted gene, 38077 [Source:MGI Symbol;Acc:MGI:5611305]	-
ENSMUSG00000004815	28.128	457.909	-4.01813	3.40571e-15	7.82769e-13	Dgkq	5	108794559	108817538	-	7189	protein_coding	diacylglycerol kinase, theta [Source:MGI Symbol;Acc:MGI:102918]	-
ENSMUSG00000109864	7.79933	195.712	-4.6242	3.58048e-15	8.1479e-13	Eid3	10	82702460	82703764	+	1305	protein_coding	EP300 interacting inhibitor of differentiation 3 [Source:MGI Symbol;Acc:MGI:1913591]	-
ENSMUSG00000031765	22976.3	1937.73	3.56765	4.01008e-15	9.03606e-13	Mt1	8	94905710	94906955	+	1246	protein_coding	metallothionein 1 [Source:MGI Symbol;Acc:MGI:97171]	-
ENSMUSG00000004552	68.7846	917.074	-3.7341	5.54101e-15	1.23645e-12	Ctse	1	131566044	131603243	+	3170	protein_coding	cathepsin E [Source:MGI Symbol;Acc:MGI:107361]	-
ENSMUSG00000105742	3.10785	136.877	-5.3979	5.75866e-15	1.25697e-12	Gm42748	5	122303660	122306000	+	2341	TEC	predicted gene 42748 [Source:MGI Symbol;Acc:MGI:5662885]	-
ENSMUSG00000085790	159.48	2.58085	5.89662	5.76575e-15	1.25697e-12	Gm12729	4	105945911	105962265	-	624	lncRNA	predicted gene 12729 [Source:MGI Symbol;Acc:MGI:3649488]	-
ENSMUSG00000003423	1363.54	103.623	3.71672	5.79702e-15	1.25697e-12	Pih1d1	7	44803727	44809489	+	2020	protein_coding	PIH1 domain containing 1 [Source:MGI Symbol;Acc:MGI:1916095]	-
ENSMUSG00000069516	153867	13291.5	3.53309	6.17932e-15	1.32734e-12	Lyz2	10	117113236	117118226	-	1316	protein_coding	lysozyme 2 [Source:MGI Symbol;Acc:MGI:96897]	-
ENSMUSG00000051669	14025.7	1206.13	3.53951	6.40595e-15	1.36328e-12	AU021092	16	5029687	5040163	-	1368	protein_coding	expressed sequence AU021092 [Source:MGI Symbol;Acc:MGI:2146559]	-
ENSMUSG00000031433	3.10785	135.598	-5.38437	6.64426e-15	1.40102e-12	Rbm41	X	138790260	138899344	-	6638	protein_coding	RNA binding motif protein 41 [Source:MGI Symbol;Acc:MGI:2444923]	-
ENSMUSG00000030693	1049.23	78.0427	3.7473	7.27666e-15	1.52043e-12	Klk10	7	43430459	43434834	+	1373	protein_coding	kallikrein related-peptidase 10 [Source:MGI Symbol;Acc:MGI:1916790]	-
ENSMUSG00000024774	171.208	3.85973	5.43588	7.50589e-15	1.55419e-12	Ankrd22	19	34098869	34143453	-	3052	protein_coding	ankyrin repeat domain 22 [Source:MGI Symbol;Acc:MGI:1277101]	-
ENSMUSG00000045545	114.914	1.38778e-17	9.88942	7.65351e-15	1.57061e-12	Krt14	11	100093988	100098374	-	1758	protein_coding	keratin 14 [Source:MGI Symbol;Acc:MGI:96688]	-
ENSMUSG00000027380	304.905	14.0918	4.42603	8.16308e-15	1.66036e-12	Acoxl	2	127680796	127965793	+	3179	protein_coding	acyl-Coenzyme A oxidase-like [Source:MGI Symbol;Acc:MGI:1921371]	-
ENSMUSG00000059668	432.347	25.603	4.07273	8.60362e-15	1.73461e-12	Krt4	15	101826970	101833170	-	2133	protein_coding	keratin 4 [Source:MGI Symbol;Acc:MGI:96701]	-
ENSMUSG00000026961	2200.9	180.364	3.60842	8.95803e-15	1.79036e-12	Lrrc26	2	25179927	25181192	+	1190	protein_coding	leucine rich repeat containing 26 [Source:MGI Symbol;Acc:MGI:2385129]	-
ENSMUSG00000030249	37.5103	530.813	-3.81774	1.32269e-14	2.62076e-12	Abcc9	6	142533588	142648041	-	8373	protein_coding	ATP-binding cassette, sub-family C (CFTR/MRP), member 9 [Source:MGI Symbol;Acc:MGI:1352630]	-
ENSMUSG00000039438	307.25	15.3708	4.31258	1.44424e-14	2.83712e-12	Ttc36	9	44710694	44714369	-	918	protein_coding	tetratricopeptide repeat domain 36 [Source:MGI Symbol;Acc:MGI:2384760]	-
ENSMUSG00000031897	2170.41	184.201	3.55794	1.83223e-14	3.56881e-12	Psmb10	8	106662367	106665076	-	1705	protein_coding	proteasome (prosome, macropain) subunit, beta type 10 [Source:MGI Symbol;Acc:MGI:1096380]	-
ENSMUSG00000031762	504.278	33.2771	3.91775	1.95091e-14	3.76805e-12	Mt2	8	94899292	94900196	+	588	protein_coding	metallothionein 2 [Source:MGI Symbol;Acc:MGI:97172]	-
ENSMUSG00000102780	1.38778e-17	98.507	-9.66684	1.96936e-14	3.77199e-12	Gm38253	3	106632915	106637592	+	4678	TEC	predicted gene, 38253 [Source:MGI Symbol;Acc:MGI:5611481]	-
ENSMUSG00000109799	3.10785	127.924	-5.30038	2.1509e-14	4.08563e-12	Gm45515	7	109876989	109880734	-	2141	lncRNA	predicted gene 45515 [Source:MGI Symbol;Acc:MGI:5791351]	-
ENSMUSG00000031010	439.384	4899.91	-3.47877	2.22759e-14	4.19662e-12	Usp9x	X	12937737	13039567	+	15051	protein_coding	ubiquitin specific peptidase 9, X chromosome [Source:MGI Symbol;Acc:MGI:894681]	-
ENSMUSG00000038067	904.587	70.3687	3.68246	2.35943e-14	4.40887e-12	Csf3	11	98592089	98594455	+	1413	protein_coding	colony stimulating factor 3 (granulocyte) [Source:MGI Symbol;Acc:MGI:1339751]	-
ENSMUSG00000022586	1652.82	139.435	3.56637	2.44404e-14	4.53015e-12	Ly6i	15	74851383	74855279	-	1156	protein_coding	lymphocyte antigen 6 complex, locus I [Source:MGI Symbol;Acc:MGI:1888480]	-
ENSMUSG00000040840	10.9269	225.129	-4.34701	2.50578e-14	4.60743e-12	4930579G18Rik	14	54887968	54892064	+	968	lncRNA	RIKEN cDNA 4930579G18 gene [Source:MGI Symbol;Acc:MGI:1923163]	-
ENSMUSG00000001403	241.575	10.2547	4.54513	2.72162e-14	4.95311e-12	Ube2c	2	164611818	164620742	+	2600	protein_coding	ubiquitin-conjugating enzyme E2C [Source:MGI Symbol;Acc:MGI:1915862]	-
ENSMUSG00000118642	8091.39	736.734	3.45701	2.73688e-14	4.95311e-12	-	17	40158994	40159718	-	714	pseudogene	-	-
ENSMUSG00000029596	272.849	12.8128	4.40212	3.37029e-14	6.05178e-12	Sdsl	5	120596251	120610875	-	1497	protein_coding	serine dehydratase-like [Source:MGI Symbol;Acc:MGI:2182607]	-
ENSMUSG00000106099	1.38778e-17	95.9489	-9.62892	3.50508e-14	6.24502e-12	Gm42664	3	119536857	119540095	-	3239	lncRNA	predicted gene 42664 [Source:MGI Symbol;Acc:MGI:5662801]	-
ENSMUSG00000026822	71799.2	6790.29	3.4024	4.20426e-14	7.43313e-12	Lcn2	2	32274645	32278264	-	2623	protein_coding	lipocalin 2 [Source:MGI Symbol;Acc:MGI:96757]	-
ENSMUSG00000097378	377.617	23.045	4.02878	4.39783e-14	7.68809e-12	B230208H11Rik	10	12792392	12798834	-	1143	lncRNA	RIKEN cDNA B230208H11 gene [Source:MGI Symbol;Acc:MGI:2443719]	-
ENSMUSG00000019659	2312.71	205.944	3.48866	4.41537e-14	7.68809e-12	Ccdc12	9	110485571	110540674	+	2694	protein_coding	coiled-coil domain containing 12 [Source:MGI Symbol;Acc:MGI:1919904]	-
ENSMUSG00000108825	3.10785	122.808	-5.24154	4.61361e-14	7.9356e-12	Gm45838	7	83282579	83285025	+	2447	TEC	predicted gene 45838 [Source:MGI Symbol;Acc:MGI:5804953]	-
ENSMUSG00000005864	179.026	5.13868	5.09631	4.62657e-14	7.9356e-12	Cnga2	X	71035455	71053824	+	3095	protein_coding	cyclic nucleotide gated channel alpha 2 [Source:MGI Symbol;Acc:MGI:108040]	-
ENSMUSG00000041915	56.2749	698.363	-3.63003	5.08359e-14	8.65491e-12	Ammecr1l	18	31892879	31915796	+	5592	protein_coding	AMME chromosomal region gene 1-like [Source:MGI Symbol;Acc:MGI:2442711]	-
ENSMUSG00000084781	1.38778e-17	93.3909	-9.58998	5.18668e-14	8.76548e-12	D930015M05Rik	2	92239237	92262653	+	1190	lncRNA	RIKEN cDNA D930015M05 gene [Source:MGI Symbol;Acc:MGI:3612068]	-
ENSMUSG00000047228	624.683	47.3464	3.71913	5.93136e-14	9.95084e-12	A2ml1	6	128516784	128558571	-	7753	protein_coding	alpha-2-macroglobulin like 1 [Source:MGI Symbol;Acc:MGI:3039594]	-
ENSMUSG00000025006	3.88979	134.319	-5.05959	6.10268e-14	1.01641e-11	Sorbs1	19	40283197	40502223	-	14718	protein_coding	sorbin and SH3 domain containing 1 [Source:MGI Symbol;Acc:MGI:700014]	-
ENSMUSG00000022263	212.646	2311.2	-3.44123	6.22631e-14	1.02954e-11	Trio	15	27730737	28025934	-	23395	protein_coding	triple functional domain (PTPRF interacting) [Source:MGI Symbol;Acc:MGI:1927230]	-
ENSMUSG00000105063	3.10785	120.25	-5.2112	7.37629e-14	1.21098e-11	Gm43488	3	37393166	37395669	+	2504	TEC	predicted gene 43488 [Source:MGI Symbol;Acc:MGI:5663625]	-
ENSMUSG00000026463	3.88979	131.761	-5.03187	8.13935e-14	1.32677e-11	Atp2b4	1	133627195	133728779	-	12248	protein_coding	ATPase, Ca++ transporting, plasma membrane 4 [Source:MGI Symbol;Acc:MGI:88111]	-
ENSMUSG00000101939	182.935	6.41767	4.81223	1.00042e-13	1.61927e-11	Gm28438	1	24651856	24652200	-	345	unprocessed_pseudogene	predicted gene 28438 [Source:MGI Symbol;Acc:MGI:5579144]	-
ENSMUSG00000103558	0.76215	88.2749	-6.61248	1.15749e-13	1.86041e-11	Gm38220	17	71698833	71700279	-	1447	TEC	predicted gene, 38220 [Source:MGI Symbol;Acc:MGI:5611448]	-
ENSMUSG00000068893	318.196	19.2079	4.04339	1.22157e-13	1.94976e-11	Sprr2a2	3	92123227	92164031	+	2910	protein_coding	small proline-rich protein 2A2 [Source:MGI Symbol;Acc:MGI:3845026]	-
ENSMUSG00000086047	4.67171	129.203	-4.74783	1.26158e-13	1.99974e-11	9530046B11Rik	5	117253283	117256788	+	1157	lncRNA	RIKEN cDNA 9530046B11 gene [Source:MGI Symbol;Acc:MGI:1925671]	-
ENSMUSG00000104245	4.67171	127.924	-4.73349	1.46252e-13	2.30236e-11	Gm38155	1	187077167	187109666	-	2763	lncRNA	predicted gene, 38155 [Source:MGI Symbol;Acc:MGI:5611383]	-
ENSMUSG00000089929	133.679	2.58085	5.64226	1.62906e-13	2.54709e-11	Bcl2a1b	9	89081262	89089880	+	817	protein_coding	B cell leukemia/lymphoma 2 related protein A1b [Source:MGI Symbol;Acc:MGI:1278326]	-
ENSMUSG00000038146	95.3677	1043.7	-3.45008	1.71876e-13	2.6692e-11	Notch3	17	32339794	32385826	-	8089	protein_coding	notch 3 [Source:MGI Symbol;Acc:MGI:99460]	-
ENSMUSG00000058966	260.339	14.0918	4.19818	1.78765e-13	2.75754e-11	Tlcd3b	7	126396840	126429391	+	3935	protein_coding	TLC domain containing 3B [Source:MGI Symbol;Acc:MGI:1916202]	-
ENSMUSG00000096929	34.3829	437.445	-3.6638	1.83025e-13	2.79083e-11	A330023F24Rik	1	194658683	194720212	+	9354	lncRNA	RIKEN cDNA A330023F24 gene [Source:MGI Symbol;Acc:MGI:2443958]	-
ENSMUSG00000103114	1222.8	111.297	3.4566	1.83352e-13	2.79083e-11	Gm32200	1	191168537	191197245	-	2385	lncRNA	predicted gene, 32200 [Source:MGI Symbol;Acc:MGI:5591359]	-
ENSMUSG00000021668	161.825	1688.32	-3.38192	1.89975e-13	2.87262e-11	Polk	13	96617198	96679087	-	5553	protein_coding	polymerase (DNA directed), kappa [Source:MGI Symbol;Acc:MGI:1349767]	-
ENSMUSG00000034457	43.7652	524.418	-3.57852	2.02448e-13	3.04121e-11	Eda2r	X	96377446	96420822	-	5891	protein_coding	ectodysplasin A2 receptor [Source:MGI Symbol;Acc:MGI:2442860]	-
ENSMUSG00000014498	191.536	1972.26	-3.36318	2.12495e-13	3.17142e-11	Ankrd52	10	128212984	128244573	+	8401	protein_coding	ankyrin repeat domain 52 [Source:MGI Symbol;Acc:MGI:2444029]	-
ENSMUSG00000056342	259.557	2622	-3.33582	2.3776e-13	3.52559e-11	Usp34	11	23256895	23440560	+	18453	protein_coding	ubiquitin specific peptidase 34 [Source:MGI Symbol;Acc:MGI:109473]	-
ENSMUSG00000020736	3383.06	336.403	3.32971	2.54437e-13	3.73776e-11	Nt5c	11	115381246	115382688	-	1140	protein_coding	5',3'-nucleotidase, cytosolic [Source:MGI Symbol;Acc:MGI:1354954]	-
ENSMUSG00000024074	81.2943	887.657	-3.44646	2.55321e-13	3.73776e-11	Crim1	17	78507677	78684021	+	5995	protein_coding	cysteine rich transmembrane BMP regulator 1 (chordin like) [Source:MGI Symbol;Acc:MGI:1354756]	-
ENSMUSG00000035048	2949.14	291.638	3.33763	2.66945e-13	3.88321e-11	Anapc13	9	102503495	102511624	+	2377	protein_coding	anaphase promoting complex subunit 13 [Source:MGI Symbol;Acc:MGI:1916260]	-
ENSMUSG00000086330	3.10785	111.297	-5.09967	2.69568e-13	3.89671e-11	1700007J10Rik	11	59616743	59630980	-	1298	lncRNA	RIKEN cDNA 1700007J10 gene [Source:MGI Symbol;Acc:MGI:1916570]	-
ENSMUSG00000111681	10.145	189.317	-4.20288	2.73577e-13	3.92994e-11	Gm47640	9	37180583	37183464	+	2882	TEC	predicted gene, 47640 [Source:MGI Symbol;Acc:MGI:6096715]	-
ENSMUSG00000112449	35.9466	436.166	-3.59567	3.01691e-13	4.30687e-11	Srp54b	12	55201889	55236358	+	4513	protein_coding	signal recognition particle 54B [Source:MGI Symbol;Acc:MGI:3714357]	-
ENSMUSG00000025912	8.58122	166.295	-4.25384	3.43476e-13	4.87312e-11	Mybl1	1	9737640	9770434	-	5402	protein_coding	myeloblastosis oncogene-like 1 [Source:MGI Symbol;Acc:MGI:99925]	-
ENSMUSG00000015127	31.2554	392.68	-3.64508	3.69309e-13	5.20748e-11	Unkl	17	25407371	25453417	+	5673	protein_coding	unkempt family like zinc finger [Source:MGI Symbol;Acc:MGI:1921404]	-
ENSMUSG00000107749	1.38778e-17	83.1588	-9.42275	4.05952e-13	5.68927e-11	Gm44321	6	71253478	71256332	+	2855	TEC	predicted gene, 44321 [Source:MGI Symbol;Acc:MGI:5690713]	-
ENSMUSG00000033799	101.623	1056.49	-3.37613	4.19273e-13	5.84035e-11	Tasor2	13	3616035	3661108	-	12454	protein_coding	transcription activation suppressor family member 2 [Source:MGI Symbol;Acc:MGI:2145274]	-
ENSMUSG00000048402	4.67171	120.25	-4.64431	4.21943e-13	5.84213e-11	Gli2	1	118761862	118981349	-	6869	protein_coding	GLI-Kruppel family member GLI2 [Source:MGI Symbol;Acc:MGI:95728]	-
ENSMUSG00000102543	6.23554	143.272	-4.49092	4.26978e-13	5.86551e-11	Pcdhgc5	18	37952566	37974926	+	7627	protein_coding	protocadherin gamma subfamily C, 5 [Source:MGI Symbol;Acc:MGI:1935205]	-
ENSMUSG00000040225	918.66	8721.6	-3.24679	4.28736e-13	5.86551e-11	Prrc2c	1	162498294	162568125	-	16092	protein_coding	proline-rich coiled-coil 2C [Source:MGI Symbol;Acc:MGI:1913754]	-
ENSMUSG00000050310	674.722	6451.36	-3.25696	4.46924e-13	6.07816e-11	Rictor	15	6737860	6829882	+	16930	protein_coding	RPTOR independent companion of MTOR, complex 2 [Source:MGI Symbol;Acc:MGI:1926007]	-
ENSMUSG00000029231	698.177	6652.16	-3.25189	4.82459e-13	6.52284e-11	Pdgfra	5	75312953	75358876	+	10024	protein_coding	platelet derived growth factor receptor, alpha polypeptide [Source:MGI Symbol;Acc:MGI:97530]	-
ENSMUSG00000038526	2.32588	95.9489	-5.28299	4.9843e-13	6.69937e-11	Car14	3	95805080	95812003	-	2543	protein_coding	carbonic anhydrase 14 [Source:MGI Symbol;Acc:MGI:1344341]	-
ENSMUSG00000019894	6.23554	140.714	-4.46495	5.57639e-13	7.45161e-11	Slc6a15	10	103203644	103255238	+	7752	protein_coding	solute carrier family 6 (neurotransmitter transporter), member 15 [Source:MGI Symbol;Acc:MGI:2143484]	-
ENSMUSG00000035692	197.009	8.97568	4.44134	5.6466e-13	7.50181e-11	Isg15	4	156283912	156285253	-	703	protein_coding	ISG15 ubiquitin-like modifier [Source:MGI Symbol;Acc:MGI:1855694]	-
ENSMUSG00000022723	107.096	1091.02	-3.34695	6.25449e-13	8.21849e-11	Crybg3	16	59311138	59421342	-	12711	protein_coding	beta-gamma crystallin domain containing 3 [Source:MGI Symbol;Acc:MGI:2676311]	-
ENSMUSG00000103527	0.76215	80.6008	-6.48142	6.25755e-13	8.21849e-11	Gm37261	3	51580222	51581322	+	1101	TEC	predicted gene, 37261 [Source:MGI Symbol;Acc:MGI:5610489]	-
ENSMUSG00000108218	116.478	1167.76	-3.32401	6.9994e-13	9.14058e-11	Olfr1372-ps1	11	52045549	52058986	-	9812	transcribed_unprocessed_pseudogene	olfactory receptor 1372, pseudogene 1 [Source:MGI Symbol;Acc:MGI:3031206]	-
ENSMUSG00000089774	108.659	1091.02	-3.32607	7.41869e-13	9.6334e-11	Slc5a3	16	91855210	91884361	+	10913	protein_coding	solute carrier family 5 (inositol transporters), member 3 [Source:MGI Symbol;Acc:MGI:1858226]	-
ENSMUSG00000029028	98.4952	997.652	-3.33851	7.559e-13	9.76045e-11	Lrrc47	4	154096188	154105970	+	3510	protein_coding	leucine rich repeat containing 47 [Source:MGI Symbol;Acc:MGI:1920196]	-
ENSMUSG00000064246	72506	7899.2	3.19831	7.70575e-13	9.83069e-11	Chil1	1	134109914	134117919	+	2804	protein_coding	chitinase-like 1 [Source:MGI Symbol;Acc:MGI:1340899]	-
ENSMUSG00000053199	5.45363	127.924	-4.5163	7.74171e-13	9.83069e-11	Arhgap20	9	51676637	51765156	+	12685	protein_coding	Rho GTPase activating protein 20 [Source:MGI Symbol;Acc:MGI:2445175]	-
ENSMUSG00000105272	5.45363	127.924	-4.5163	7.74171e-13	9.83069e-11	Gm43071	3	106474921	106476952	+	2032	TEC	predicted gene 43071 [Source:MGI Symbol;Acc:MGI:5663208]	-
ENSMUSG00000102302	1.38778e-17	80.6008	-9.37773	7.79126e-13	9.83925e-11	Gm38190	1	165057940	165062694	-	4755	lncRNA	predicted gene, 38190 [Source:MGI Symbol;Acc:MGI:5611418]	-
ENSMUSG00000109536	3.88979	116.413	-4.85334	7.89126e-13	9.91108e-11	9330162G02Rik	7	58873595	58904536	-	30942	TEC	RIKEN cDNA 9330162G02 gene [Source:MGI Symbol;Acc:MGI:2442217]	-
ENSMUSG00000020738	114.914	1142.18	-3.31153	7.99126e-13	9.98213e-11	Sumo2	11	115413928	115427102	-	1736	protein_coding	small ubiquitin-like modifier 2 [Source:MGI Symbol;Acc:MGI:2158813]	-
ENSMUSG00000026064	2.32588	92.1119	-5.22417	8.8544e-13	1.10005e-10	Ptp4a1	1	30979383	30988390	-	5541	protein_coding	protein tyrosine phosphatase 4a1 [Source:MGI Symbol;Acc:MGI:1277096]	-
ENSMUSG00000048911	45.3289	505.233	-3.47428	8.92065e-13	1.10232e-10	Rnf24	2	131139984	131194812	-	6801	protein_coding	ring finger protein 24 [Source:MGI Symbol;Acc:MGI:1261771]	-
ENSMUSG00000068270	70.3484	731.618	-3.37583	9.43865e-13	1.1601e-10	Shroom4	X	6311908	6549502	+	8880	protein_coding	shroom family member 4 [Source:MGI Symbol;Acc:MGI:2685570]	-
ENSMUSG00000107505	0.76215	78.0427	-6.43495	9.71979e-13	1.1883e-10	Stambp-ps1	6	128424047	128425361	-	1016	processed_pseudogene	STAM binding protein, pseudogene 1 [Source:MGI Symbol;Acc:MGI:5010194]	-
ENSMUSG00000040717	7.01744	147.109	-4.36215	9.89449e-13	1.20325e-10	Il17rd	14	26760898	26829243	+	10985	protein_coding	interleukin 17 receptor D [Source:MGI Symbol;Acc:MGI:2159727]	-
ENSMUSG00000042473	78.9488	801.963	-3.34217	1.01506e-12	1.2279e-10	Tbc1d8b	X	138585745	138654154	+	5211	protein_coding	TBC1 domain family, member 8B [Source:MGI Symbol;Acc:MGI:1918101]	-
ENSMUSG00000034109	358.853	3331.85	-3.21434	1.0454e-12	1.25798e-10	Golim4	3	75782391	75864256	-	11072	protein_coding	golgi integral membrane protein 4 [Source:MGI Symbol;Acc:MGI:1920374]	-
ENSMUSG00000112468	20.3094	271.174	-3.7296	1.06131e-12	1.27048e-10	Gm47720	12	56545473	56547613	-	2141	TEC	predicted gene, 47720 [Source:MGI Symbol;Acc:MGI:6096849]	-
ENSMUSG00000111942	46.1108	509.07	-3.46059	1.09125e-12	1.29954e-10	Gm5182	12	10202142	10208233	+	6092	processed_pseudogene	predicted gene 5182 [Source:MGI Symbol;Acc:MGI:3649174]	-
ENSMUSG00000020022	1479.25	150.946	3.29196	1.0979e-12	1.30072e-10	Ndufa12	10	94034582	94057305	+	1569	protein_coding	NADH:ubiquinone oxidoreductase subunit A12 [Source:MGI Symbol;Acc:MGI:1913664]	-
ENSMUSG00000001995	148.534	1421	-3.25679	1.26171e-12	1.48714e-10	Sipa1l2	8	126144802	126296547	-	9617	protein_coding	signal-induced proliferation-associated 1 like 2 [Source:MGI Symbol;Acc:MGI:2676970]	-
ENSMUSG00000113491	2.32588	90.8329	-5.20402	1.30847e-12	1.52078e-10	Gm19221	12	70027660	70029242	+	1477	processed_pseudogene	predicted gene, 19221 [Source:MGI Symbol;Acc:MGI:5011406]	-
ENSMUSG00000085913	2.32588	90.8329	-5.20402	1.30847e-12	1.52078e-10	Gm15601	14	45801291	45835969	+	4323	lncRNA	predicted gene 15601 [Source:MGI Symbol;Acc:MGI:3783048]	-
ENSMUSG00000097640	225.937	12.8128	4.1301	1.3101e-12	1.52078e-10	Gm20033	5	64865550	64961460	-	3124	lncRNA	predicted gene, 20033 [Source:MGI Symbol;Acc:MGI:5012218]	-
ENSMUSG00000032358	12.4906	193.154	-3.93545	1.35915e-12	1.56979e-10	Fam83b	9	76397336	76474398	-	3879	protein_coding	family with sequence similarity 83, member B [Source:MGI Symbol;Acc:MGI:2685362]	-
ENSMUSG00000003545	33.601	385.006	-3.51267	1.43783e-12	1.63435e-10	Fosb	7	19036621	19043976	-	6243	protein_coding	FBJ osteosarcoma oncogene B [Source:MGI Symbol;Acc:MGI:95575]	-
ENSMUSG00000043760	37.5103	420.818	-3.4828	1.44265e-12	1.63435e-10	Pkhd1	1	20128003	20688288	-	14310	protein_coding	polycystic kidney and hepatic disease 1 [Source:MGI Symbol;Acc:MGI:2155808]	-
ENSMUSG00000035107	78.9488	787.894	-3.31664	1.44268e-12	1.63435e-10	Dcbld2	16	58228806	58290090	+	8401	protein_coding	discoidin, CUB and LCCL domain containing 2 [Source:MGI Symbol;Acc:MGI:1920629]	-
ENSMUSG00000050777	1878	198.27	3.24305	1.4435e-12	1.63435e-10	Tmem37	1	119995107	120001804	-	1311	protein_coding	transmembrane protein 37 [Source:MGI Symbol;Acc:MGI:2157899]	-
ENSMUSG00000037601	487.077	42.2303	3.52486	1.49622e-12	1.68574e-10	Nme1	11	93847805	93859347	-	3342	protein_coding	NME/NM23 nucleoside diphosphate kinase 1 [Source:MGI Symbol;Acc:MGI:97355]	-
ENSMUSG00000036639	815.456	79.3218	3.36028	1.53961e-12	1.72617e-10	Nudt1	5	140307411	140323892	+	1473	protein_coding	nudix (nucleoside diphosphate linked moiety X)-type motif 1 [Source:MGI Symbol;Acc:MGI:109280]	-
ENSMUSG00000070047	590.282	5321.99	-3.17218	1.55345e-12	1.73323e-10	Fat1	8	45388484	45505294	+	15655	protein_coding	FAT atypical cadherin 1 [Source:MGI Symbol;Acc:MGI:109168]	-
ENSMUSG00000025019	60.1842	624.181	-3.37138	1.59913e-12	1.77558e-10	Lcor	19	41471076	41574975	+	12765	protein_coding	ligand dependent nuclear receptor corepressor [Source:MGI Symbol;Acc:MGI:2443930]	-
ENSMUSG00000056054	906.932	89.5539	3.33881	1.78381e-12	1.97111e-10	S100a8	3	90576285	90577342	+	694	protein_coding	S100 calcium binding protein A8 (calgranulin A) [Source:MGI Symbol;Acc:MGI:88244]	-
ENSMUSG00000047822	146.97	5.13868	4.81191	1.83688e-12	2.02004e-10	Angptl8	9	21746806	21748643	+	865	protein_coding	angiopoietin-like 8 [Source:MGI Symbol;Acc:MGI:3643534]	-
ENSMUSG00000036501	100.841	972.072	-3.26713	1.84808e-12	2.02268e-10	Fam13b	18	34575404	34639884	-	9061	protein_coding	family with sequence similarity 13, member B [Source:MGI Symbol;Acc:MGI:2447834]	-
ENSMUSG00000021951	551.971	49.9044	3.46488	1.88755e-12	2.05137e-10	Eef1akmt1	14	57787054	57809069	-	947	protein_coding	EEF1A alpha lysine methyltransferase 1 [Source:MGI Symbol;Acc:MGI:1915293]	-
ENSMUSG00000045441	74.2576	741.85	-3.31799	1.89783e-12	2.05137e-10	Gprin3	6	59324211	59403279	-	8339	protein_coding	GPRIN family member 3 [Source:MGI Symbol;Acc:MGI:1924785]	-
ENSMUSG00000110598	1.38778e-17	76.7637	-9.30745	1.91e-12	2.05137e-10	Gm45854	8	96195274	96198761	+	3488	TEC	predicted gene 45854 [Source:MGI Symbol;Acc:MGI:5804969]	-
ENSMUSG00000104519	1.38778e-17	76.7637	-9.30745	1.91e-12	2.05137e-10	Gm37161	1	125847003	125849699	-	2697	TEC	predicted gene, 37161 [Source:MGI Symbol;Acc:MGI:5610389]	-
ENSMUSG00000072623	43.7652	468.141	-3.41478	1.92995e-12	2.06316e-10	Zfp9	6	118438911	118456281	-	5389	protein_coding	zinc finger protein 9 [Source:MGI Symbol;Acc:MGI:99210]	-
ENSMUSG00000026939	629.374	58.8575	3.41653	1.97443e-12	2.10094e-10	Tmem141	2	25510079	25512017	-	1122	protein_coding	transmembrane protein 141 [Source:MGI Symbol;Acc:MGI:1098773]	-
ENSMUSG00000107331	11.7088	179.085	-3.91858	2.17711e-12	2.30593e-10	Gm42732	5	73468707	73469903	+	1197	TEC	predicted gene 42732 [Source:MGI Symbol;Acc:MGI:5662869]	-
ENSMUSG00000104156	17.1819	234.082	-3.75693	2.19082e-12	2.30981e-10	Gm38102	5	123272002	123275758	+	2006	lncRNA	predicted gene, 38102 [Source:MGI Symbol;Acc:MGI:5611330]	-
ENSMUSG00000002804	2001.53	217.455	3.20176	2.24985e-12	2.36121e-10	Nudt14	12	112897911	112905744	-	1587	protein_coding	nudix (nucleoside diphosphate linked moiety X)-type motif 14 [Source:MGI Symbol;Acc:MGI:1913424]	-
ENSMUSG00000040564	754.471	74.2057	3.34422	2.36082e-12	2.46641e-10	Apoc1	7	19423406	19426585	-	744	protein_coding	apolipoprotein C-I [Source:MGI Symbol;Acc:MGI:88053]	-
ENSMUSG00000039234	292.395	2607.93	-3.15628	2.72777e-12	2.82734e-10	Sec24d	3	123061104	123159290	+	6325	protein_coding	Sec24 related gene family, member D (S. cerevisiae) [Source:MGI Symbol;Acc:MGI:1916858]	-
ENSMUSG00000028909	81.2943	789.173	-3.27682	2.7309e-12	2.82734e-10	Ptpru	4	131495768	131565599	-	7113	protein_coding	protein tyrosine phosphatase, receptor type, U [Source:MGI Symbol;Acc:MGI:1321151]	-
ENSMUSG00000101872	3.88979	108.739	-4.75504	2.89756e-12	2.98643e-10	Gm29237	11	30056394	30058120	+	448	lncRNA	predicted gene 29237 [Source:MGI Symbol;Acc:MGI:5579943]	-
ENSMUSG00000086560	5.45363	118.971	-4.4117	2.98861e-12	3.06653e-10	Gm13372	2	27915429	27920449	-	688	lncRNA	predicted gene 13372 [Source:MGI Symbol;Acc:MGI:3650806]	-
ENSMUSG00000103821	1.38778e-17	74.2057	-9.25862	3.02785e-12	3.09299e-10	D430013B06Rik	1	59685359	59687230	-	1872	TEC	RIKEN cDNA D430013B06 gene [Source:MGI Symbol;Acc:MGI:3026994]	-
ENSMUSG00000031200	22.6549	273.732	-3.58648	3.11376e-12	3.16666e-10	Mtcp1	X	74454050	74460194	-	4478	protein_coding	mature T cell proliferation 1 [Source:MGI Symbol;Acc:MGI:102699]	-
ENSMUSG00000027524	354.943	29.4401	3.58749	3.35981e-12	3.40185e-10	Edn3	2	174602412	174625835	+	4113	protein_coding	endothelin 3 [Source:MGI Symbol;Acc:MGI:95285]	-
ENSMUSG00000098488	1.54391	85.7168	-5.6704	3.57037e-12	3.58346e-10	Pla2g4b	2	119863898	119873511	+	5831	protein_coding	phospholipase A2, group IVB (cytosolic) [Source:MGI Symbol;Acc:MGI:2384819]	-
ENSMUSG00000110627	1.54391	85.7168	-5.6704	3.57037e-12	3.58346e-10	Gm18935	9	118400676	118401339	-	664	processed_pseudogene	predicted gene, 18935 [Source:MGI Symbol;Acc:MGI:5011120]	-
ENSMUSG00000020954	168.862	1513.09	-3.16248	3.85598e-12	3.8533e-10	Strn3	12	51656415	51738680	-	6646	protein_coding	striatin, calmodulin binding protein 3 [Source:MGI Symbol;Acc:MGI:2151064]	-
ENSMUSG00000113328	8.58122	145.83	-4.06451	3.90374e-12	3.88414e-10	Gm47260	12	103378751	103381855	-	3105	TEC	predicted gene, 47260 [Source:MGI Symbol;Acc:MGI:6096093]	-
ENSMUSG00000059401	16.4	217.455	-3.71732	3.98558e-12	3.94847e-10	Mamld1	X	70093846	70199662	+	4812	protein_coding	mastermind-like domain containing 1 [Source:MGI Symbol;Acc:MGI:3045303]	-
ENSMUSG00000111128	3.88979	106.181	-4.72073	4.0543e-12	3.99931e-10	Gm49338	9	45769902	45771980	-	2079	TEC	predicted gene, 49338 [Source:MGI Symbol;Acc:MGI:6121528]	-
ENSMUSG00000091243	52.3656	524.418	-3.32044	4.57919e-12	4.49779e-10	Vgll3	16	65612143	65663254	+	7104	protein_coding	vestigial like family member 3 [Source:MGI Symbol;Acc:MGI:1920819]	-
ENSMUSG00000081559	451.111	40.9513	3.45849	4.63612e-12	4.53432e-10	Gm12411	4	45550017	45550499	+	483	processed_pseudogene	predicted gene 12411 [Source:MGI Symbol;Acc:MGI:3649918]	-
ENSMUSG00000079560	29.6917	327.45	-3.45679	4.76737e-12	4.64293e-10	Hoxa3	6	52146042	52190316	-	6014	protein_coding	homeobox A3 [Source:MGI Symbol;Acc:MGI:96175]	-
ENSMUSG00000031822	203.264	1789.36	-3.13711	4.83029e-12	4.68436e-10	Gse1	8	120955195	121308129	+	10351	protein_coding	genetic suppressor element 1, coiled-coil protein [Source:MGI Symbol;Acc:MGI:1098275]	-
ENSMUSG00000033439	40.6378	419.539	-3.36329	5.10741e-12	4.9323e-10	Trmt13	3	116374742	116408236	-	6134	protein_coding	tRNA methyltransferase 13 [Source:MGI Symbol;Acc:MGI:1925219]	-
ENSMUSG00000020308	2985.88	345.356	3.11166	5.22506e-12	5.01313e-10	Tpgs1	10	79505203	79511961	+	1402	protein_coding	tubulin polyglutamylase complex subunit 1 [Source:MGI Symbol;Acc:MGI:106618]	-
ENSMUSG00000056234	56.2749	553.835	-3.29557	5.23473e-12	5.01313e-10	Ncoa4	14	31881822	31901812	+	9365	protein_coding	nuclear receptor coactivator 4 [Source:MGI Symbol;Acc:MGI:1350932]	-
ENSMUSG00000022034	72.6939	686.852	-3.23753	5.39747e-12	5.14753e-10	Esco2	14	66056487	66071443	-	6648	protein_coding	establishment of sister chromatid cohesion N-acetyltransferase 2 [Source:MGI Symbol;Acc:MGI:1919238]	-
ENSMUSG00000038056	230.629	2002.95	-3.11768	5.44036e-12	5.16699e-10	Kmt2c	5	25476796	25703781	-	20291	protein_coding	lysine (K)-specific methyltransferase 2C [Source:MGI Symbol;Acc:MGI:2444959]	-
ENSMUSG00000042156	51.5838	510.349	-3.30286	5.65541e-12	5.33606e-10	Dzip1	14	119112932	119162872	-	10546	protein_coding	DAZ interacting protein 1 [Source:MGI Symbol;Acc:MGI:1914311]	-
ENSMUSG00000031530	609.828	5145.48	-3.07653	5.68211e-12	5.33606e-10	Dusp4	8	35274451	35287048	+	2740	protein_coding	dual specificity phosphatase 4 [Source:MGI Symbol;Acc:MGI:2442191]	-
ENSMUSG00000020032	21.0912	257.104	-3.59864	5.68802e-12	5.33606e-10	Nuak1	10	84206769	84276461	-	5625	protein_coding	NUAK family, SNF1-like kinase, 1 [Source:MGI Symbol;Acc:MGI:1925226]	-
ENSMUSG00000096054	57.8386	557.672	-3.26608	6.10035e-12	5.69357e-10	Syne1	10	4970917	5501482	-	40491	protein_coding	spectrin repeat containing, nuclear envelope 1 [Source:MGI Symbol;Acc:MGI:1927152]	-
ENSMUSG00000109005	1.38778e-17	71.6477	-9.20808	6.14343e-12	5.69357e-10	Gm45221	7	89835135	89837406	+	2272	TEC	predicted gene 45221 [Source:MGI Symbol;Acc:MGI:5753797]	-
ENSMUSG00000097876	1.38778e-17	71.6477	-9.20808	6.14343e-12	5.69357e-10	Gm16892	16	56987764	56994776	+	1726	lncRNA	predicted gene, 16892 [Source:MGI Symbol;Acc:MGI:4439816]	-
ENSMUSG00000026390	384.654	34.5562	3.47297	6.42802e-12	5.9334e-10	Marco	1	120402267	120432753	-	1925	protein_coding	macrophage receptor with collagenous structure [Source:MGI Symbol;Acc:MGI:1309998]	-
ENSMUSG00000043872	3.10785	93.3909	-4.84685	6.51983e-12	5.97736e-10	Zmym1	4	126940887	126954945	-	4164	protein_coding	zinc finger, MYM domain containing 1 [Source:MGI Symbol;Acc:MGI:1915560]	-
ENSMUSG00000032291	154.789	7.69667	4.31284	6.52766e-12	5.97736e-10	Crabp1	9	54672032	54680394	+	802	protein_coding	cellular retinoic acid binding protein I [Source:MGI Symbol;Acc:MGI:88490]	-
ENSMUSG00000005893	41.4196	419.539	-3.33589	7.51365e-12	6.85293e-10	Nr2c2	6	92068371	92151275	+	14935	protein_coding	nuclear receptor subfamily 2, group C, member 2 [Source:MGI Symbol;Acc:MGI:1352466]	-
ENSMUSG00000022210	710.687	74.2057	3.25799	7.63108e-12	6.93252e-10	Dhrs4	14	55716215	55727797	+	1754	protein_coding	dehydrogenase/reductase (SDR family) member 4 [Source:MGI Symbol;Acc:MGI:90169]	-
ENSMUSG00000105597	1.38778e-17	70.3687	-9.18212	7.81283e-12	7.01446e-10	4633401B06Rik	3	121581149	121582221	-	1073	TEC	RIKEN cDNA 4633401B06 gene [Source:MGI Symbol;Acc:MGI:1918078]	-
ENSMUSG00000105395	1.38778e-17	70.3687	-9.18212	7.81283e-12	7.01446e-10	Gm42672	3	95368502	95368853	+	352	processed_pseudogene	predicted gene 42672 [Source:MGI Symbol;Acc:MGI:5662809]	-
ENSMUSG00000103804	1.38778e-17	70.3687	-9.18212	7.81283e-12	7.01446e-10	Gm37062	1	38115376	38116386	-	701	lncRNA	predicted gene, 37062 [Source:MGI Symbol;Acc:MGI:5610290]	-
ENSMUSG00000020859	716.942	5929.52	-3.04773	7.99325e-12	7.14852e-10	Spag9	11	93886917	94016911	+	11209	protein_coding	sperm associated antigen 9 [Source:MGI Symbol;Acc:MGI:1918084]	-
ENSMUSG00000089704	3.88979	102.344	-4.66768	8.04685e-12	7.16856e-10	Galnt2	8	124958130	125072463	+	4282	protein_coding	polypeptide N-acetylgalactosaminyltransferase 2 [Source:MGI Symbol;Acc:MGI:894694]	-
ENSMUSG00000026082	77.3851	712.432	-3.20022	8.28297e-12	7.35041e-10	Rev1	1	38091867	38168882	-	6168	protein_coding	REV1, DNA directed polymerase [Source:MGI Symbol;Acc:MGI:1929074]	-
ENSMUSG00000056468	7.79933	139.435	-4.13536	8.48907e-12	7.50434e-10	5730596B20Rik	6	52154478	52157831	+	3354	TEC	RIKEN cDNA 5730596B20 gene [Source:MGI Symbol;Acc:MGI:1924830]	-
ENSMUSG00000061518	2756.02	326.171	3.07852	8.66294e-12	7.6287e-10	Cox5b	1	36730530	36732762	+	1587	protein_coding	cytochrome c oxidase subunit 5B [Source:MGI Symbol;Acc:MGI:88475]	-
ENSMUSG00000032398	516.005	51.1834	3.33126	9.50424e-12	8.31412e-10	Snapc5	9	64086556	64090414	+	1228	protein_coding	small nuclear RNA activating complex, polypeptide 5 [Source:MGI Symbol;Acc:MGI:1914282]	-
ENSMUSG00000006542	115.696	3.85973	4.87104	9.51364e-12	8.31412e-10	Prkag3	1	74778081	74788380	-	3682	protein_coding	protein kinase, AMP-activated, gamma 3 non-catalytic subunit [Source:MGI Symbol;Acc:MGI:1891343]	-
ENSMUSG00000046807	14.0544	190.596	-3.74784	9.7553e-12	8.49303e-10	Lrrc75b	10	75385957	75396164	-	4603	protein_coding	leucine rich repeat containing 75B [Source:MGI Symbol;Acc:MGI:2143657]	-
ENSMUSG00000053093	1534.76	176.527	3.11939	9.80744e-12	8.5062e-10	Myh7	14	55208141	55232083	-	8616	protein_coding	myosin, heavy polypeptide 7, cardiac muscle, beta [Source:MGI Symbol;Acc:MGI:2155600]	-
ENSMUSG00000098609	1.38778e-17	69.0896	-9.1557	9.95922e-12	8.57313e-10	Anxa11os	14	25857201	25870690	-	2479	lncRNA	annexin A11, opposite strand [Source:MGI Symbol;Acc:MGI:3642737]	-
ENSMUSG00000101450	1.38778e-17	69.0896	-9.1557	9.95922e-12	8.57313e-10	Gm28941	1	82717412	82718428	+	1017	lncRNA	predicted gene 28941 [Source:MGI Symbol;Acc:MGI:5579647]	-
ENSMUSG00000015305	249.393	2093.76	-3.06887	1.01317e-11	8.68905e-10	Sash1	10	8597983	8761814	-	8568	protein_coding	SAM and SH3 domain containing 1 [Source:MGI Symbol;Acc:MGI:1917347]	-
ENSMUSG00000016252	13688.7	1690.88	3.01707	1.03399e-11	8.83463e-10	Atp5e	2	174302865	174305898	-	1756	protein_coding	ATP synthase, H+ transporting, mitochondrial F1 complex, epsilon subunit [Source:MGI Symbol;Acc:MGI:1855697]	-
ENSMUSG00000019899	7.79933	138.156	-4.12207	1.10571e-11	9.41245e-10	Lama2	10	26856032	27495754	-	16605	protein_coding	laminin, alpha 2 [Source:MGI Symbol;Acc:MGI:99912]	-
ENSMUSG00000038188	751.343	80.6008	3.21912	1.16049e-11	9.84236e-10	Scarf1	11	75404366	75417408	+	2887	protein_coding	scavenger receptor class F, member 1 [Source:MGI Symbol;Acc:MGI:2449455]	-
ENSMUSG00000046804	274.412	21.7659	3.65042	1.19634e-11	1.0109e-09	Phgr1	2	118603250	118608646	+	547	protein_coding	proline/histidine/glycine-rich 1 [Source:MGI Symbol;Acc:MGI:1858382]	-
ENSMUSG00000007827	32.0373	336.403	-3.3865	1.20128e-11	1.01136e-09	Ankrd26	6	118478269	118539187	-	7253	protein_coding	ankyrin repeat domain 26 [Source:MGI Symbol;Acc:MGI:1917887]	-
ENSMUSG00000037446	1348.68	156.063	3.11059	1.23916e-11	1.03944e-09	Tulp1	17	28570489	28584196	-	6664	protein_coding	tubby like protein 1 [Source:MGI Symbol;Acc:MGI:109571]	-
ENSMUSG00000087691	4.67171	110.018	-4.51612	1.24488e-11	1.04044e-09	Cd55os	1	130350561	130365651	+	2438	lncRNA	CD55 molecule, opposite strand sequence [Source:MGI Symbol;Acc:MGI:3783116]	-
ENSMUSG00000105677	1.54391	79.3218	-5.55867	1.25887e-11	1.04833e-09	Gm43328	3	105639760	105641193	-	1434	lncRNA	predicted gene 43328 [Source:MGI Symbol;Acc:MGI:5663465]	-
ENSMUSG00000027360	223.592	16.6498	3.73967	1.36836e-11	1.1354e-09	Hdc	2	126435587	126461219	-	6389	protein_coding	histidine decarboxylase [Source:MGI Symbol;Acc:MGI:96062]	-
ENSMUSG00000003283	1011.7	115.134	3.13436	1.48252e-11	1.22569e-09	Hck	2	152950388	152993361	+	2092	protein_coding	hemopoietic cell kinase [Source:MGI Symbol;Acc:MGI:96052]	-
ENSMUSG00000106464	2.32588	78.0427	-4.98533	1.56288e-11	1.2875e-09	C130083M11Rik	5	52357326	52373776	-	2072	lncRNA	RIKEN cDNA C130083M11 gene [Source:MGI Symbol;Acc:MGI:3041216]	-
ENSMUSG00000044072	3.88979	98.507	-4.6126	1.62787e-11	1.33625e-09	Eml6	11	29693048	29976033	-	9279	protein_coding	echinoderm microtubule associated protein like 6 [Source:MGI Symbol;Acc:MGI:2442895]	-
ENSMUSG00000040699	6562.08	821.148	2.9983	1.63853e-11	1.34021e-09	Limd2	11	106047082	106051686	-	3707	protein_coding	LIM domain containing 2 [Source:MGI Symbol;Acc:MGI:1915053]	-
ENSMUSG00000034610	136.024	1144.74	-3.07172	1.65873e-11	1.35193e-09	Tut4	4	108316623	108416618	+	8684	protein_coding	terminal uridylyl transferase 4 [Source:MGI Symbol;Acc:MGI:2445126]	-
ENSMUSG00000014444	622.338	4971.54	-2.99763	1.677e-11	1.36199e-09	Piezo1	8	123208437	123278068	-	9935	protein_coding	piezo-type mechanosensitive ion channel component 1 [Source:MGI Symbol;Acc:MGI:3603204]	-
ENSMUSG00000030587	3169.62	391.401	3.01729	1.73337e-11	1.40281e-09	2200002D01Rik	7	28945986	28947891	-	1564	protein_coding	RIKEN cDNA 2200002D01 gene [Source:MGI Symbol;Acc:MGI:1919525]	-
ENSMUSG00000019158	2186.83	266.058	3.03859	1.76858e-11	1.42628e-09	Tmem160	7	16186704	16189419	+	883	protein_coding	transmembrane protein 160 [Source:MGI Symbol;Acc:MGI:1916344]	-
ENSMUSG00000008307	24.2187	266.058	-3.44976	1.80148e-11	1.44774e-09	1700109H08Rik	5	3621566	3634356	+	3062	protein_coding	RIKEN cDNA 1700109H08 gene [Source:MGI Symbol;Acc:MGI:1924286]	-
ENSMUSG00000024208	2035.15	246.872	3.04282	1.82099e-11	1.45832e-09	Uqcc2	17	27341637	27352890	-	837	protein_coding	ubiquinol-cytochrome c reductase complex assembly factor 2 [Source:MGI Symbol;Acc:MGI:1914517]	-
ENSMUSG00000032855	352.598	2826.64	-3.00247	1.96852e-11	1.57099e-09	Pkd1	17	24768808	24815482	+	17415	protein_coding	polycystin 1, transient receptor poteintial channel interacting [Source:MGI Symbol;Acc:MGI:97603]	-
ENSMUSG00000048078	59.4024	539.766	-3.18061	2.03468e-11	1.61668e-09	Tenm4	7	95820453	96560300	+	21021	protein_coding	teneurin transmembrane protein 4 [Source:MGI Symbol;Acc:MGI:2447063]	-
ENSMUSG00000048732	39.0741	382.448	-3.28619	2.03985e-11	1.61668e-09	Klhl11	11	100353440	100363567	-	2393	protein_coding	kelch-like 11 [Source:MGI Symbol;Acc:MGI:2388648]	-
ENSMUSG00000022595	218.901	16.6498	3.7091	2.07172e-11	1.6363e-09	Lypd2	15	74604096	74606178	-	679	protein_coding	Ly6/Plaur domain containing 2 [Source:MGI Symbol;Acc:MGI:1915561]	-
ENSMUSG00000038195	783.399	88.2749	3.14833	2.0856e-11	1.63753e-09	Rilp	11	75400920	75403994	+	1583	protein_coding	Rab interacting lysosomal protein [Source:MGI Symbol;Acc:MGI:2144271]	-
ENSMUSG00000089886	1.38778e-17	66.5316	-9.10135	2.09311e-11	1.63753e-09	Gm16184	7	19645750	19646322	+	573	processed_pseudogene	predicted gene 16184 [Source:MGI Symbol;Acc:MGI:3802154]	-
ENSMUSG00000031098	541.807	57.5785	3.23209	2.09465e-11	1.63753e-09	Syt8	7	141988587	141994133	+	1894	protein_coding	synaptotagmin VIII [Source:MGI Symbol;Acc:MGI:1859867]	-
ENSMUSG00000024301	8.58122	133.04	-3.93217	2.16718e-11	1.68849e-09	Kifc5b	17	27136065	27151557	+	3700	protein_coding	kinesin family member C5B [Source:MGI Symbol;Acc:MGI:2137414]	-
ENSMUSG00000024885	2209.5	272.453	3.01922	2.18232e-11	1.69071e-09	Aldh3b1	19	3963491	3979808	-	2046	protein_coding	aldehyde dehydrogenase 3 family, member B1 [Source:MGI Symbol;Acc:MGI:1914939]	-
ENSMUSG00000058216	1411.23	168.853	3.06242	2.18474e-11	1.69071e-09	Gstp3	19	4107477	4109569	-	908	protein_coding	glutathione S-transferase pi 3 [Source:MGI Symbol;Acc:MGI:2385078]	-
ENSMUSG00000049128	127.424	5.13868	4.60623	2.48473e-11	1.91641e-09	Ivl	3	92478209	92481042	-	1922	protein_coding	involucrin [Source:MGI Symbol;Acc:MGI:96626]	-
ENSMUSG00000046070	279.885	24.324	3.51927	2.50899e-11	1.92865e-09	Igfals	17	25084971	25100984	+	3167	protein_coding	insulin-like growth factor binding protein, acid labile subunit [Source:MGI Symbol;Acc:MGI:107973]	-
ENSMUSG00000032846	115.696	965.677	-3.05961	2.54113e-11	1.94684e-09	Zswim6	13	107861152	108026598	-	5549	protein_coding	zinc finger SWIM-type containing 6 [Source:MGI Symbol;Acc:MGI:1914513]	-
ENSMUSG00000105852	6.23554	113.855	-4.15962	2.78101e-11	2.12354e-09	Gm42890	3	105866819	105891916	+	3192	lncRNA	predicted gene 42890 [Source:MGI Symbol;Acc:MGI:5663027]	-
ENSMUSG00000101655	91.4585	1.30204	6.03149	2.79788e-11	2.12936e-09	2310040G24Rik	6	86460358	86465209	-	775	lncRNA	RIKEN cDNA 2310040G24 gene [Source:MGI Symbol;Acc:MGI:1916897]	-
ENSMUSG00000026946	347.907	33.2771	3.38241	2.8639e-11	2.17241e-09	Nmi	2	51838499	51863506	-	2001	protein_coding	N-myc (and STAT) interactor [Source:MGI Symbol;Acc:MGI:1928368]	-
ENSMUSG00000027263	78.9488	675.341	-3.09428	2.98134e-11	2.25405e-09	Tubgcp4	2	121001135	121029251	+	8395	protein_coding	tubulin, gamma complex associated protein 4 [Source:MGI Symbol;Acc:MGI:1196293]	-
ENSMUSG00000079197	3268.13	415.702	2.97457	3.08056e-11	2.32143e-09	Psme2	14	55824898	55828570	-	1764	protein_coding	proteasome (prosome, macropain) activator subunit 2 (PA28 beta) [Source:MGI Symbol;Acc:MGI:1096365]	-
ENSMUSG00000022003	257.212	2029.81	-2.97961	3.3516e-11	2.51742e-09	Slc25a30	14	75997557	76024477	-	4571	protein_coding	solute carrier family 25, member 30 [Source:MGI Symbol;Acc:MGI:1914804]	-
ENSMUSG00000056629	2227.48	281.406	2.98428	3.40494e-11	2.54916e-09	Fkbp2	19	6955109	6957869	-	1640	protein_coding	FK506 binding protein 2 [Source:MGI Symbol;Acc:MGI:95542]	-
ENSMUSG00000087055	1.38778e-17	63.9736	-9.04487	3.47788e-11	2.59085e-09	Gm11948	11	3303573	3304911	-	539	lncRNA	predicted gene 11948 [Source:MGI Symbol;Acc:MGI:3650068]	-
ENSMUSG00000033355	204.827	15.3708	3.7279	3.48318e-11	2.59085e-09	Rtp4	16	23339041	23432972	+	2131	protein_coding	receptor transporter protein 4 [Source:MGI Symbol;Acc:MGI:1915025]	-
ENSMUSG00000037499	4214.18	543.603	2.95441	3.51791e-11	2.60122e-09	Nenf	1	191038986	191050391	-	742	protein_coding	neuron derived neurotrophic factor [Source:MGI Symbol;Acc:MGI:1913458]	-
ENSMUSG00000018916	141.497	7.69667	4.18343	3.51975e-11	2.60122e-09	Csf2	11	54138097	54140493	-	800	protein_coding	colony stimulating factor 2 (granulocyte-macrophage) [Source:MGI Symbol;Acc:MGI:1339752]	-
ENSMUSG00000038866	142.279	1153.69	-3.01817	3.54078e-11	2.60368e-09	Zcchc2	1	105918136	105961804	+	6774	protein_coding	zinc finger, CCHC domain containing 2 [Source:MGI Symbol;Acc:MGI:2444114]	-
ENSMUSG00000040026	18008.4	2372.59	2.92409	3.54573e-11	2.60368e-09	Saa3	7	46361422	46365124	-	2606	protein_coding	serum amyloid A 3 [Source:MGI Symbol;Acc:MGI:98223]	-
ENSMUSG00000028278	132.897	1076.95	-3.01719	3.62252e-11	2.65159e-09	Rragd	4	32983037	33022180	+	5173	protein_coding	Ras-related GTP binding D [Source:MGI Symbol;Acc:MGI:1098604]	-
ENSMUSG00000034932	2194.65	277.569	2.98265	3.72543e-11	2.71827e-09	Mrpl54	10	81100547	81102768	-	825	protein_coding	mitochondrial ribosomal protein L54 [Source:MGI Symbol;Acc:MGI:1913297]	-
ENSMUSG00000016995	7171.93	945.212	2.92353	3.98981e-11	2.88618e-09	Matn4	2	164231313	164247080	-	5174	protein_coding	matrilin 4 [Source:MGI Symbol;Acc:MGI:1328314]	-
ENSMUSG00000038335	55.4931	491.164	-3.14248	3.99972e-11	2.88618e-09	Tsr1	11	74788897	74800168	+	3837	protein_coding	TSR1 20S rRNA accumulation [Source:MGI Symbol;Acc:MGI:2144566]	-
ENSMUSG00000035898	55.4931	491.164	-3.14248	3.99972e-11	2.88618e-09	Uba6	5	86257146	86320662	-	8159	protein_coding	ubiquitin-like modifier activating enzyme 6 [Source:MGI Symbol;Acc:MGI:1913894]	-
ENSMUSG00000026959	553.534	61.4156	3.17005	4.0058e-11	2.88618e-09	Grin1	2	25181193	25209199	-	9700	protein_coding	glutamate receptor, ionotropic, NMDA1 (zeta 1) [Source:MGI Symbol;Acc:MGI:95819]	-
ENSMUSG00000000202	242.356	20.4869	3.55826	4.06974e-11	2.92309e-09	Btbd17	11	114682043	114686771	-	3187	protein_coding	BTB (POZ) domain containing 17 [Source:MGI Symbol;Acc:MGI:1919264]	-
ENSMUSG00000039004	53.9294	474.536	-3.13394	4.1401e-11	2.96139e-09	Bmp6	13	38529083	38684278	+	3900	protein_coding	bone morphogenetic protein 6 [Source:MGI Symbol;Acc:MGI:88182]	-
ENSMUSG00000046229	8596.47	1137.06	2.91833	4.14884e-11	2.96139e-09	Scand1	2	156153766	156154667	-	803	protein_coding	SCAN domain-containing 1 [Source:MGI Symbol;Acc:MGI:1343132]	-
ENSMUSG00000030034	3074.23	396.517	2.95448	4.18846e-11	2.98042e-09	Ino80b	6	83098746	83102412	-	1594	protein_coding	INO80 complex subunit B [Source:MGI Symbol;Acc:MGI:1917270]	-
ENSMUSG00000051550	3159.45	409.307	2.94814	4.29119e-11	3.0441e-09	Zfp579	7	4986482	4999157	-	4159	protein_coding	zinc finger protein 579 [Source:MGI Symbol;Acc:MGI:1915740]	-
ENSMUSG00000044986	1884.25	239.198	2.97723	4.4166e-11	3.12342e-09	Tst	15	78283756	78290107	-	3163	protein_coding	thiosulfate sulfurtransferase, mitochondrial [Source:MGI Symbol;Acc:MGI:98852]	-
ENSMUSG00000064349	699.741	80.6008	3.11649	4.57479e-11	3.22537e-09	mt-Tc	MT	5192	5257	-	66	Mt_tRNA	mitochondrially encoded tRNA cysteine [Source:MGI Symbol;Acc:MGI:102490]	-
ENSMUSG00000014294	7394.76	982.304	2.91215	4.61766e-11	3.24564e-09	Ndufa2	18	36875385	36877610	-	572	protein_coding	NADH:ubiquinone oxidoreductase subunit A2 [Source:MGI Symbol;Acc:MGI:1343103]	-
ENSMUSG00000051355	322.887	30.7191	3.38983	4.90404e-11	3.43642e-09	Commd1	11	22846136	22932382	-	5936	protein_coding	COMM domain containing 1 [Source:MGI Symbol;Acc:MGI:109474]	-
ENSMUSG00000006360	1457.36	184.201	2.98337	5.34293e-11	3.73258e-09	Crip1	12	113109936	113117499	+	2280	protein_coding	cysteine-rich protein 1 (intestinal) [Source:MGI Symbol;Acc:MGI:88501]	-
ENSMUSG00000019978	156.352	1230.43	-2.97512	5.53786e-11	3.85704e-09	Epb41l2	10	25235696	25399417	+	11843	protein_coding	erythrocyte membrane protein band 4.1 like 2 [Source:MGI Symbol;Acc:MGI:103009]	-
ENSMUSG00000068240	1223.58	153.505	2.994	5.71304e-11	3.96702e-09	Gm11808	4	3973092	3973595	-	504	protein_coding	predicted gene 11808 [Source:MGI Symbol;Acc:MGI:3649356]	-
ENSMUSG00000077787	1.38778e-17	62.6946	-9.01578	5.8403e-11	4.04318e-09	Gm23908	6	118088875	118089006	-	132	snoRNA	predicted gene, 23908 [Source:MGI Symbol;Acc:MGI:5453685]	-
ENSMUSG00000047153	404.982	3053.02	-2.91386	5.94478e-11	4.10314e-09	Khnyn	14	56122404	56136232	+	6502	protein_coding	KH and NYN domain containing [Source:MGI Symbol;Acc:MGI:2451333]	-
ENSMUSG00000037112	51.5838	450.235	-3.1221	6.24637e-11	4.2984e-09	Sik2	9	50804101	50920373	-	9539	protein_coding	salt inducible kinase 2 [Source:MGI Symbol;Acc:MGI:2445031]	-
ENSMUSG00000063802	1978.85	257.104	2.94379	6.4591e-11	4.43152e-09	Hspbp1	7	4663520	4688067	-	1892	protein_coding	HSPA (heat shock 70kDa) binding protein, cytoplasmic cochaperone 1 [Source:MGI Symbol;Acc:MGI:1913495]	-
ENSMUSG00000028864	46.8926	411.865	-3.13078	6.5285e-11	4.4658e-09	Hgf	5	16758493	16825150	+	7186	protein_coding	hepatocyte growth factor [Source:MGI Symbol;Acc:MGI:96079]	-
ENSMUSG00000086844	8.58122	124.087	-3.83174	6.6082e-11	4.50691e-09	B230206H07Rik	7	140939054	140945023	-	3755	lncRNA	RIKEN cDNA B230206H07 gene [Source:MGI Symbol;Acc:MGI:2444929]	-
ENSMUSG00000084093	331.488	33.2771	3.3127	6.86227e-11	4.66634e-09	Gm16418	1	166259274	166259444	-	171	processed_pseudogene	predicted pseudogene 16418 [Source:MGI Symbol;Acc:MGI:3644548]	-
ENSMUSG00000026131	564.48	4190.06	-2.89165	7.16962e-11	4.86096e-09	Dst	1	33947306	34347742	+	41619	protein_coding	dystonin [Source:MGI Symbol;Acc:MGI:104627]	-
ENSMUSG00000038664	329.924	2468.51	-2.90288	7.59491e-11	5.09617e-09	Herc1	9	66257732	66416057	+	27464	protein_coding	HECT and RLD domain containing E3 ubiquitin protein ligase family member 1 [Source:MGI Symbol;Acc:MGI:2384589]	-
ENSMUSG00000096991	1.38778e-17	61.4156	-8.98609	7.59943e-11	5.09617e-09	Gm26789	10	63128065	63131572	-	2502	lncRNA	predicted gene, 26789 [Source:MGI Symbol;Acc:MGI:5477283]	-
ENSMUSG00000053158	433.129	47.3464	3.19094	7.60462e-11	5.09617e-09	Fes	7	80027504	80037694	-	5074	protein_coding	feline sarcoma oncogene [Source:MGI Symbol;Acc:MGI:95514]	-
ENSMUSG00000025347	127.424	6.41767	4.291	7.60523e-11	5.09617e-09	Mettl7b	10	128794143	128796857	-	1230	protein_coding	methyltransferase like 7B [Source:MGI Symbol;Acc:MGI:1918914]	-
ENSMUSG00000029094	120.387	947.771	-2.97533	7.71537e-11	5.15495e-09	Afap1	5	36050663	36161267	+	12651	protein_coding	actin filament associated protein 1 [Source:MGI Symbol;Acc:MGI:1917542]	-
ENSMUSG00000038371	197.009	1500.3	-2.92799	7.77407e-11	5.17911e-09	Sbf2	7	109907220	110214129	-	14783	protein_coding	SET binding factor 2 [Source:MGI Symbol;Acc:MGI:1921831]	-
ENSMUSG00000020163	6212.59	842.892	2.88164	7.81717e-11	5.19277e-09	Uqcr11	10	80238831	80242664	-	641	protein_coding	ubiquinol-cytochrome c reductase, complex III subunit XI [Source:MGI Symbol;Acc:MGI:1913844]	-
ENSMUSG00000028370	4.67171	98.507	-4.35682	7.99801e-11	5.29759e-09	Pappa	4	65042411	65275746	+	11027	protein_coding	pregnancy-associated plasma protein A [Source:MGI Symbol;Acc:MGI:97479]	-
ENSMUSG00000018923	694.268	83.1588	3.06014	8.02934e-11	5.30306e-09	Med11	11	70342745	70344553	+	1046	protein_coding	mediator complex subunit 11 [Source:MGI Symbol;Acc:MGI:1913422]	-
ENSMUSG00000036990	481.604	3563.35	-2.88694	8.05945e-11	5.30769e-09	Otud4	8	80366247	80404353	+	8096	protein_coding	OTU domain containing 4 [Source:MGI Symbol;Acc:MGI:1098801]	-
ENSMUSG00000026768	17.1819	193.154	-3.4798	8.15203e-11	5.35332e-09	Itga8	2	12111443	12306733	-	7368	protein_coding	integrin alpha 8 [Source:MGI Symbol;Acc:MGI:109442]	-
ENSMUSG00000075467	1678.62	218.734	2.9395	8.21569e-11	5.37976e-09	Dnlz	2	26238133	26242122	-	2916	protein_coding	DNL-type zinc finger [Source:MGI Symbol;Acc:MGI:106559]	-
ENSMUSG00000031314	166.517	1277.76	-2.93878	8.25376e-11	5.38933e-09	Taf1	X	100576340	100645395	+	8558	protein_coding	TATA-box binding protein associated factor 1 [Source:MGI Symbol;Acc:MGI:1336878]	-
ENSMUSG00000041341	404.2	2995.47	-2.88919	8.53269e-11	5.54135e-09	Atg2b	12	105582395	105651470	-	13456	protein_coding	autophagy related 2B [Source:MGI Symbol;Acc:MGI:1923809]	-
ENSMUSG00000042029	20.3094	214.897	-3.39417	8.535e-11	5.54135e-09	Ncapg2	12	116369022	116427351	+	9939	protein_coding	non-SMC condensin II complex, subunit G2 [Source:MGI Symbol;Acc:MGI:1923294]	-
ENSMUSG00000087528	30.4736	289.08	-3.23971	8.55891e-11	5.54135e-09	9830144P21Rik	2	129047878	129072499	-	4889	lncRNA	RIKEN cDNA 9830144P21 gene [Source:MGI Symbol;Acc:MGI:3041171]	-
ENSMUSG00000110545	451.893	49.9044	3.17635	8.59241e-11	5.54741e-09	Gm7730	8	70463199	70463652	-	454	processed_pseudogene	predicted gene 7730 [Source:MGI Symbol;Acc:MGI:3647355]	-
ENSMUSG00000067847	2869.39	385.006	2.89749	8.84329e-11	5.6934e-09	Romo1	2	155985959	155987717	+	747	protein_coding	reactive oxygen species modulator 1 [Source:MGI Symbol;Acc:MGI:1914317]	-
ENSMUSG00000090958	142.279	1097.41	-2.94603	9.17231e-11	5.88873e-09	Lrrc32	7	98138490	98151388	+	4688	protein_coding	leucine rich repeat containing 32 [Source:MGI Symbol;Acc:MGI:93882]	-
ENSMUSG00000052605	1451.88	189.317	2.93844	9.32169e-11	5.96796e-09	Isoc2b	7	4847958	4873257	-	1373	protein_coding	isochorismatase domain containing 2b [Source:MGI Symbol;Acc:MGI:1914691]	-
ENSMUSG00000021589	29.6917	280.127	-3.23166	9.53721e-11	6.07484e-09	Rhobtb3	13	76017656	76092044	-	5781	protein_coding	Rho-related BTB domain containing 3 [Source:MGI Symbol;Acc:MGI:1920546]	-
ENSMUSG00000023830	1078.16	7789.2	-2.85274	9.5415e-11	6.07484e-09	Igf2r	17	12901293	12988551	-	9308	protein_coding	insulin-like growth factor 2 receptor [Source:MGI Symbol;Acc:MGI:96435]	-
ENSMUSG00000049470	853.766	6201.95	-2.8606	9.59785e-11	6.09384e-09	Aff4	11	53241660	53312657	+	13450	protein_coding	AF4/FMR2 family, member 4 [Source:MGI Symbol;Acc:MGI:2136171]	-
ENSMUSG00000063171	1024.99	130.482	2.9728	9.71662e-11	6.15225e-09	Rps4l	6	148256154	148257096	+	943	transcribed_processed_pseudogene	ribosomal protein S4-like [Source:MGI Symbol;Acc:MGI:1913434]	-
ENSMUSG00000038174	100.841	791.731	-2.97111	9.88979e-11	6.21027e-09	Fam126b	1	58561965	58625482	-	12041	protein_coding	family with sequence similarity 126, member B [Source:MGI Symbol;Acc:MGI:1098784]	-
ENSMUSG00000090021	1.38778e-17	60.1365	-8.95578	9.91633e-11	6.21027e-09	Gm6493	16	22832958	22835788	-	2639	processed_pseudogene	predicted gene 6493 [Source:MGI Symbol;Acc:MGI:3644797]	-
ENSMUSG00000112008	1.38778e-17	60.1365	-8.95578	9.91633e-11	6.21027e-09	Gm47218	12	76987249	76988567	-	1319	TEC	predicted gene, 47218 [Source:MGI Symbol;Acc:MGI:6096027]	-
ENSMUSG00000061728	0.76215	58.8575	-6.0285	9.91633e-11	6.21027e-09	Btnl7-ps	17	34751851	34766625	-	1763	unprocessed_pseudogene	butyrophilin-like 7, pseudogene [Source:MGI Symbol;Acc:MGI:2388054]	-
ENSMUSG00000002204	53239.6	7420.85	2.84283	9.99528e-11	6.22192e-09	Napsa	7	44221804	44236286	+	2660	protein_coding	napsin A aspartic peptidase [Source:MGI Symbol;Acc:MGI:109365]	-
ENSMUSG00000025481	1253.29	162.458	2.94688	1.00008e-10	6.22192e-09	Urah	7	140414931	140417879	+	1427	protein_coding	urate (5-hydroxyiso-) hydrolase [Source:MGI Symbol;Acc:MGI:1916142]	-
ENSMUSG00000002395	9064.02	1256.01	2.85121	1.00294e-10	6.22192e-09	Use1	8	71819492	71822376	+	2203	protein_coding	unconventional SNARE in the ER 1 homolog (S. cerevisiae) [Source:MGI Symbol;Acc:MGI:1914273]	-
ENSMUSG00000038024	322.887	2382.82	-2.883	1.00432e-10	6.22192e-09	Dennd4c	4	86666792	86768840	+	8482	protein_coding	DENN/MADD domain containing 4C [Source:MGI Symbol;Acc:MGI:1914769]	-
ENSMUSG00000047721	2067.99	276.29	2.90356	1.02168e-10	6.31246e-09	Bola2	7	126294573	126298970	+	4398	protein_coding	bolA-like 2 (E. coli) [Source:MGI Symbol;Acc:MGI:1913412]	-
ENSMUSG00000024298	375.272	2757.57	-2.87691	1.03793e-10	6.39568e-09	Zfp871	17	32984470	33007261	-	11116	protein_coding	zinc finger protein 871 [Source:MGI Symbol;Acc:MGI:1921793]	-
ENSMUSG00000050856	1692.7	223.85	2.9182	1.05256e-10	6.46847e-09	Atp5k	5	108581110	108582314	-	616	protein_coding	ATP synthase, H+ transporting, mitochondrial F1F0 complex, subunit E [Source:MGI Symbol;Acc:MGI:106636]	-
ENSMUSG00000028407	185.281	14.0918	3.70781	1.08473e-10	6.64836e-09	Smim27	4	40269579	40270940	+	1150	protein_coding	small integral membrane protein 27 [Source:MGI Symbol;Acc:MGI:1913684]	-
ENSMUSG00000096215	1268.15	165.016	2.94135	1.10194e-10	6.73588e-09	Smim22	16	4825152	4826173	+	561	protein_coding	small integral membrane protein 22 [Source:MGI Symbol;Acc:MGI:3643379]	-
ENSMUSG00000062963	2864.7	388.843	2.88083	1.10614e-10	6.74363e-09	Ufc1	1	171116136	171122597	-	2070	protein_coding	ubiquitin-fold modifier conjugating enzyme 1 [Source:MGI Symbol;Acc:MGI:1913405]	-
ENSMUSG00000024610	67531.8	9476.22	2.83317	1.13027e-10	6.87251e-09	Cd74	18	60936920	60945724	+	1679	protein_coding	CD74 antigen (invariant polypeptide of major histocompatibility complex, class II antigen-associated) [Source:MGI Symbol;Acc:MGI:96534]	-
ENSMUSG00000024529	240.793	1776.57	-2.88247	1.22124e-10	7.40608e-09	Lox	18	52649139	52662939	-	4778	protein_coding	lysyl oxidase [Source:MGI Symbol;Acc:MGI:96817]	-
ENSMUSG00000003604	307.25	30.7191	3.31824	1.2467e-10	7.54056e-09	Aven	2	112323309	112464918	+	5001	protein_coding	apoptosis, caspase activation inhibitor [Source:MGI Symbol;Acc:MGI:1921518]	-
ENSMUSG00000105556	1.38778e-17	58.8575	-8.92481	1.29769e-10	7.8079e-09	Gm43080	3	36023533	36026175	-	2643	TEC	predicted gene 43080 [Source:MGI Symbol;Acc:MGI:5663217]	-
ENSMUSG00000085929	1.38778e-17	58.8575	-8.92481	1.29769e-10	7.8079e-09	Gm13421	2	27430438	27433374	+	803	lncRNA	predicted gene 13421 [Source:MGI Symbol;Acc:MGI:3649922]	-
ENSMUSG00000110997	4.67171	95.9489	-4.3189	1.36124e-10	8.16884e-09	2610028D06Rik	9	45708646	45710358	-	1713	TEC	RIKEN cDNA 2610028D06 gene [Source:MGI Symbol;Acc:MGI:1923609]	-
ENSMUSG00000091956	1089.89	141.993	2.93947	1.398e-10	8.36764e-09	C2cd4b	9	67666719	67668212	+	1327	protein_coding	C2 calcium-dependent domain containing 4B [Source:MGI Symbol;Acc:MGI:1922947]	-
ENSMUSG00000021994	89.8948	698.363	-2.95563	1.43422e-10	8.56214e-09	Wnt5a	14	28226707	28249405	+	7823	protein_coding	wingless-type MMTV integration site family, member 5A [Source:MGI Symbol;Acc:MGI:98958]	-
ENSMUSG00000039985	111.787	853.124	-2.93037	1.46862e-10	8.72752e-09	Sinhcaf	6	148822533	148847965	-	4138	protein_coding	SIN3-HDAC complex associated factor [Source:MGI Symbol;Acc:MGI:1929091]	-
ENSMUSG00000042312	2106.3	286.522	2.87759	1.46952e-10	8.72752e-09	S100a13	3	90421742	90431888	+	715	protein_coding	S100 calcium binding protein A13 [Source:MGI Symbol;Acc:MGI:109581]	-
ENSMUSG00000042293	1288.48	171.411	2.90947	1.51244e-10	8.95847e-09	Gm5617	9	48406742	48407272	+	531	protein_coding	predicted gene 5617 [Source:MGI Symbol;Acc:MGI:3643566]	-
ENSMUSG00000061186	2.32588	67.8106	-4.78285	1.5162e-10	8.95847e-09	Sfmbt2	2	10375321	10600064	+	9128	protein_coding	Scm-like with four mbt domains 2 [Source:MGI Symbol;Acc:MGI:2447794]	-
ENSMUSG00000069114	96.9315	745.687	-2.94164	1.52196e-10	8.96941e-09	Zbtb10	3	9315662	9350393	+	7414	protein_coding	zinc finger and BTB domain containing 10 [Source:MGI Symbol;Acc:MGI:2139883]	-
ENSMUSG00000055538	101.623	780.22	-2.93886	1.56418e-10	9.19468e-09	Zcchc24	14	25712066	25769463	-	4557	protein_coding	zinc finger, CCHC domain containing 24 [Source:MGI Symbol;Acc:MGI:1919168]	-
ENSMUSG00000034275	114.132	868.472	-2.92617	1.64e-10	9.61578e-09	Igsf9b	9	27210500	27268842	+	16686	protein_coding	immunoglobulin superfamily, member 9B [Source:MGI Symbol;Acc:MGI:2685354]	-
ENSMUSG00000043903	24.2187	235.361	-3.27296	1.6653e-10	9.73923e-09	Zfp469	8	122985359	122999389	+	12777	protein_coding	zinc finger protein 469 [Source:MGI Symbol;Acc:MGI:2684868]	-
ENSMUSG00000005580	67.2209	538.487	-2.99919	1.68757e-10	9.84444e-09	Adcy9	16	4105393	4238362	-	5197	protein_coding	adenylate cyclase 9 [Source:MGI Symbol;Acc:MGI:108450]	-
ENSMUSG00000004880	136.806	1020.67	-2.89798	1.69708e-10	9.87485e-09	Lbr	1	181642900	181670611	-	4761	protein_coding	lamin B receptor [Source:MGI Symbol;Acc:MGI:2138281]	-
ENSMUSG00000019699	74.2576	585.81	-2.97735	1.79998e-10	1.04472e-08	Akt3	1	176847639	177085769	-	5124	protein_coding	thymoma viral proto-oncogene 3 [Source:MGI Symbol;Acc:MGI:1345147]	-
ENSMUSG00000019054	4487.82	634.413	2.82234	1.85181e-10	1.07209e-08	Fis1	5	136982129	136995088	+	1714	protein_coding	fission, mitochondrial 1 [Source:MGI Symbol;Acc:MGI:1913687]	-
ENSMUSG00000071654	2024.2	278.848	2.8594	1.86649e-10	1.07787e-08	Uqcc3	19	8857378	8858287	-	821	protein_coding	ubiquinol-cytochrome c reductase complex assembly factor 3 [Source:MGI Symbol;Acc:MGI:2147553]	-
ENSMUSG00000063714	655.175	81.8798	2.99888	1.94349e-10	1.11953e-08	Sp3os	2	72809768	72819021	+	892	lncRNA	trans-acting transcription factor 3, opposite strand [Source:MGI Symbol;Acc:MGI:1914936]	-
ENSMUSG00000094430	96.9315	3.85973	4.61608	1.95591e-10	1.12387e-08	Smbd1	16	32625130	32630847	-	679	protein_coding	somatomedin B domain containing 1 [Source:MGI Symbol;Acc:MGI:2685779]	-
ENSMUSG00000075027	135.242	8.97568	3.89909	1.98434e-10	1.13736e-08	4631405J19Rik	2	92858301	92875077	+	3554	lncRNA	RIKEN cDNA 4631405J19 gene [Source:MGI Symbol;Acc:MGI:3045383]	-
ENSMUSG00000019102	2990.57	419.539	2.83328	2.00033e-10	1.14367e-08	Aldh3a1	11	61098363	61109247	+	1942	protein_coding	aldehyde dehydrogenase family 3, subfamily A1 [Source:MGI Symbol;Acc:MGI:1353451]	-
ENSMUSG00000053205	33.601	296.754	-3.13717	2.01155e-10	1.14723e-08	Styx	14	45588550	45660277	+	16150	protein_coding	serine/threonine/tyrosine interaction protein [Source:MGI Symbol;Acc:MGI:1891150]	-
ENSMUSG00000054733	402.637	46.0673	3.12508	2.08659e-10	1.18442e-08	Msra	14	64360074	64693352	-	4295	protein_coding	methionine sulfoxide reductase A [Source:MGI Symbol;Acc:MGI:106916]	-
ENSMUSG00000028716	1805.28	249.43	2.85506	2.08997e-10	1.18442e-08	Pdzk1ip1	4	114945905	114951096	+	1778	protein_coding	PDZK1 interacting protein 1 [Source:MGI Symbol;Acc:MGI:1914432]	-
ENSMUSG00000034731	101.623	767.43	-2.91502	2.09222e-10	1.18442e-08	Dgkh	14	78796190	78970216	-	16975	protein_coding	diacylglycerol kinase, eta [Source:MGI Symbol;Acc:MGI:2444188]	-
ENSMUSG00000016344	6672.32	959.282	2.79805	2.11241e-10	1.19292e-08	Ppdpf	2	180829040	180830564	+	1336	protein_coding	pancreatic progenitor cell differentiation and proliferation factor [Source:MGI Symbol;Acc:MGI:1913746]	-
ENSMUSG00000100691	526.951	63.9736	3.04029	2.15337e-10	1.21307e-08	2010320M18Rik	8	71229459	71230467	+	1009	lncRNA	RIKEN cDNA 2010320M18 gene [Source:MGI Symbol;Acc:MGI:1919343]	-
ENSMUSG00000071226	42.9833	364.541	-3.07993	2.22192e-10	1.24862e-08	Cecr2	6	120643330	120748151	+	17082	protein_coding	CECR2, histone acetyl-lysine reader [Source:MGI Symbol;Acc:MGI:1923799]	-
ENSMUSG00000107320	0.76215	56.2995	-5.96451	2.24222e-10	1.2539e-08	Gm42549	6	28219166	28226169	-	7004	TEC	predicted gene 42549 [Source:MGI Symbol;Acc:MGI:5662686]	-
ENSMUSG00000046169	1.38778e-17	57.5785	-8.89317	2.24222e-10	1.2539e-08	Adamts6	13	104424343	104633203	+	7798	protein_coding	a disintegrin-like and metallopeptidase (reprolysin type) with thrombospondin type 1 motif, 6 [Source:MGI Symbol;Acc:MGI:1347348]	-
ENSMUSG00000078190	91.4585	695.805	-2.9255	2.2605e-10	1.26105e-08	Dnm3os	1	162045192	162053119	+	7928	lncRNA	dynamin 3, opposite strand [Source:MGI Symbol;Acc:MGI:3052332]	-
ENSMUSG00000039286	734.143	5103.28	-2.79705	2.33514e-10	1.29954e-08	Fndc3b	3	27470311	27765456	-	11485	protein_coding	fibronectin type III domain containing 3B [Source:MGI Symbol;Acc:MGI:1919257]	-
ENSMUSG00000015950	141.497	8.97568	3.96425	2.34798e-10	1.30038e-08	Ncf1	5	134248907	134258479	-	3663	protein_coding	neutrophil cytosolic factor 1 [Source:MGI Symbol;Acc:MGI:97283]	-
ENSMUSG00000085269	12.4906	145.83	-3.53022	2.34798e-10	1.30038e-08	Gm15777	5	100818725	100825971	+	876	lncRNA	predicted gene 15777 [Source:MGI Symbol;Acc:MGI:3783219]	-
ENSMUSG00000028643	662.212	84.4378	2.96996	2.35444e-10	1.30083e-08	Svbp	4	119052503	119058495	+	1065	protein_coding	small vasohibin binding protein [Source:MGI Symbol;Acc:MGI:1916466]	-
ENSMUSG00000111793	2.32588	66.5316	-4.75542	2.45076e-10	1.3508e-08	Gm47950	9	113799052	113800066	-	622	lncRNA	predicted gene, 47950 [Source:MGI Symbol;Acc:MGI:6097220]	-
ENSMUSG00000032060	13236.8	1927.49	2.7797	2.45672e-10	1.35084e-08	Cryab	9	50662625	50667936	+	1479	protein_coding	crystallin, alpha B [Source:MGI Symbol;Acc:MGI:88516]	-
ENSMUSG00000057335	124.296	917.074	-2.88179	2.55599e-10	1.40207e-08	Cep170	1	176561219	176641633	-	18049	protein_coding	centrosomal protein 170 [Source:MGI Symbol;Acc:MGI:1918348]	-
ENSMUSG00000059518	2213.41	312.102	2.82582	2.59029e-10	1.4175e-08	Znhit1	5	137011018	137016875	-	1860	protein_coding	zinc finger, HIT domain containing 1 [Source:MGI Symbol;Acc:MGI:1917353]	-
ENSMUSG00000045817	288.486	2033.65	-2.81687	2.61253e-10	1.42628e-08	Zfp36l2	17	84491359	84495375	-	3530	protein_coding	zinc finger protein 36, C3H type-like 2 [Source:MGI Symbol;Acc:MGI:107945]	-
ENSMUSG00000033751	1591.84	221.292	2.84616	2.63782e-10	1.43668e-08	Gadd45gip1	8	85558151	85562111	+	2494	protein_coding	growth arrest and DNA-damage-inducible, gamma interacting protein 1 [Source:MGI Symbol;Acc:MGI:1914947]	-
ENSMUSG00000041453	19688.6	2882.91	2.77172	2.64745e-10	1.43851e-08	Rpl21	5	146769700	146773842	+	3400	protein_coding	ribosomal protein L21 [Source:MGI Symbol;Acc:MGI:1278340]	-
ENSMUSG00000026923	177.462	1275.2	-2.84411	2.70695e-10	1.46737e-08	Notch1	2	26347915	26406675	-	14232	protein_coding	notch 1 [Source:MGI Symbol;Acc:MGI:97363]	-
ENSMUSG00000020219	6035.9	874.867	2.7863	2.7184e-10	1.47011e-08	Timm13	10	80735284	80736803	-	1371	protein_coding	translocase of inner mitochondrial membrane 13 [Source:MGI Symbol;Acc:MGI:1353432]	-
ENSMUSG00000003226	585.59	4042.98	-2.78715	2.79619e-10	1.50863e-08	Ranbp2	10	58282742	58330178	+	11728	protein_coding	RAN binding protein 2 [Source:MGI Symbol;Acc:MGI:894323]	-
ENSMUSG00000078695	886.604	117.692	2.9123	2.80819e-10	1.51074e-08	Cisd3	11	97576652	97579447	+	833	protein_coding	CDGSH iron sulfur domain 3 [Source:MGI Symbol;Acc:MGI:101788]	-
ENSMUSG00000030814	1667.68	232.803	2.84017	2.81325e-10	1.51074e-08	Bcl7c	7	127260628	127308105	-	7222	protein_coding	B cell CLL/lymphoma 7C [Source:MGI Symbol;Acc:MGI:1332237]	-
ENSMUSG00000029638	10.9269	136.877	-3.62955	2.908e-10	1.55798e-08	Glcci1	6	8509600	8597548	+	7756	protein_coding	glucocorticoid induced transcript 1 [Source:MGI Symbol;Acc:MGI:2179717]	-
ENSMUSG00000106904	1.38778e-17	56.2995	-8.86082	2.96087e-10	1.5753e-08	Gm43029	6	29546603	29548137	-	1535	TEC	predicted gene 43029 [Source:MGI Symbol;Acc:MGI:5663166]	-
ENSMUSG00000086331	1.38778e-17	56.2995	-8.86082	2.96087e-10	1.5753e-08	Gm16310	16	91891456	91893378	+	960	lncRNA	predicted gene 16310 [Source:MGI Symbol;Acc:MGI:3826522]	-
ENSMUSG00000024959	1764.63	248.151	2.82961	2.96089e-10	1.5753e-08	Bad	19	6919229	6929267	+	2558	protein_coding	BCL2-associated agonist of cell death [Source:MGI Symbol;Acc:MGI:1096330]	-
ENSMUSG00000060461	117.26	6.41767	4.17121	3.05078e-10	1.61938e-08	Dppa5a	9	78274334	78275459	-	619	protein_coding	developmental pluripotency associated 5A [Source:MGI Symbol;Acc:MGI:101800]	-
ENSMUSG00000007721	4510.5	654.877	2.78382	3.07087e-10	1.62629e-08	Ccdc124	8	71320871	71326579	-	1696	protein_coding	coiled-coil domain containing 124 [Source:MGI Symbol;Acc:MGI:1916403]	-
ENSMUSG00000058833	2834.2	406.749	2.80046	3.10714e-10	1.64171e-08	Rex1bd	8	70956942	70959402	-	1822	protein_coding	required for excision 1-B domain containing [Source:MGI Symbol;Acc:MGI:1913712]	-
ENSMUSG00000107756	2.32588	65.2526	-4.72745	3.12669e-10	1.64825e-08	Gm44164	6	145184393	145186953	-	2561	TEC	predicted gene, 44164 [Source:MGI Symbol;Acc:MGI:5690556]	-
ENSMUSG00000041079	160.262	12.8128	3.63497	3.14451e-10	1.65385e-08	Rwdd2b	16	87230295	87237461	-	3917	protein_coding	RWD domain containing 2B [Source:MGI Symbol;Acc:MGI:1858215]	-
ENSMUSG00000044894	5960.06	871.03	2.7744	3.16895e-10	1.6629e-08	Uqcrq	11	53318749	53321658	-	1831	protein_coding	ubiquinol-cytochrome c reductase, complex III subunit VII [Source:MGI Symbol;Acc:MGI:107807]	-
ENSMUSG00000036114	1258.77	173.969	2.85446	3.18347e-10	1.66672e-08	Rpp25l	4	41712033	41713534	-	856	protein_coding	ribonuclease P/MRP 25 subunit-like [Source:MGI Symbol;Acc:MGI:1917211]	-
ENSMUSG00000036208	41.4196	344.077	-3.04989	3.23557e-10	1.69014e-08	Nepro	16	44544664	44557647	+	5741	protein_coding	nucleolus and neural progenitor protein [Source:MGI Symbol;Acc:MGI:2384836]	-
ENSMUSG00000005886	261.121	1827.73	-2.80657	3.26964e-10	1.70407e-08	Ncoa2	1	13209329	13444307	-	15642	protein_coding	nuclear receptor coactivator 2 [Source:MGI Symbol;Acc:MGI:1276533]	-
ENSMUSG00000029004	516.005	3532.65	-2.77494	3.36163e-10	1.74805e-08	Kmt2e	5	23639439	23709233	+	10444	protein_coding	lysine (K)-specific methyltransferase 2E [Source:MGI Symbol;Acc:MGI:1924825]	-
ENSMUSG00000023047	269.721	28.1611	3.25541	3.38568e-10	1.75658e-08	Amhr2	15	102353802	102363068	+	2005	protein_coding	anti-Mullerian hormone type 2 receptor [Source:MGI Symbol;Acc:MGI:105062]	-
ENSMUSG00000021550	2166.5	309.544	2.80679	3.44814e-10	1.78496e-08	2210016F16Rik	13	58527631	58533039	-	3051	protein_coding	RIKEN cDNA 2210016F16 gene [Source:MGI Symbol;Acc:MGI:1917403]	-
ENSMUSG00000034269	849.075	5768.36	-2.76398	3.46416e-10	1.78922e-08	Setd5	6	113054326	113130396	+	18347	protein_coding	SET domain containing 5 [Source:MGI Symbol;Acc:MGI:1920145]	-
ENSMUSG00000071866	12201.6	1812.38	2.75105	3.59278e-10	1.85149e-08	Ppia	11	6365443	6369817	+	3508	protein_coding	peptidylprolyl isomerase A [Source:MGI Symbol;Acc:MGI:97749]	-
ENSMUSG00000021990	132.897	951.608	-2.83869	3.74177e-10	1.92396e-08	Spata13	14	60871450	61002005	+	9102	protein_coding	spermatogenesis associated 13 [Source:MGI Symbol;Acc:MGI:104838]	-
ENSMUSG00000034751	179.026	1257.29	-2.81106	3.84255e-10	1.97137e-08	Mast4	13	102868994	103471005	-	32401	protein_coding	microtubule associated serine/threonine kinase family member 4 [Source:MGI Symbol;Acc:MGI:1918885]	-
ENSMUSG00000086784	931.952	126.645	2.87856	3.86332e-10	1.97761e-08	Isoc2a	7	4880152	4899972	+	2244	protein_coding	isochorismatase domain containing 2a [Source:MGI Symbol;Acc:MGI:3609243]	-
ENSMUSG00000056155	144.625	10.2547	3.80553	3.87519e-10	1.97928e-08	Nanos3	8	84900360	84911846	-	924	protein_coding	nanos C2HC-type zinc finger 3 [Source:MGI Symbol;Acc:MGI:2675387]	-
ENSMUSG00000011305	157.916	12.8128	3.61371	3.90429e-10	1.98971e-08	Plin5	17	56418601	56424596	-	2087	protein_coding	perilipin 5 [Source:MGI Symbol;Acc:MGI:1914218]	-
ENSMUSG00000116778	1.38778e-17	55.0205	-8.82772	3.9222e-10	1.99442e-08	Gm49713	16	31630660	31631429	-	770	processed_pseudogene	predicted gene, 49713 [Source:MGI Symbol;Acc:MGI:6215183]	-
ENSMUSG00000025816	66.4391	507.791	-2.93138	3.97282e-10	2.01541e-08	Sec61a2	2	5875798	5900243	-	4572	protein_coding	Sec61, alpha subunit 2 (S. cerevisiae) [Source:MGI Symbol;Acc:MGI:1931071]	-
ENSMUSG00000025407	2.32588	63.9736	-4.69894	3.99855e-10	2.01541e-08	Gli1	10	127165751	127177843	-	4995	protein_coding	GLI-Kruppel family member GLI1 [Source:MGI Symbol;Acc:MGI:95727]	-
ENSMUSG00000047759	2.32588	63.9736	-4.69894	3.99855e-10	2.01541e-08	Hs3st3a1	11	64326158	64413667	+	3939	protein_coding	heparan sulfate (glucosamine) 3-O-sulfotransferase 3A1 [Source:MGI Symbol;Acc:MGI:1333861]	-
ENSMUSG00000102460	60.1842	1.38778e-17	8.95791	3.99855e-10	2.01541e-08	Gm38197	3	30279722	30281843	-	2122	TEC	predicted gene, 38197 [Source:MGI Symbol;Acc:MGI:5611425]	-
ENSMUSG00000038690	7522.98	1123	2.74385	4.18113e-10	2.10283e-08	Atp5j2	5	145120508	145128872	-	3306	protein_coding	ATP synthase, H+ transporting, mitochondrial F0 complex, subunit F2 [Source:MGI Symbol;Acc:MGI:1927558]	-
ENSMUSG00000030306	51.5838	405.47	-2.97105	4.23581e-10	2.12568e-08	Tmtc1	6	148133928	148345887	-	8578	protein_coding	transmembrane and tetratricopeptide repeat containing 1 [Source:MGI Symbol;Acc:MGI:3039590]	-
ENSMUSG00000035478	5986.64	888.936	2.75147	4.2483e-10	2.1273e-08	Mbd3	10	80228373	80235384	-	1987	protein_coding	methyl-CpG binding domain protein 3 [Source:MGI Symbol;Acc:MGI:1333812]	-
ENSMUSG00000001098	230.629	1593.67	-2.78793	4.38303e-10	2.18999e-08	Kctd10	5	114501628	114518569	-	4039	protein_coding	potassium channel tetramerisation domain containing 10 [Source:MGI Symbol;Acc:MGI:2141207]	-
ENSMUSG00000030137	412.801	49.9044	3.04585	4.50002e-10	2.24357e-08	Tuba8	6	121187655	121203813	+	2263	protein_coding	tubulin, alpha 8 [Source:MGI Symbol;Acc:MGI:1858225]	-
ENSMUSG00000040280	3691.11	544.882	2.75984	4.51832e-10	2.24782e-08	Ndufa4l2	10	127350836	127353023	+	1095	protein_coding	Ndufa4, mitochondrial complex associated like 2 [Source:MGI Symbol;Acc:MGI:3039567]	-
ENSMUSG00000023336	298.65	33.2771	3.16226	4.59074e-10	2.27891e-08	Wfdc1	8	120393104	120414961	+	1539	protein_coding	WAP four-disulfide core domain 1 [Source:MGI Symbol;Acc:MGI:1915116]	-
ENSMUSG00000034168	917.878	6109.86	-2.73457	4.60444e-10	2.28079e-08	Irf2bpl	12	86927475	86931572	-	4098	protein_coding	interferon regulatory factor 2 binding protein-like [Source:MGI Symbol;Acc:MGI:2442463]	-
ENSMUSG00000035495	71.9121	537.208	-2.89864	4.62892e-10	2.28798e-08	Tstd2	4	46114746	46138694	-	5570	protein_coding	thiosulfate sulfurtransferase (rhodanese)-like domain containing 2 [Source:MGI Symbol;Acc:MGI:3039624]	-
ENSMUSG00000004988	5201.66	775.104	2.74637	4.69927e-10	2.31777e-08	Fxyd4	6	117910520	117914653	-	1957	protein_coding	FXYD domain-containing ion transport regulator 4 [Source:MGI Symbol;Acc:MGI:1889005]	-
ENSMUSG00000022216	11592.5	1748.43	2.729	4.80253e-10	2.36363e-08	Psme1	14	55815580	55818986	+	2209	protein_coding	proteasome (prosome, macropain) activator subunit 1 (PA28 alpha) [Source:MGI Symbol;Acc:MGI:1096367]	-
ENSMUSG00000020700	243.92	1670.41	-2.77498	4.8548e-10	2.38333e-08	Map3k3	11	105975439	106046272	+	4023	protein_coding	mitogen-activated protein kinase kinase kinase 3 [Source:MGI Symbol;Acc:MGI:1346874]	-
ENSMUSG00000007817	1028.12	6818.43	-2.72926	4.86634e-10	2.38333e-08	Zmiz1	14	25459609	25667167	+	12523	protein_coding	zinc finger, MIZ-type containing 1 [Source:MGI Symbol;Acc:MGI:3040693]	-
ENSMUSG00000041688	35.9466	303.149	-3.07096	4.87367e-10	2.38333e-08	Amot	X	144229421	144288177	-	8402	protein_coding	angiomotin [Source:MGI Symbol;Acc:MGI:108440]	-
ENSMUSG00000021496	766.199	103.623	2.88527	5.17293e-10	2.52062e-08	Pcbd2	13	55875181	55924643	+	546	protein_coding	pterin 4 alpha carbinolamine dehydratase/dimerization cofactor of hepatocyte nuclear factor 1 alpha (TCF1) 2 [Source:MGI Symbol;Acc:MGI:1919812]	-
ENSMUSG00000040943	179.026	1238.11	-2.78888	5.17636e-10	2.52062e-08	Tet2	3	133169440	133250900	-	16870	protein_coding	tet methylcytosine dioxygenase 2 [Source:MGI Symbol;Acc:MGI:2443298]	-
ENSMUSG00000109539	1.38778e-17	53.7415	-8.79385	5.21239e-10	2.5328e-08	Gm44667	7	66918654	66921990	-	3337	TEC	predicted gene 44667 [Source:MGI Symbol;Acc:MGI:5753243]	-
ENSMUSG00000034303	16.4	166.295	-3.33054	5.34335e-10	2.59022e-08	Ccdc15	9	37187131	37259728	-	5773	protein_coding	coiled-coil domain containing 15 [Source:MGI Symbol;Acc:MGI:2444488]	-
ENSMUSG00000048118	106.314	762.314	-2.84035	5.35309e-10	2.59022e-08	Arid4a	12	71062764	71145366	+	5615	protein_coding	AT rich interactive domain 4A (RBP1-like) [Source:MGI Symbol;Acc:MGI:2444354]	-
ENSMUSG00000051439	16886.5	2569.56	2.71623	5.49192e-10	2.65023e-08	Cd14	18	36858120	36859851	-	1732	protein_coding	CD14 antigen [Source:MGI Symbol;Acc:MGI:88318]	-
ENSMUSG00000075410	91.4585	3.85973	4.53235	5.50016e-10	2.65023e-08	Prcd	11	116544360	116559215	+	1534	protein_coding	photoreceptor disc component [Source:MGI Symbol;Acc:MGI:3649529]	-
ENSMUSG00000085945	120.387	7.69667	3.95059	5.52888e-10	2.65294e-08	2310014F06Rik	7	112211767	112279288	-	2810	lncRNA	RIKEN cDNA 2310014F06 gene [Source:MGI Symbol;Acc:MGI:1916875]	-
ENSMUSG00000078922	120.387	7.69667	3.95059	5.52888e-10	2.65294e-08	Tgtp1	11	48876154	48884999	-	3205	protein_coding	T cell specific GTPase 1 [Source:MGI Symbol;Acc:MGI:98734]	-
ENSMUSG00000054046	1692.7	245.593	2.78452	5.56783e-10	2.65631e-08	Klk13	7	43361991	43376958	+	2297	protein_coding	kallikrein related-peptidase 13 [Source:MGI Symbol;Acc:MGI:3615275]	-
ENSMUSG00000030020	11.7088	131.761	-3.47615	5.56895e-10	2.65631e-08	Prickle2	6	92347889	92683136	-	8631	protein_coding	prickle planar cell polarity protein 2 [Source:MGI Symbol;Acc:MGI:1925144]	-
ENSMUSG00000049775	153383	23432.8	2.71053	5.57058e-10	2.65631e-08	Tmsb4x	X	165990089	165992311	-	1371	protein_coding	thymosin, beta 4, X chromosome [Source:MGI Symbol;Acc:MGI:99510]	-
ENSMUSG00000050732	13888.1	2114.23	2.71559	5.61802e-10	2.67339e-08	Vamp8	6	72362206	72367686	-	2311	protein_coding	vesicle-associated membrane protein 8 [Source:MGI Symbol;Acc:MGI:1336882]	-
ENSMUSG00000039481	1279.09	182.922	2.80521	5.69205e-10	2.70302e-08	Nrtn	17	57058325	57064530	-	1023	protein_coding	neurturin [Source:MGI Symbol;Acc:MGI:108417]	-
ENSMUSG00000015092	9440.09	1436.35	2.71631	5.78209e-10	2.74012e-08	Edf1	2	25447859	25452094	+	1317	protein_coding	endothelial differentiation-related factor 1 [Source:MGI Symbol;Acc:MGI:1891227]	-
ENSMUSG00000036748	2310.36	341.519	2.75775	6.04909e-10	2.86017e-08	Cuedc2	19	46318251	46327141	-	2358	protein_coding	CUE domain containing 2 [Source:MGI Symbol;Acc:MGI:1914366]	-
ENSMUSG00000052920	3.10785	71.6477	-4.46495	6.07276e-10	2.86017e-08	Prkg1	19	30541889	31742433	-	11036	protein_coding	protein kinase, cGMP-dependent, type I [Source:MGI Symbol;Acc:MGI:108174]	-
ENSMUSG00000056531	3.10785	71.6477	-4.46495	6.07276e-10	2.86017e-08	Ccdc18	5	108280741	108381494	+	6433	protein_coding	coiled-coil domain containing 18 [Source:MGI Symbol;Acc:MGI:1922974]	-
ENSMUSG00000036334	3.88979	79.3218	-4.30044	6.21778e-10	2.92248e-08	Igsf10	3	59224156	59251815	-	10150	protein_coding	immunoglobulin superfamily, member 10 [Source:MGI Symbol;Acc:MGI:1923481]	-
ENSMUSG00000022354	2412.78	359.425	2.74662	6.46938e-10	3.03454e-08	Ndufb9	15	58805605	58811337	+	1031	protein_coding	NADH:ubiquinone oxidoreductase subunit B9 [Source:MGI Symbol;Acc:MGI:1913468]	-
ENSMUSG00000029373	672.376	90.8329	2.88672	6.48926e-10	3.03766e-08	Pf4	5	90920294	90921242	+	721	protein_coding	platelet factor 4 [Source:MGI Symbol;Acc:MGI:1888711]	-
ENSMUSG00000033102	75.8213	552.556	-2.86304	6.54893e-10	3.05279e-08	Cdc14b	13	64337082	64423104	-	9179	protein_coding	CDC14 cell division cycle 14B [Source:MGI Symbol;Acc:MGI:2441808]	-
ENSMUSG00000054453	6.23554	94.6699	-3.89365	6.56143e-10	3.05279e-08	Sytl5	X	9751861	9860782	+	2301	protein_coding	synaptotagmin-like 5 [Source:MGI Symbol;Acc:MGI:2668451]	-
ENSMUSG00000025196	90.6766	3.85973	4.51998	6.56143e-10	3.05279e-08	Cpn1	19	43944746	43974995	-	3688	protein_coding	carboxypeptidase N, polypeptide 1 [Source:MGI Symbol;Acc:MGI:2135874]	-
ENSMUSG00000044548	2.32588	62.6946	-4.66985	6.58751e-10	3.05873e-08	Dact1	12	71356658	71366881	+	3761	protein_coding	dishevelled-binding antagonist of beta-catenin 1 [Source:MGI Symbol;Acc:MGI:1891740]	-
ENSMUSG00000029287	157.916	1083.35	-2.77712	6.77829e-10	3.14097e-08	Tgfbr3	5	107254436	107437495	-	6545	protein_coding	transforming growth factor, beta receptor III [Source:MGI Symbol;Acc:MGI:104637]	-
ENSMUSG00000030655	898.332	5877.08	-2.70958	6.8987e-10	3.19034e-08	Smg1	7	117730531	117842893	-	23984	protein_coding	SMG1 homolog, phosphatidylinositol 3-kinase-related kinase (C. elegans) [Source:MGI Symbol;Acc:MGI:1919742]	-
ENSMUSG00000020986	225.156	1519.49	-2.75379	7.16843e-10	3.30842e-08	Sec23a	12	59005169	59058803	-	4840	protein_coding	SEC23 homolog A, COPII coat complex component [Source:MGI Symbol;Acc:MGI:1349635]	-
ENSMUSG00000087476	82.0762	2.58085	4.93947	7.19539e-10	3.31421e-08	Rap1gapos	4	137424290	137433917	-	471	lncRNA	RAP1 GTPase activating protein, opposite strand [Source:MGI Symbol;Acc:MGI:1917058]	-
ENSMUSG00000083538	111.005	6.41767	4.09223	7.28754e-10	3.34993e-08	Gm16016	3	57435653	57436202	+	550	processed_pseudogene	predicted gene 16016 [Source:MGI Symbol;Acc:MGI:3802068]	-
ENSMUSG00000028211	474.567	3122.09	-2.71745	7.41665e-10	3.40248e-08	Trp53inp1	4	11156431	11174379	+	6475	protein_coding	transformation related protein 53 inducible nuclear protein 1 [Source:MGI Symbol;Acc:MGI:1926609]	-
ENSMUSG00000116757	459.712	58.8575	2.96346	7.43951e-10	3.40261e-08	Gm4786	17	16777508	16778305	+	798	processed_pseudogene	predicted gene 4786 [Source:MGI Symbol;Acc:MGI:3644879]	-
ENSMUSG00000037060	1731.01	255.825	2.75794	7.44654e-10	3.40261e-08	Cavin3	7	105129290	105131507	-	1662	protein_coding	caveolae associated 3 [Source:MGI Symbol;Acc:MGI:1923422]	-
ENSMUSG00000064348	544.152	71.6477	2.92341	7.47892e-10	3.41062e-08	mt-Tn	MT	5089	5159	-	71	Mt_tRNA	mitochondrially encoded tRNA asparagine [Source:MGI Symbol;Acc:MGI:102479]	-
ENSMUSG00000081208	15.6181	156.063	-3.30884	7.55569e-10	3.43881e-08	Gm11400	11	3099742	3100955	-	1214	processed_pseudogene	predicted gene 11400 [Source:MGI Symbol;Acc:MGI:3705645]	-
ENSMUSG00000028542	168.862	1147.3	-2.76325	7.61796e-10	3.45349e-08	Slc6a9	4	117691703	117732395	+	5141	protein_coding	solute carrier family 6 (neurotransmitter transporter, glycine), member 9 [Source:MGI Symbol;Acc:MGI:95760]	-
ENSMUSG00000108425	3.10785	70.3687	-4.439	7.618e-10	3.45349e-08	Gm44706	7	79390426	79391764	+	815	lncRNA	predicted gene 44706 [Source:MGI Symbol;Acc:MGI:5753282]	-
ENSMUSG00000002379	2300.98	345.356	2.73577	7.65884e-10	3.46379e-08	Ndufa11	17	57024767	57029141	+	1092	protein_coding	NADH:ubiquinone oxidoreductase subunit A11 [Source:MGI Symbol;Acc:MGI:1917125]	-
ENSMUSG00000052713	224.374	1507.98	-2.74783	7.67085e-10	3.46379e-08	Zfp608	18	55021120	55125627	-	8513	protein_coding	zinc finger protein 608 [Source:MGI Symbol;Acc:MGI:2442338]	-
ENSMUSG00000018927	1110.21	159.9	2.7949	7.71907e-10	3.47873e-08	Ccl6	11	83478708	83483913	-	1795	protein_coding	chemokine (C-C motif) ligand 6 [Source:MGI Symbol;Acc:MGI:98263]	-
ENSMUSG00000040532	3015.59	456.63	2.7231	7.92237e-10	3.56336e-08	Abhd11	5	135038006	135041029	+	2172	protein_coding	abhydrolase domain containing 11 [Source:MGI Symbol;Acc:MGI:1916008]	-
ENSMUSG00000054779	41.4196	326.171	-2.97281	8.13059e-10	3.64987e-08	Fgf2os	3	37389481	37403889	-	1441	lncRNA	fibroblast growth factor 2, opposite strand [Source:MGI Symbol;Acc:MGI:3649376]	-
ENSMUSG00000000266	184.499	1245.78	-2.75438	8.2055e-10	3.67632e-08	Mid2	X	139565348	139668464	+	8114	protein_coding	midline 2 [Source:MGI Symbol;Acc:MGI:1344333]	-
ENSMUSG00000106957	1964.78	294.196	2.73914	8.24435e-10	3.68654e-08	Gm43085	5	90951120	90954251	+	3132	TEC	predicted gene 43085 [Source:MGI Symbol;Acc:MGI:5663222]	-
ENSMUSG00000030413	10059.3	1561.7	2.68728	8.33006e-10	3.71763e-08	Pglyrp1	7	18605256	18624384	+	1837	protein_coding	peptidoglycan recognition protein 1 [Source:MGI Symbol;Acc:MGI:1345092]	-
ENSMUSG00000009210	117.26	7.69667	3.91266	8.40207e-10	3.7425e-08	Prr29	11	106256298	106268384	+	1724	protein_coding	proline rich 29 [Source:MGI Symbol;Acc:MGI:1922823]	-
ENSMUSG00000050315	2.32588	61.4156	-4.64016	8.48719e-10	3.77311e-08	Synpo2	3	122870168	123029798	-	13089	protein_coding	synaptopodin 2 [Source:MGI Symbol;Acc:MGI:2153070]	-
ENSMUSG00000021456	308.032	35.8352	3.10033	8.62308e-10	3.82612e-08	Fbp2	13	62984691	63006236	-	1469	protein_coding	fructose bisphosphatase 2 [Source:MGI Symbol;Acc:MGI:95491]	-
ENSMUSG00000038473	17.1819	168.853	-3.28592	8.79128e-10	3.89323e-08	Nos1ap	1	170130237	170417430	-	7249	protein_coding	nitric oxide synthase 1 (neuronal) adaptor protein [Source:MGI Symbol;Acc:MGI:1917979]	-
ENSMUSG00000101249	3540.22	542.324	2.70641	8.87349e-10	3.92208e-08	Gm29216	1	24654787	24655278	-	492	unprocessed_pseudogene	predicted gene 29216 [Source:MGI Symbol;Acc:MGI:5579922]	-
ENSMUSG00000019966	34.3829	280.127	-3.02096	8.96125e-10	3.95327e-08	Kitl	10	99851492	99936278	+	5911	protein_coding	kit ligand [Source:MGI Symbol;Acc:MGI:96974]	-
ENSMUSG00000119926	1.38778e-17	52.4624	-8.75916	9.29778e-10	4.0692e-08	U6	X	35627552	35627655	+	104	snRNA	U6 spliceosomal RNA [Source:RFAM;Acc:RF00026]	-
ENSMUSG00000000948	1.38778e-17	52.4624	-8.75916	9.29778e-10	4.0692e-08	Gm38393	7	59623897	59654812	-	5216	protein_coding	predicted gene, 38393 [Source:MGI Symbol;Acc:MGI:5613898]	-
ENSMUSG00000097267	0.76215	51.1834	-5.82732	9.29778e-10	4.0692e-08	1700109K24Rik	15	76968598	76980514	+	1492	lncRNA	RIKEN cDNA 1700109K24 gene [Source:MGI Symbol;Acc:MGI:1921553]	-
ENSMUSG00000106665	1.38778e-17	52.4624	-8.75916	9.29778e-10	4.0692e-08	Gm43389	5	24358292	24360886	+	2595	TEC	predicted gene 43389 [Source:MGI Symbol;Acc:MGI:5663526]	-
ENSMUSG00000024446	932.734	134.319	2.79496	9.31257e-10	4.0692e-08	Rpp21	17	36566537	36568961	-	1218	protein_coding	ribonuclease P 21 subunit [Source:MGI Symbol;Acc:MGI:1914926]	-
ENSMUSG00000068877	1124.29	163.737	2.77888	9.33718e-10	4.07221e-08	Selenbp2	3	94600863	94611720	+	2271	protein_coding	selenium binding protein 2 [Source:MGI Symbol;Acc:MGI:104859]	-
ENSMUSG00000047193	82.8581	585.81	-2.81953	9.65496e-10	4.20283e-08	Dync2h1	9	6928503	7184446	-	16348	protein_coding	dynein cytoplasmic 2 heavy chain 1 [Source:MGI Symbol;Acc:MGI:107736]	-
ENSMUSG00000044034	109.441	6.41767	4.07179	9.80638e-10	4.26068e-08	Npb	11	120499303	120499919	+	542	protein_coding	neuropeptide B [Source:MGI Symbol;Acc:MGI:2387153]	-
ENSMUSG00000049076	326.015	2128.3	-2.70614	9.833e-10	4.26418e-08	Acap2	16	30911230	31020063	-	7183	protein_coding	ArfGAP with coiled-coil, ankyrin repeat and PH domains 2 [Source:MGI Symbol;Acc:MGI:1925868]	-
ENSMUSG00000031016	135.242	922.19	-2.76818	9.9332e-10	4.29952e-08	Wee1	7	109721253	109742493	+	3419	protein_coding	WEE 1 homolog 1 (S. pombe) [Source:MGI Symbol;Acc:MGI:103075]	-
ENSMUSG00000030611	859.239	122.808	2.80573	1.01092e-09	4.36748e-08	Mrps11	7	78432867	78442737	+	2172	protein_coding	mitochondrial ribosomal protein S11 [Source:MGI Symbol;Acc:MGI:1915244]	-
ENSMUSG00000020903	2867.04	440.003	2.70373	1.02169e-09	4.40573e-08	Stx8	11	67857019	68097974	+	7137	protein_coding	syntaxin 8 [Source:MGI Symbol;Acc:MGI:1890156]	-
ENSMUSG00000031448	168.862	15.3708	3.44955	1.03681e-09	4.46255e-08	Adprhl1	8	13271663	13304162	-	5856	protein_coding	ADP-ribosylhydrolase like 1 [Source:MGI Symbol;Acc:MGI:2442168]	-
ENSMUSG00000008036	5434.65	846.729	2.68209	1.05569e-09	4.52663e-08	Ap2s1	7	16472335	16483219	+	1472	protein_coding	adaptor-related protein complex 2, sigma 1 subunit [Source:MGI Symbol;Acc:MGI:2141861]	-
ENSMUSG00000018585	6906.88	1083.35	2.67244	1.05734e-09	4.52663e-08	Atox1	11	55337467	55352065	-	541	protein_coding	antioxidant 1 copper chaperone [Source:MGI Symbol;Acc:MGI:1333855]	-
ENSMUSG00000112618	80.5125	2.58085	4.91177	1.05761e-09	4.52663e-08	Gm48835	12	56675769	56677047	+	1279	TEC	predicted gene, 48835 [Source:MGI Symbol;Acc:MGI:6098563]	-
ENSMUSG00000063975	227.501	24.324	3.22048	1.08692e-09	4.64347e-08	Slco1a5	6	142179953	142268707	-	3722	protein_coding	solute carrier organic anion transporter family, member 1a5 [Source:MGI Symbol;Acc:MGI:1351865]	-
ENSMUSG00000031229	905.369	5754.29	-2.66786	1.09191e-09	4.65413e-08	Atrx	X	104841221	104973009	-	21757	protein_coding	ATRX, chromatin remodeler [Source:MGI Symbol;Acc:MGI:103067]	-
ENSMUSG00000060019	374.49	47.3464	2.98114	1.09347e-09	4.65413e-08	Gm10073	8	107299641	107299982	-	342	processed_pseudogene	predicted pseudogene 10073 [Source:MGI Symbol;Acc:MGI:3641908]	-
ENSMUSG00000028115	322.887	39.6723	3.02188	1.09582e-09	4.65549e-08	Bnipl	3	95148582	95158504	-	2297	protein_coding	BCL2/adenovirus E1B 19kD interacting protein like [Source:MGI Symbol;Acc:MGI:2384749]	-
ENSMUSG00000030220	258.775	29.4401	3.13181	1.09929e-09	4.66166e-08	Arhgdib	6	136900653	136918897	-	1707	protein_coding	Rho, GDP dissociation inhibitor (GDI) beta [Source:MGI Symbol;Acc:MGI:101940]	-
ENSMUSG00000023845	446.42	2876.52	-2.68745	1.11722e-09	4.72896e-08	Lnpep	17	17741672	17845312	-	14144	protein_coding	leucyl/cystinyl aminopeptidase [Source:MGI Symbol;Acc:MGI:2387123]	-
ENSMUSG00000046982	369.799	2386.66	-2.68969	1.15783e-09	4.89183e-08	Tshz1	18	84029752	84105831	-	5848	protein_coding	teashirt zinc finger family member 1 [Source:MGI Symbol;Acc:MGI:1346031]	-
ENSMUSG00000025780	3.88979	76.7637	-4.25321	1.16267e-09	4.90328e-08	Itih5	2	10158382	10261340	+	7900	protein_coding	inter-alpha (globulin) inhibitor H5 [Source:MGI Symbol;Acc:MGI:1925751]	-
ENSMUSG00000060716	136.024	918.353	-2.75386	1.19531e-09	5.0317e-08	Plekhh1	12	79075937	79128429	+	6718	protein_coding	pleckstrin homology domain containing, family H (with MyTH4 domain) member 1 [Source:MGI Symbol;Acc:MGI:2144989]	-
ENSMUSG00000033004	512.878	3279.41	-2.6764	1.20156e-09	5.04875e-08	Mycbp2	14	103350847	103584250	-	19364	protein_coding	MYC binding protein 2, E3 ubiquitin protein ligase [Source:MGI Symbol;Acc:MGI:2179432]	-
ENSMUSG00000024177	186.845	17.9289	3.37465	1.20532e-09	5.04982e-08	Nme4	17	26310708	26314576	-	1582	protein_coding	NME/NM23 nucleoside diphosphate kinase 4 [Source:MGI Symbol;Acc:MGI:1931148]	-
ENSMUSG00000084780	3.10785	67.8106	-4.38566	1.20621e-09	5.04982e-08	Gm15350	8	12878335	12883865	-	619	lncRNA	predicted gene 15350 [Source:MGI Symbol;Acc:MGI:3705181]	-
ENSMUSG00000036856	232.192	25.603	3.17626	1.21086e-09	5.06008e-08	Wnt4	4	137004800	137027037	+	4194	protein_coding	wingless-type MMTV integration site family, member 4 [Source:MGI Symbol;Acc:MGI:98957]	-
ENSMUSG00000020231	300.995	1944.12	-2.69071	1.25872e-09	5.25051e-08	Dip2a	10	76095263	76181125	-	8215	protein_coding	disco interacting protein 2 homolog A [Source:MGI Symbol;Acc:MGI:2385920]	-
ENSMUSG00000041229	107.096	734.176	-2.77554	1.27412e-09	5.30513e-08	Phf8	X	150303668	150416855	+	9318	protein_coding	PHD finger protein 8 [Source:MGI Symbol;Acc:MGI:2444341]	-
ENSMUSG00000036698	596.536	3784.62	-2.66517	1.33887e-09	5.56466e-08	Ago2	15	72967693	73056784	-	14031	protein_coding	argonaute RISC catalytic subunit 2 [Source:MGI Symbol;Acc:MGI:2446632]	-
ENSMUSG00000024754	169.644	1117.88	-2.71912	1.37168e-09	5.69076e-08	Cemip2	19	21755706	21835724	+	8520	protein_coding	cell migration inducing hyaluronidase 2 [Source:MGI Symbol;Acc:MGI:1890373]	-
ENSMUSG00000110331	456.584	61.4156	2.89234	1.37691e-09	5.70213e-08	Nudc-ps1	8	29776459	29777009	-	551	processed_pseudogene	nuclear distribution gene C homolog (Aspergillus), pseudogene 1 [Source:MGI Symbol;Acc:MGI:2142657]	-
ENSMUSG00000056553	3.88979	75.4847	-4.229	1.43735e-09	5.94172e-08	Ptprn2	12	116449340	117240469	+	8602	protein_coding	protein tyrosine phosphatase, receptor type, N polypeptide 2 [Source:MGI Symbol;Acc:MGI:107418]	-
ENSMUSG00000019820	634.847	4005.89	-2.65736	1.44154e-09	5.94835e-08	Utrn	10	12257932	12745109	-	17108	protein_coding	utrophin [Source:MGI Symbol;Acc:MGI:104631]	-
ENSMUSG00000024811	868.622	5456.28	-2.65091	1.45878e-09	6.00871e-08	Tnks2	19	36811632	36870877	+	10406	protein_coding	tankyrase, TRF1-interacting ankyrin-related ADP-ribose polymerase 2 [Source:MGI Symbol;Acc:MGI:1921743]	-
ENSMUSG00000032332	2118.02	13176.4	-2.63708	1.50202e-09	6.16741e-08	Col12a1	9	79506273	79626113	-	15228	protein_coding	collagen, type XII, alpha 1 [Source:MGI Symbol;Acc:MGI:88448]	-
ENSMUSG00000022893	87.5492	602.438	-2.78058	1.50268e-09	6.16741e-08	Adamts1	16	85590715	85600001	-	5302	protein_coding	a disintegrin-like and metallopeptidase (reprolysin type) with thrombospondin type 1 motif, 1 [Source:MGI Symbol;Acc:MGI:109249]	-
ENSMUSG00000027163	1404.97	213.618	2.71692	1.50894e-09	6.1821e-08	Commd9	2	101716592	101731991	+	1602	protein_coding	COMM domain containing 9 [Source:MGI Symbol;Acc:MGI:1923751]	-
ENSMUSG00000019689	584.809	81.8798	2.835	1.5285e-09	6.25106e-08	Fmc1	6	38510437	38516384	+	689	protein_coding	formation of mitochondrial complex V assembly factor 1 [Source:MGI Symbol;Acc:MGI:1913367]	-
ENSMUSG00000031529	500.368	3161.74	-2.6593	1.53645e-09	6.27241e-08	Tnks	8	35293614	35432844	-	14888	protein_coding	tankyrase, TRF1-interacting ankyrin-related ADP-ribose polymerase [Source:MGI Symbol;Acc:MGI:1341087]	-
ENSMUSG00000041734	160.262	1051.37	-2.71265	1.62545e-09	6.624e-08	Kirrel	3	86985900	87082054	-	7463	protein_coding	kirre like nephrin family adhesion molecule 1 [Source:MGI Symbol;Acc:MGI:1891396]	-
ENSMUSG00000033938	3053.12	482.21	2.66232	1.64152e-09	6.67764e-08	Ndufb7	8	84293300	84298255	+	4522	protein_coding	NADH:ubiquinone oxidoreductase subunit B7 [Source:MGI Symbol;Acc:MGI:1914166]	-
ENSMUSG00000114253	1.38778e-17	49.9044	-8.68719	1.6816e-09	6.78067e-08	Gm47798	14	6161997	6165811	-	3815	lncRNA	predicted gene, 47798 [Source:MGI Symbol;Acc:MGI:6096974]	-
ENSMUSG00000103313	1.38778e-17	49.9044	-8.68719	1.6816e-09	6.78067e-08	Gm38357	3	51139338	51141801	+	2464	TEC	predicted gene, 38357 [Source:MGI Symbol;Acc:MGI:5611585]	-
ENSMUSG00000103133	1.38778e-17	49.9044	-8.68719	1.6816e-09	6.78067e-08	Gm37303	9	72262357	72263915	+	1559	TEC	predicted gene, 37303 [Source:MGI Symbol;Acc:MGI:5610531]	-
ENSMUSG00000097559	1.38778e-17	49.9044	-8.68719	1.6816e-09	6.78067e-08	D430018E03Rik	5	142859832	142864128	-	3832	lncRNA	RIKEN cDNA D430018E03 gene [Source:MGI Symbol;Acc:MGI:3045245]	-
ENSMUSG00000110635	1.38778e-17	49.9044	-8.68719	1.6816e-09	6.78067e-08	Gm45853	8	96207081	96210251	-	3171	TEC	predicted gene 45853 [Source:MGI Symbol;Acc:MGI:5804968]	-
ENSMUSG00000023094	396.382	52.4624	2.91534	1.68746e-09	6.79239e-08	Msrb2	2	19376251	19399787	+	1377	protein_coding	methionine sulfoxide reductase B2 [Source:MGI Symbol;Acc:MGI:1923717]	-
ENSMUSG00000031028	17.9637	168.853	-3.22223	1.72343e-09	6.92507e-08	Tub	7	108549545	108633667	+	8391	protein_coding	tubby bipartite transcription factor [Source:MGI Symbol;Acc:MGI:2651573]	-
ENSMUSG00000042812	114.132	763.593	-2.74052	1.76717e-09	7.08842e-08	Foxf1	8	121811125	121814883	+	2415	protein_coding	forkhead box F1 [Source:MGI Symbol;Acc:MGI:1347470]	-
ENSMUSG00000023992	138.37	11.5337	3.57376	1.77331e-09	7.10065e-08	Trem2	17	48653429	48661175	+	4946	protein_coding	triggering receptor expressed on myeloid cells 2 [Source:MGI Symbol;Acc:MGI:1913150]	-
ENSMUSG00000065990	4444.82	711.153	2.64374	1.79252e-09	7.1651e-08	Aurkaip1	4	155915729	155917587	+	1766	protein_coding	aurora kinase A interacting protein 1 [Source:MGI Symbol;Acc:MGI:1913327]	-
ENSMUSG00000048047	85.2036	583.252	-2.77301	1.83819e-09	7.33491e-08	Zbtb33	X	37278670	37285923	+	5122	protein_coding	zinc finger and BTB domain containing 33 [Source:MGI Symbol;Acc:MGI:1927290]	-
ENSMUSG00000029632	4398.69	704.758	2.64172	1.86175e-09	7.41078e-08	Ndufa4	6	11900291	11907496	-	1381	protein_coding	Ndufa4, mitochondrial complex associated [Source:MGI Symbol;Acc:MGI:107686]	-
ENSMUSG00000117219	8.58122	102.344	-3.55406	1.86624e-09	7.41078e-08	Gm49911	17	24032188	24032474	-	287	processed_pseudogene	predicted gene, 49911 [Source:MGI Symbol;Acc:MGI:6270612]	-
ENSMUSG00000021749	244.702	28.1611	3.11504	1.86688e-09	7.41078e-08	Oit1	14	14091019	14120836	+	1569	protein_coding	oncoprotein induced transcript 1 [Source:MGI Symbol;Acc:MGI:1201784]	-
ENSMUSG00000000142	10.9269	122.808	-3.47319	1.87124e-09	7.41529e-08	Axin2	11	108811175	108841609	+	5506	protein_coding	axin 2 [Source:MGI Symbol;Acc:MGI:1270862]	-
ENSMUSG00000024073	605.919	3767.99	-2.6363	1.90379e-09	7.53129e-08	Birc6	17	74835290	75010351	+	25772	protein_coding	baculoviral IAP repeat-containing 6 [Source:MGI Symbol;Acc:MGI:1276108]	-
ENSMUSG00000030612	1232.97	189.317	2.70267	1.93087e-09	7.62528e-08	Mrpl46	7	78424984	78433279	-	1415	protein_coding	mitochondrial ribosomal protein L46 [Source:MGI Symbol;Acc:MGI:1914558]	-
ENSMUSG00000046318	159.48	1033.46	-2.69492	1.99784e-09	7.8762e-08	Ccbe1	18	66178373	66435812	-	10831	protein_coding	collagen and calcium binding EGF domains 1 [Source:MGI Symbol;Acc:MGI:2445053]	-
ENSMUSG00000068391	1218.11	186.759	2.7048	2.01138e-09	7.916e-08	Chrac1	15	72962241	72969403	+	2353	protein_coding	chromatin accessibility complex 1 [Source:MGI Symbol;Acc:MGI:2135796]	-
ENSMUSG00000031540	170.426	1099.97	-2.6892	2.03881e-09	8.01025e-08	Kat6a	8	23349551	23433275	+	9330	protein_coding	K(lysine) acetyltransferase 6A [Source:MGI Symbol;Acc:MGI:2442415]	-
ENSMUSG00000051166	71.1302	493.722	-2.79262	2.10847e-09	8.26979e-08	Eml5	12	98753064	98867743	-	12031	protein_coding	echinoderm microtubule associated protein like 5 [Source:MGI Symbol;Acc:MGI:2442513]	-
ENSMUSG00000036199	5641.84	918.353	2.61893	2.15009e-09	8.4187e-08	Ndufa13	8	70346830	70355208	-	1251	protein_coding	NADH:ubiquinone oxidoreductase subunit A13 [Source:MGI Symbol;Acc:MGI:1914434]	-
ENSMUSG00000072966	27.3461	222.571	-3.01812	2.1832e-09	8.53121e-08	Gprasp2	X	134739783	134745479	+	4540	protein_coding	G protein-coupled receptor associated sorting protein 2 [Source:MGI Symbol;Acc:MGI:2442071]	-
ENSMUSG00000042688	546.498	3380.45	-2.6286	2.18625e-09	8.53121e-08	Mapk6	9	75276344	75317287	-	6675	protein_coding	mitogen-activated protein kinase 6 [Source:MGI Symbol;Acc:MGI:1354946]	-
ENSMUSG00000025371	2323.65	369.657	2.65184	2.19858e-09	8.56476e-08	Chmp6	11	119804267	119810374	+	2432	protein_coding	charged multivesicular body protein 6 [Source:MGI Symbol;Acc:MGI:3583942]	-
ENSMUSG00000028842	207.173	1319.96	-2.67072	2.2089e-09	8.59043e-08	Ago3	4	126225497	126323349	-	16571	protein_coding	argonaute RISC catalytic subunit 3 [Source:MGI Symbol;Acc:MGI:2446634]	-
ENSMUSG00000000295	670.031	98.507	2.76479	2.23885e-09	8.69219e-08	Hddc2	10	31189379	31204200	+	3508	protein_coding	HD domain containing 2 [Source:MGI Symbol;Acc:MGI:1916942]	-
ENSMUSG00000026197	2157.12	342.798	2.65335	2.254e-09	8.72763e-08	Zfand2b	1	75145290	75148273	+	1772	protein_coding	zinc finger, AN1 type domain 2B [Source:MGI Symbol;Acc:MGI:1916068]	-
ENSMUSG00000023927	14.0544	140.714	-3.31035	2.25669e-09	8.72763e-08	Satb1	17	52043215	52140318	-	19027	protein_coding	special AT-rich sequence binding protein 1 [Source:MGI Symbol;Acc:MGI:105084]	-
ENSMUSG00000103585	1.38778e-17	48.6254	-8.6498	2.27371e-09	8.72763e-08	Pcdhgb4	18	37853422	37974923	+	5812	protein_coding	protocadherin gamma subfamily B, 4 [Source:MGI Symbol;Acc:MGI:1935173]	-
ENSMUSG00000109679	1.38778e-17	48.6254	-8.6498	2.27371e-09	8.72763e-08	Gm45342	8	26182173	26183535	+	1363	TEC	predicted gene 45342 [Source:MGI Symbol;Acc:MGI:5791178]	-
ENSMUSG00000083811	1.38778e-17	48.6254	-8.6498	2.27371e-09	8.72763e-08	Gm13071	4	149585090	149585465	+	376	processed_pseudogene	predicted gene 13071 [Source:MGI Symbol;Acc:MGI:3651971]	-
ENSMUSG00000044359	1.38778e-17	48.6254	-8.6498	2.27371e-09	8.72763e-08	P2ry4	X	99633760	99638475	-	4434	protein_coding	pyrimidinergic receptor P2Y, G-protein coupled, 4 [Source:MGI Symbol;Acc:MGI:1926594]	-
ENSMUSG00000109118	154.789	14.0918	3.44861	2.27456e-09	8.72763e-08	Gm32031	7	46657831	46658756	+	759	lncRNA	predicted gene, 32031 [Source:MGI Symbol;Acc:MGI:5591190]	-
ENSMUSG00000037406	110.223	7.69667	3.82349	2.29173e-09	8.77885e-08	Htra4	8	25514945	25528978	-	2404	protein_coding	HtrA serine peptidase 4 [Source:MGI Symbol;Acc:MGI:3036260]	-
ENSMUSG00000039345	850.639	127.924	2.73239	2.30551e-09	8.81693e-08	Mettl22	16	8288652	8308548	+	5768	protein_coding	methyltransferase like 22 [Source:MGI Symbol;Acc:MGI:2384301]	-
ENSMUSG00000021606	2848.28	457.909	2.63672	2.35197e-09	8.97968e-08	Ndufs6	13	73467957	73476661	-	898	protein_coding	NADH:ubiquinone oxidoreductase core subunit S6 [Source:MGI Symbol;Acc:MGI:107932]	-
ENSMUSG00000109873	2.32588	57.5785	-4.54724	2.40073e-09	9.13182e-08	Gm45407	8	78095470	78099145	-	3676	TEC	predicted gene 45407 [Source:MGI Symbol;Acc:MGI:5791243]	-
ENSMUSG00000040883	5026.52	818.59	2.61821	2.40173e-09	9.13182e-08	Tmem205	9	21832304	21838852	-	2589	protein_coding	transmembrane protein 205 [Source:MGI Symbol;Acc:MGI:3045495]	-
ENSMUSG00000093402	23.4368	196.991	-3.0634	2.40374e-09	9.13182e-08	Gm18588	3	68809600	68810091	-	492	processed_pseudogene	predicted gene, 18588 [Source:MGI Symbol;Acc:MGI:5010773]	-
ENSMUSG00000103928	16.4	152.226	-3.20309	2.45138e-09	9.29746e-08	Gm37893	1	151321056	151323492	+	2437	TEC	predicted gene, 37893 [Source:MGI Symbol;Acc:MGI:5611121]	-
ENSMUSG00000032702	64.8754	446.398	-2.7798	2.48899e-09	9.42454e-08	Kank1	19	25214339	25411860	+	6166	protein_coding	KN motif and ankyrin repeat domains 1 [Source:MGI Symbol;Acc:MGI:2147707]	-
ENSMUSG00000036568	171.99	1092.3	-2.66593	2.52929e-09	9.56139e-08	Bicral	17	47109046	47169408	-	6851	protein_coding	BRD4 interacting chromatin remodeling complex associated protein like [Source:MGI Symbol;Acc:MGI:2673855]	-
ENSMUSG00000053641	96.1496	639.529	-2.73178	2.54498e-09	9.60004e-08	Dennd4a	9	64718622	64826949	+	16643	protein_coding	DENN/MADD domain containing 4A [Source:MGI Symbol;Acc:MGI:2142979]	-
ENSMUSG00000103088	14.0544	139.435	-3.29719	2.54787e-09	9.60004e-08	Pcdhgb6	18	37875147	37974926	+	4684	protein_coding	protocadherin gamma subfamily B, 6 [Source:MGI Symbol;Acc:MGI:1935197]	-
ENSMUSG00000054716	2198.56	353.03	2.63838	2.62673e-09	9.88099e-08	Zfp771	7	126843446	126853975	+	2009	protein_coding	zinc finger protein 771 [Source:MGI Symbol;Acc:MGI:2442050]	-
ENSMUSG00000057948	4667.65	764.872	2.60926	2.72472e-09	1.02328e-07	Unc13d	11	115952921	115968787	-	4679	protein_coding	unc-13 homolog D [Source:MGI Symbol;Acc:MGI:1917700]	-
ENSMUSG00000021374	314.287	1945.4	-2.62934	2.75941e-09	1.03462e-07	Nup153	13	46833381	46881416	-	7017	protein_coding	nucleoporin 153 [Source:MGI Symbol;Acc:MGI:2385621]	-
ENSMUSG00000039269	178.244	17.9289	3.30672	2.78188e-09	1.04135e-07	2300002M23Rik	17	35878347	35879849	+	1503	protein_coding	RIKEN cDNA 2300002M23 gene [Source:MGI Symbol;Acc:MGI:1916792]	-
ENSMUSG00000050299	1962.44	314.66	2.64043	2.81062e-09	1.0504e-07	Gm9843	16	76200139	76200540	-	402	processed_pseudogene	predicted gene 9843 [Source:MGI Symbol;Acc:MGI:3708621]	-
ENSMUSG00000024998	153.225	14.0918	3.43398	2.82292e-09	1.05328e-07	Plce1	19	38469557	38773474	+	15998	protein_coding	phospholipase C, epsilon 1 [Source:MGI Symbol;Acc:MGI:1921305]	-
ENSMUSG00000020620	5.45363	79.3218	-3.82748	2.84298e-09	1.05733e-07	Abca8b	11	109823016	109886671	-	7423	protein_coding	ATP-binding cassette, sub-family A (ABC1), member 8b [Source:MGI Symbol;Acc:MGI:1351668]	-
ENSMUSG00000103382	5.45363	79.3218	-3.82748	2.84298e-09	1.05733e-07	Gm37755	1	66851474	66853652	+	2179	TEC	predicted gene, 37755 [Source:MGI Symbol;Acc:MGI:5610983]	-
ENSMUSG00000018076	239.229	1492.63	-2.64064	2.85872e-09	1.06147e-07	Med13l	5	118698744	118903503	+	15427	protein_coding	mediator complex subunit 13-like [Source:MGI Symbol;Acc:MGI:2670178]	-
ENSMUSG00000085342	189.972	20.4869	3.20715	2.86942e-09	1.06372e-07	Gm12254	11	58399617	58400087	-	471	processed_pseudogene	predicted gene 12254 [Source:MGI Symbol;Acc:MGI:3650324]	-
ENSMUSG00000027508	17.9637	163.737	-3.17786	2.89352e-09	1.07093e-07	Pag1	3	9752539	9898739	-	9580	protein_coding	phosphoprotein associated with glycosphingolipid microdomains 1 [Source:MGI Symbol;Acc:MGI:2443160]	-
ENSMUSG00000007987	948.371	145.83	2.7004	2.89943e-09	1.07139e-07	Ift22	5	136937004	136944258	+	3608	protein_coding	intraflagellar transport 22 [Source:MGI Symbol;Acc:MGI:1914536]	-
ENSMUSG00000025764	80.5125	538.487	-2.73939	2.93214e-09	1.08174e-07	Jade1	3	41510166	41571299	+	8492	protein_coding	jade family PHD finger 1 [Source:MGI Symbol;Acc:MGI:1925835]	-
ENSMUSG00000020715	451.893	2756.29	-2.60828	2.96551e-09	1.0923e-07	Ern1	11	106285476	106378678	-	8173	protein_coding	endoplasmic reticulum (ER) to nucleus signalling 1 [Source:MGI Symbol;Acc:MGI:1930134]	-
ENSMUSG00000117924	3490.18	571.741	2.60968	3.01161e-09	1.1075e-07	Tmem223	19	8748360	8749839	+	748	protein_coding	transmembrane protein 223 [Source:MGI Symbol;Acc:MGI:1914086]	-
ENSMUSG00000048960	7.79933	99.786	-3.65307	3.04876e-09	1.11759e-07	Prex2	1	11063689	11373905	+	16609	protein_coding	phosphatidylinositol-3,4,5-trisphosphate-dependent Rac exchange factor 2 [Source:MGI Symbol;Acc:MGI:1923385]	-
ENSMUSG00000048763	7.79933	99.786	-3.65307	3.04876e-09	1.11759e-07	Hoxb3	11	96214152	96238756	+	4251	protein_coding	homeobox B3 [Source:MGI Symbol;Acc:MGI:96184]	-
ENSMUSG00000113625	107.877	7.69667	3.7925	3.0747e-09	1.1253e-07	Gm3379	12	109860886	109861527	-	642	processed_pseudogene	predicted gene 3379 [Source:MGI Symbol;Acc:MGI:3781557]	-
ENSMUSG00000020911	48937	8202.32	2.57681	3.10915e-09	1.1361e-07	Krt19	11	100031636	100039491	-	1855	protein_coding	keratin 19 [Source:MGI Symbol;Acc:MGI:96693]	-
ENSMUSG00000066607	562.135	81.8798	2.77797	3.12236e-09	1.13912e-07	Insyn1	9	58395886	58407063	+	2331	protein_coding	inhibitory synaptic factor 1 [Source:MGI Symbol;Acc:MGI:2442108]	-
ENSMUSG00000091784	2.32588	56.2995	-4.51488	3.13479e-09	1.14184e-07	Gm17022	8	13136509	13137430	+	922	processed_pseudogene	predicted gene 17022 [Source:MGI Symbol;Acc:MGI:4937849]	-
ENSMUSG00000059355	2143.04	347.914	2.62255	3.26283e-09	1.1863e-07	Wdr83os	8	85807369	85808968	+	1031	protein_coding	WD repeat domain 83 opposite strand [Source:MGI Symbol;Acc:MGI:3041257]	-
ENSMUSG00000049436	483.168	69.0896	2.80435	3.26718e-09	1.1863e-07	Upk1b	16	38593546	38620690	-	2089	protein_coding	uroplakin 1B [Source:MGI Symbol;Acc:MGI:98912]	-
ENSMUSG00000006057	2966.34	487.327	2.6055	3.32885e-09	1.20334e-07	Atp5g1	11	95959678	95966496	-	4912	protein_coding	ATP synthase, H+ transporting, mitochondrial F0 complex, subunit C1 (subunit 9) [Source:MGI Symbol;Acc:MGI:107653]	-
ENSMUSG00000042962	100.841	6.41767	3.95387	3.32981e-09	1.20334e-07	Gm5436	12	84305105	84305747	-	643	processed_pseudogene	predicted pseudogene 5436 [Source:MGI Symbol;Acc:MGI:3643291]	-
ENSMUSG00000015962	100.841	6.41767	3.95387	3.32981e-09	1.20334e-07	1700016C15Rik	1	177557380	177580890	+	768	protein_coding	RIKEN cDNA 1700016C15 gene [Source:MGI Symbol;Acc:MGI:1916678]	-
ENSMUSG00000024038	6164.9	1029.63	2.58185	3.36554e-09	1.21434e-07	Ndufv3	17	31739089	31750305	+	3189	protein_coding	NADH:ubiquinone oxidoreductase core subunit V3 [Source:MGI Symbol;Acc:MGI:1890894]	-
ENSMUSG00000035027	6207.9	1037.3	2.58117	3.39052e-09	1.22144e-07	Map2k2	10	80941749	80969809	+	5663	protein_coding	mitogen-activated protein kinase kinase 2 [Source:MGI Symbol;Acc:MGI:1346867]	-
ENSMUSG00000105368	6.23554	85.7168	-3.75048	3.39788e-09	1.22217e-07	Gm43759	5	112515078	112516338	+	1261	TEC	predicted gene 43759 [Source:MGI Symbol;Acc:MGI:5663896]	-
ENSMUSG00000018858	2475.33	405.47	2.60969	3.42943e-09	1.23159e-07	Mrpl58	11	115294578	115303500	+	3332	protein_coding	mitochondrial ribosomal protein L58 [Source:MGI Symbol;Acc:MGI:1915822]	-
ENSMUSG00000086914	206.391	23.045	3.15768	3.49642e-09	1.25369e-07	Gm16124	9	53578546	53592565	+	516	lncRNA	predicted gene 16124 [Source:MGI Symbol;Acc:MGI:3802001]	-
ENSMUSG00000021254	113.35	729.06	-2.68366	3.55078e-09	1.2712e-07	Gpatch2l	12	86288632	86338558	+	8316	protein_coding	G patch domain containing 2 like [Source:MGI Symbol;Acc:MGI:1917623]	-
ENSMUSG00000044080	4524.57	753.361	2.58623	3.60987e-09	1.29035e-07	S100a1	3	90418341	90421699	-	694	protein_coding	S100 calcium binding protein A1 [Source:MGI Symbol;Acc:MGI:1338917]	-
ENSMUSG00000002108	397.164	55.0205	2.84962	3.62161e-09	1.29253e-07	Nr1h3	2	91014406	91033179	-	2515	protein_coding	nuclear receptor subfamily 1, group H, member 3 [Source:MGI Symbol;Acc:MGI:1352462]	-
ENSMUSG00000028476	71.1302	478.373	-2.74707	3.65441e-09	1.30222e-07	Reck	4	43875530	43944806	+	4779	protein_coding	reversion-inducing-cysteine-rich protein with kazal motifs [Source:MGI Symbol;Acc:MGI:1855698]	-
ENSMUSG00000051184	852.203	131.761	2.69243	3.73082e-09	1.32739e-07	Zfp524	7	5017414	5021487	+	1436	protein_coding	zinc finger protein 524 [Source:MGI Symbol;Acc:MGI:1916740]	-
ENSMUSG00000030322	25.0005	203.386	-3.01682	3.78467e-09	1.34446e-07	Mbd4	6	115817658	115830332	-	5280	protein_coding	methyl-CpG binding domain protein 4 [Source:MGI Symbol;Acc:MGI:1333850]	-
ENSMUSG00000087687	532.424	78.0427	2.7688	3.8158e-09	1.35343e-07	Pet100	8	3671548	3675848	+	1788	protein_coding	PET100 homolog [Source:MGI Symbol;Acc:MGI:3615306]	-
ENSMUSG00000029265	207.955	1279.03	-2.61985	3.90152e-09	1.3817e-07	Dr1	5	108416763	108428392	+	3478	protein_coding	down-regulator of transcription 1 [Source:MGI Symbol;Acc:MGI:1100515]	-
ENSMUSG00000045573	1609.04	260.942	2.62398	3.92878e-09	1.38922e-07	Penk	4	4133531	4138819	-	1634	protein_coding	preproenkephalin [Source:MGI Symbol;Acc:MGI:104629]	-
ENSMUSG00000031848	3208.71	533.371	2.58858	3.93907e-09	1.39071e-07	Lsm4	8	71125898	71131402	+	1038	protein_coding	LSM4 homolog, U6 small nuclear RNA and mRNA degradation associated [Source:MGI Symbol;Acc:MGI:1354692]	-
ENSMUSG00000038119	19.5275	166.295	-3.0807	4.01014e-09	1.41141e-07	Cdon	9	35332424	35418948	+	7715	protein_coding	cell adhesion molecule-related/down-regulated by oncogenes [Source:MGI Symbol;Acc:MGI:1926387]	-
ENSMUSG00000021253	257.994	1570.65	-2.60526	4.01051e-09	1.41141e-07	Tgfb3	12	86103519	86125815	-	3383	protein_coding	transforming growth factor, beta 3 [Source:MGI Symbol;Acc:MGI:98727]	-
ENSMUSG00000031668	256.43	1564.25	-2.60814	4.0161e-09	1.41141e-07	Eif2ak3	6	70821499	70882229	+	6026	protein_coding	eukaryotic translation initiation factor 2 alpha kinase 3 [Source:MGI Symbol;Acc:MGI:1341830]	-
ENSMUSG00000036860	1141.49	181.643	2.65114	4.0525e-09	1.42116e-07	Mrpl55	11	59093312	59096960	+	1027	protein_coding	mitochondrial ribosomal protein L55 [Source:MGI Symbol;Acc:MGI:1914462]	-
ENSMUSG00000044405	125.078	10.2547	3.59627	4.05621e-09	1.42116e-07	Adig	2	158344532	158350118	+	810	protein_coding	adipogenin [Source:MGI Symbol;Acc:MGI:2675492]	-
ENSMUSG00000038708	1284.57	7580.72	-2.56091	4.07822e-09	1.42669e-07	Golga4	9	118335335	118411587	+	13602	protein_coding	golgi autoantigen, golgin subfamily a, 4 [Source:MGI Symbol;Acc:MGI:1859646]	-
ENSMUSG00000039782	82.8581	539.766	-2.70145	4.19836e-09	1.45864e-07	Cpeb2	5	43390513	43447067	+	7816	protein_coding	cytoplasmic polyadenylation element binding protein 2 [Source:MGI Symbol;Acc:MGI:2442640]	-
ENSMUSG00000064177	0.76215	46.0673	-5.67569	4.20377e-09	1.45864e-07	Ghrl	6	113693080	113696841	-	1079	protein_coding	ghrelin [Source:MGI Symbol;Acc:MGI:1930008]	-
ENSMUSG00002076957	1.38778e-17	47.3464	-8.61143	4.20377e-09	1.45864e-07	7SK	5	23692392	23692721	-	330	misc_RNA	7SK RNA [Source:RFAM;Acc:RF00100]	-
ENSMUSG00000102143	0.76215	46.0673	-5.67569	4.20377e-09	1.45864e-07	Gm38057	9	71759283	71762485	-	3203	TEC	predicted gene, 38057 [Source:MGI Symbol;Acc:MGI:5611285]	-
ENSMUSG00000029715	482.386	70.3687	2.77559	4.20437e-09	1.45864e-07	Pop7	5	137499700	137500780	-	1081	protein_coding	processing of precursor 7, ribonuclease P family, (S. cerevisiae) [Source:MGI Symbol;Acc:MGI:1921347]	-
ENSMUSG00000005774	182.154	1126.83	-2.62806	4.20761e-09	1.45864e-07	Rfx5	3	94861386	94868872	+	5497	protein_coding	regulatory factor X, 5 (influences HLA class II expression) [Source:MGI Symbol;Acc:MGI:1858421]	-
ENSMUSG00000028843	2498.79	414.423	2.59179	4.23023e-09	1.46427e-07	Sh3bgrl3	4	133854717	133856100	-	821	protein_coding	SH3 domain binding glutamic acid-rich protein-like 3 [Source:MGI Symbol;Acc:MGI:1920973]	-
ENSMUSG00000102555	7.79933	97.228	-3.61564	4.25092e-09	1.46922e-07	6430511E19Rik	7	92289157	92292991	+	3835	TEC	RIKEN cDNA 6430511E19 gene [Source:MGI Symbol;Acc:MGI:2443259]	-
ENSMUSG00000041329	64.8754	432.329	-2.73361	4.37794e-09	1.51085e-07	Atp1b2	11	69490562	69496768	-	4085	protein_coding	ATPase, Na+/K+ transporting, beta 2 polypeptide [Source:MGI Symbol;Acc:MGI:88109]	-
ENSMUSG00000018263	31.2554	237.919	-2.92244	4.41339e-09	1.5208e-07	Tbx5	5	119970733	120023284	+	4675	protein_coding	T-box 5 [Source:MGI Symbol;Acc:MGI:102541]	-
ENSMUSG00000024122	290.05	1754.83	-2.59634	4.44045e-09	1.527e-07	Pdpk1	17	24292654	24369898	-	10935	protein_coding	3-phosphoinositide dependent protein kinase 1 [Source:MGI Symbol;Acc:MGI:1338068]	-
ENSMUSG00000060924	61.7479	414.423	-2.74372	4.44466e-09	1.527e-07	Csmd1	8	15942537	17585602	-	19030	protein_coding	CUB and Sushi multiple domains 1 [Source:MGI Symbol;Acc:MGI:2137383]	-
ENSMUSG00000049658	178.244	1099.97	-2.62454	4.45629e-09	1.52871e-07	Bdp1	13	100154502	100240578	-	11005	protein_coding	B double prime 1, subunit of RNA polymerase III transcription initiation factor IIIB [Source:MGI Symbol;Acc:MGI:1347077]	-
ENSMUSG00000020955	351.034	48.6254	2.84949	4.4811e-09	1.53286e-07	Ap4s1	12	51737816	51791569	+	1137	protein_coding	adaptor-related protein complex AP-4, sigma 1 [Source:MGI Symbol;Acc:MGI:1337065]	-
ENSMUSG00000038582	130.551	818.59	-2.64716	4.48173e-09	1.53286e-07	Pptc7	5	122422428	122462344	+	4719	protein_coding	PTC7 protein phosphatase homolog [Source:MGI Symbol;Acc:MGI:2444593]	-
ENSMUSG00000047854	397.945	56.2995	2.81937	4.49201e-09	1.53409e-07	Stx19	16	62635039	62644709	+	2812	protein_coding	syntaxin 19 [Source:MGI Symbol;Acc:MGI:1915409]	-
ENSMUSG00000023089	1741.17	286.522	2.60296	4.58648e-09	1.56403e-07	Ndufa5	6	24518665	24528012	-	1032	protein_coding	NADH:ubiquinone oxidoreductase subunit A5 [Source:MGI Symbol;Acc:MGI:1915452]	-
ENSMUSG00000037876	674.722	3990.54	-2.56396	4.60477e-09	1.56794e-07	Jmjd1c	10	66931904	67092105	+	17822	protein_coding	jumonji domain containing 1C [Source:MGI Symbol;Acc:MGI:1918614]	-
ENSMUSG00000069792	485.513	71.6477	2.75896	4.66473e-09	1.58601e-07	Wfdc17	11	83594817	83597094	+	533	protein_coding	WAP four-disulfide core domain 17 [Source:MGI Symbol;Acc:MGI:3649773]	-
ENSMUSG00000033904	174.335	1073.11	-2.62084	4.7319e-09	1.60647e-07	Ccp110	7	118311775	118336247	+	8256	protein_coding	centriolar coiled coil protein 110 [Source:MGI Symbol;Acc:MGI:2141942]	-
ENSMUSG00000055839	13516.7	2313.75	2.54639	4.79526e-09	1.62558e-07	Elob	17	24043712	24048110	-	1398	protein_coding	elongin B [Source:MGI Symbol;Acc:MGI:1914923]	-
ENSMUSG00000033411	93.0222	598.6	-2.68402	4.96374e-09	1.68021e-07	Ctdspl2	2	121786482	121844123	+	9251	protein_coding	CTD (carboxy-terminal domain, RNA polymerase II, polypeptide A) small phosphatase like 2 [Source:MGI Symbol;Acc:MGI:1196405]	-
ENSMUSG00000028435	447.984	65.2526	2.77762	5.01739e-09	1.69588e-07	Aqp3	4	41092722	41098183	-	1829	protein_coding	aquaporin 3 [Source:MGI Symbol;Acc:MGI:1333777]	-
ENSMUSG00000003382	426.092	2529.91	-2.56943	5.10838e-09	1.7241e-07	Etv3	3	87432714	87447463	+	10274	protein_coding	ets variant 3 [Source:MGI Symbol;Acc:MGI:1350926]	-
ENSMUSG00000097561	72.6939	2.58085	4.76466	5.24275e-09	1.76685e-07	4632411P08Rik	5	29583697	29595486	+	3237	lncRNA	RIKEN cDNA 4632411P08 gene [Source:MGI Symbol;Acc:MGI:1925513]	-
ENSMUSG00000073413	493.332	72.9267	2.7565	5.31674e-09	1.78916e-07	Ly6g6d	17	35290419	35297041	-	1172	protein_coding	lymphocyte antigen 6 complex, locus G6D [Source:MGI Symbol;Acc:MGI:2148931]	-
ENSMUSG00000046908	128.988	11.5337	3.47257	5.34073e-09	1.79461e-07	Ltb4r1	14	56003419	56005951	+	1394	protein_coding	leukotriene B4 receptor 1 [Source:MGI Symbol;Acc:MGI:1309472]	-
ENSMUSG00000047040	6123.46	1050.09	2.54373	5.40509e-09	1.81358e-07	Prr15l	11	96818930	96828656	+	3923	protein_coding	proline rich 15-like [Source:MGI Symbol;Acc:MGI:2387599]	-
ENSMUSG00000020422	603.573	3541.6	-2.55251	5.49138e-09	1.83985e-07	Tns3	11	8381652	8614681	-	11799	protein_coding	tensin 3 [Source:MGI Symbol;Acc:MGI:2443012]	-
ENSMUSG00000028005	7.01744	89.5539	-3.64671	5.52464e-09	1.8483e-07	Gucy1b1	3	81939313	81981996	-	3927	protein_coding	guanylate cyclase 1, soluble, beta 1 [Source:MGI Symbol;Acc:MGI:1860604]	-
ENSMUSG00000032253	394.818	2332.94	-2.56244	5.57556e-09	1.86263e-07	Phip	9	82748212	82857569	-	33312	protein_coding	pleckstrin homology domain interacting protein [Source:MGI Symbol;Acc:MGI:1932404]	-
ENSMUSG00000028289	40.6378	286.522	-2.81329	5.74546e-09	1.90956e-07	Epha7	4	28813131	28967499	+	9884	protein_coding	Eph receptor A7 [Source:MGI Symbol;Acc:MGI:95276]	-
ENSMUSG00000113898	0.76215	44.7883	-5.63516	5.74928e-09	1.90956e-07	Gm19144	12	70017160	70019569	+	1859	processed_pseudogene	predicted gene, 19144 [Source:MGI Symbol;Acc:MGI:5011329]	-
ENSMUSG00000110237	1.38778e-17	46.0673	-8.572	5.74928e-09	1.90956e-07	Gm18258	7	138501117	138501968	+	542	processed_pseudogene	predicted gene, 18258 [Source:MGI Symbol;Acc:MGI:5010443]	-
ENSMUSG00000110888	1.38778e-17	46.0673	-8.572	5.74928e-09	1.90956e-07	Gm47237	9	56810745	56812280	+	1536	lncRNA	predicted gene, 47237 [Source:MGI Symbol;Acc:MGI:6096057]	-
ENSMUSG00000049878	275.976	1642.27	-2.57244	5.77481e-09	1.91527e-07	Rlf	4	121002570	121072281	-	9492	protein_coding	rearranged L-myc fusion sequence [Source:MGI Symbol;Acc:MGI:1924705]	-
ENSMUSG00000079941	240.793	30.7191	2.9668	5.79211e-09	1.91796e-07	Cox5b-ps	13	21685199	21685588	-	390	protein_coding	cytochrome c oxidase subunit 5B, pseudogene [Source:MGI Symbol;Acc:MGI:3649411]	-
ENSMUSG00000022883	55.4931	373.495	-2.74745	5.7996e-09	1.91796e-07	Robo1	16	72105194	72842983	+	16511	protein_coding	roundabout guidance receptor 1 [Source:MGI Symbol;Acc:MGI:1274781]	-
ENSMUSG00000102070	1170.42	190.596	2.61786	5.89232e-09	1.9434e-07	Gm28661	1	24653966	24654646	-	681	unprocessed_pseudogene	predicted gene 28661 [Source:MGI Symbol;Acc:MGI:5579367]	-
ENSMUSG00000036202	132.115	817.311	-2.62774	5.89346e-09	1.9434e-07	Rif1	2	51962844	52012395	+	10504	protein_coding	replication timing regulatory factor 1 [Source:MGI Symbol;Acc:MGI:1098622]	-
ENSMUSG00000006575	408.891	58.8575	2.7945	5.93838e-09	1.95541e-07	Rundc3a	11	102284229	102293381	+	2941	protein_coding	RUN domain containing 3A [Source:MGI Symbol;Acc:MGI:1858752]	-
ENSMUSG00000104399	6.23554	81.8798	-3.68448	6.02151e-09	1.97955e-07	Gm37963	9	108266281	108267404	+	613	lncRNA	predicted gene, 37963 [Source:MGI Symbol;Acc:MGI:5611191]	-
ENSMUSG00000060791	345.561	48.6254	2.82683	6.03467e-09	1.97955e-07	Gmfg	7	28136872	28147658	+	2817	protein_coding	glia maturation factor, gamma [Source:MGI Symbol;Acc:MGI:1927135]	-
ENSMUSG00000033735	3546.47	604.996	2.55121	6.03751e-09	1.97955e-07	Spr	6	85107158	85114748	-	3545	protein_coding	sepiapterin reductase [Source:MGI Symbol;Acc:MGI:103078]	-
ENSMUSG00000074743	225.156	1350.66	-2.58388	6.08318e-09	1.99168e-07	Thbd	2	148246386	148250108	-	3723	protein_coding	thrombomodulin [Source:MGI Symbol;Acc:MGI:98736]	-
ENSMUSG00000073700	462.057	2708.97	-2.55122	6.21029e-09	2.0304e-07	Klhl21	4	152093260	152102137	+	3986	protein_coding	kelch-like 21 [Source:MGI Symbol;Acc:MGI:1919288]	-
ENSMUSG00000073758	1984.33	333.845	2.57108	6.37893e-09	2.08257e-07	Sh3d21	4	126044395	126057284	-	2717	protein_coding	SH3 domain containing 21 [Source:MGI Symbol;Acc:MGI:1914188]	-
ENSMUSG00000104548	10.145	107.46	-3.38645	6.50562e-09	2.12092e-07	Gm43857	3	152096799	152099877	-	3079	TEC	predicted gene 43857 [Source:MGI Symbol;Acc:MGI:5663994]	-
ENSMUSG00000002028	661.43	3834.5	-2.53511	6.67014e-09	2.17148e-07	Kmt2a	9	44714652	44792594	-	16670	protein_coding	lysine (K)-specific methyltransferase 2A [Source:MGI Symbol;Acc:MGI:96995]	-
ENSMUSG00000042595	111.005	691.968	-2.63847	6.69286e-09	2.17579e-07	Fam199x	X	135950343	135983252	+	8299	protein_coding	family with sequence similarity 199, X-linked [Source:MGI Symbol;Acc:MGI:2384304]	-
ENSMUSG00000026788	143.843	873.588	-2.60122	6.83738e-09	2.21964e-07	Zbtb43	2	33340299	33358571	-	5225	protein_coding	zinc finger and BTB domain containing 43 [Source:MGI Symbol;Acc:MGI:1919084]	-
ENSMUSG00000068036	944.461	5415.36	-2.51931	7.08241e-09	2.29594e-07	Afdn	17	13980801	14126412	+	10325	protein_coding	afadin, adherens junction formation factor [Source:MGI Symbol;Acc:MGI:1314653]	-
ENSMUSG00000000562	50.0201	1.38778e-17	8.69171	7.10124e-09	2.2988e-07	Adora3	3	105778174	105816242	+	3729	protein_coding	adenosine A3 receptor [Source:MGI Symbol;Acc:MGI:104847]	-
ENSMUSG00000055333	307.25	42.2303	2.86036	7.21553e-09	2.33251e-07	Fat2	11	55141435	55227390	-	14528	protein_coding	FAT atypical cadherin 2 [Source:MGI Symbol;Acc:MGI:2685369]	-
ENSMUSG00000037152	2504.26	428.492	2.54679	7.26531e-09	2.34531e-07	Ndufc1	3	51312098	51316409	-	1495	protein_coding	NADH:ubiquinone oxidoreductase subunit C1 [Source:MGI Symbol;Acc:MGI:1913627]	-
ENSMUSG00000023852	326.797	1909.59	-2.54625	7.3991e-09	2.38515e-07	Chd1	17	15925229	15992872	+	8721	protein_coding	chromodomain helicase DNA binding protein 1 [Source:MGI Symbol;Acc:MGI:88393]	-
ENSMUSG00000111875	219.683	26.882	3.02635	7.50877e-09	2.41711e-07	Gm5425	10	84144750	84145208	+	459	processed_pseudogene	predicted gene 5425 [Source:MGI Symbol;Acc:MGI:3643901]	-
ENSMUSG00000042408	110.223	680.457	-2.62446	7.66837e-09	2.46503e-07	Zmym6	4	126971176	127018165	+	7692	protein_coding	zinc finger, MYM-type 6 [Source:MGI Symbol;Acc:MGI:106505]	-
ENSMUSG00000022231	21.8731	177.806	-3.01466	7.89433e-09	2.52361e-07	Sema5a	15	32244956	32696487	+	18686	protein_coding	sema domain, seven thrombospondin repeats (type 1 and type 1-like), transmembrane domain (TM) and short cytoplasmic domain, (semaphorin) 5A [Source:MGI Symbol;Acc:MGI:107556]	-
ENSMUSG00000108064	1.38778e-17	44.7883	-8.53147	7.89453e-09	2.52361e-07	Gm44423	6	87773052	87776209	-	3158	TEC	predicted gene, 44423 [Source:MGI Symbol;Acc:MGI:5690815]	-
ENSMUSG00000098678	1.38778e-17	44.7883	-8.53147	7.89453e-09	2.52361e-07	Mroh6	15	75755986	75760619	-	2216	protein_coding	maestro heat-like repeat family member 6 [Source:MGI Symbol;Acc:MGI:5011755]	-
ENSMUSG00000072944	1.38778e-17	44.7883	-8.53147	7.89453e-09	2.52361e-07	Nup62cl	X	138907554	138963461	-	2234	protein_coding	nucleoporin 62 C-terminal like [Source:MGI Symbol;Acc:MGI:2685565]	-
ENSMUSG00000027204	606.7	3485.33	-2.52195	7.96139e-09	2.54145e-07	Fbn1	2	125142514	125349913	-	12128	protein_coding	fibrillin 1 [Source:MGI Symbol;Acc:MGI:95489]	-
ENSMUSG00000037772	3082.05	533.371	2.53048	8.10267e-09	2.58296e-07	Mrpl23	7	142086423	142094484	+	4883	protein_coding	mitochondrial ribosomal protein L23 [Source:MGI Symbol;Acc:MGI:1196612]	-
ENSMUSG00000059734	3101.6	537.208	2.52926	8.22414e-09	2.61805e-07	Ndufs8	19	3958863	3962774	-	1291	protein_coding	NADH:ubiquinone oxidoreductase core subunit S8 [Source:MGI Symbol;Acc:MGI:2385079]	-
ENSMUSG00000029868	149.316	15.3708	3.27222	8.4165e-09	2.67559e-07	Trpv6	6	41597558	41613339	-	3936	protein_coding	transient receptor potential cation channel, subfamily V, member 6 [Source:MGI Symbol;Acc:MGI:1927259]	-
ENSMUSG00000024421	244.702	1431.24	-2.54744	8.59334e-09	2.72255e-07	Lama3	18	12466876	12716070	+	10745	protein_coding	laminin, alpha 3 [Source:MGI Symbol;Acc:MGI:99909]	-
ENSMUSG00000000094	145.406	873.588	-2.58564	8.59934e-09	2.72255e-07	Tbx4	11	85777248	85806923	+	3401	protein_coding	T-box 4 [Source:MGI Symbol;Acc:MGI:102556]	-
ENSMUSG00000057092	648.921	103.623	2.64564	8.59977e-09	2.72255e-07	Fxyd3	7	30767597	30776129	-	4850	protein_coding	FXYD domain-containing ion transport regulator 3 [Source:MGI Symbol;Acc:MGI:107497]	-
ENSMUSG00000037652	523.042	3001.86	-2.52052	8.67385e-09	2.74223e-07	Phc3	3	30953520	31023564	-	17485	protein_coding	polyhomeotic 3 [Source:MGI Symbol;Acc:MGI:2181434]	-
ENSMUSG00000034974	4747.4	831.381	2.51343	8.6944e-09	2.74495e-07	Dapk3	10	81018839	81029031	+	2532	protein_coding	death-associated protein kinase 3 [Source:MGI Symbol;Acc:MGI:1203520]	-
ENSMUSG00000032724	43.7652	296.754	-2.75728	8.83988e-09	2.78285e-07	Abtb2	2	103396655	103548768	+	6032	protein_coding	ankyrin repeat and BTB (POZ) domain containing 2 [Source:MGI Symbol;Acc:MGI:2139365]	-
ENSMUSG00000015533	152.443	911.958	-2.57953	8.84652e-09	2.78285e-07	Itga2	13	114969617	115068636	-	7133	protein_coding	integrin alpha 2 [Source:MGI Symbol;Acc:MGI:96600]	-
ENSMUSG00000063851	125.078	11.5337	3.42822	8.85078e-09	2.78285e-07	Rnf183	4	62345777	62353489	-	1524	protein_coding	ring finger protein 183 [Source:MGI Symbol;Acc:MGI:1923322]	-
ENSMUSG00000020044	921.788	5218.39	-2.50091	8.92188e-09	2.79825e-07	Timp3	10	86136236	86185370	+	8144	protein_coding	tissue inhibitor of metalloproteinase 3 [Source:MGI Symbol;Acc:MGI:98754]	-
ENSMUSG00000038894	563.698	3221.85	-2.51458	8.9241e-09	2.79825e-07	Irs2	8	11034681	11058458	-	6323	protein_coding	insulin receptor substrate 2 [Source:MGI Symbol;Acc:MGI:109334]	-
ENSMUSG00000102813	82.0762	516.744	-2.65223	9.03473e-09	2.82908e-07	Gm37795	4	150152996	150155454	+	2459	TEC	predicted gene, 37795 [Source:MGI Symbol;Acc:MGI:5611023]	-
ENSMUSG00000096768	540.243	84.4378	2.67634	9.0855e-09	2.8411e-07	Gm47283	Y	90796007	90827734	+	4501	lncRNA	predicted gene, 47283 [Source:MGI Symbol;Acc:MGI:6096131]	-
ENSMUSG00000022956	3875.63	679.178	2.51241	9.33209e-09	2.91425e-07	Atp5o	16	91722102	91728575	-	1972	protein_coding	ATP synthase, H+ transporting, mitochondrial F1 complex, O subunit [Source:MGI Symbol;Acc:MGI:106341]	-
ENSMUSG00000104231	2.32588	52.4624	-4.41323	9.38231e-09	2.92596e-07	Gm37592	3	32565952	32566493	-	373	lncRNA	predicted gene, 37592 [Source:MGI Symbol;Acc:MGI:5610820]	-
ENSMUSG00000041939	684.886	110.018	2.63713	9.39949e-09	2.92672e-07	Mvk	5	114582330	114598652	+	2675	protein_coding	mevalonate kinase [Source:MGI Symbol;Acc:MGI:107624]	-
ENSMUSG00000092341	15304.8	85789.7	-2.48681	9.41024e-09	2.92672e-07	Malat1	19	5845718	5852700	-	6983	lncRNA	metastasis associated lung adenocarcinoma transcript 1 (non-coding RNA) [Source:MGI Symbol;Acc:MGI:1919539]	-
ENSMUSG00000054580	57.0568	374.774	-2.71239	9.42487e-09	2.92731e-07	Pla2r1	2	60247887	60383652	-	9618	protein_coding	phospholipase A2 receptor 1 [Source:MGI Symbol;Acc:MGI:102468]	-
ENSMUSG00000022885	186.063	1097.41	-2.55929	9.63773e-09	2.98939e-07	St6gal1	16	23043490	23179100	+	4916	protein_coding	beta galactoside alpha 2,6 sialyltransferase 1 [Source:MGI Symbol;Acc:MGI:108470]	-
ENSMUSG00000023031	296.304	40.9513	2.85232	9.73163e-09	3.01444e-07	Cela1	15	100572302	100585802	-	2306	protein_coding	chymotrypsin-like elastase family, member 1 [Source:MGI Symbol;Acc:MGI:95314]	-
ENSMUSG00000071052	2276.74	395.238	2.52591	9.84014e-09	3.04395e-07	Rpl7a-ps5	17	58145425	58146216	-	792	processed_pseudogene	ribosomal protein L7A, pseudogene 5 [Source:MGI Symbol;Acc:MGI:3643553]	-
ENSMUSG00000021319	7.79933	92.1119	-3.53774	9.94476e-09	3.06994e-07	Sfrp4	13	19807274	19817164	+	4179	protein_coding	secreted frizzled-related protein 4 [Source:MGI Symbol;Acc:MGI:892010]	-
ENSMUSG00000073678	142.279	849.287	-2.57628	9.95085e-09	3.06994e-07	Pgap1	1	54512153	54596843	-	16611	protein_coding	post-GPI attachment to proteins 1 [Source:MGI Symbol;Acc:MGI:2443342]	-
ENSMUSG00000038845	4575.39	808.358	2.5007	1.02439e-08	3.15611e-07	Phb	11	95557783	95571599	+	2805	protein_coding	prohibitin [Source:MGI Symbol;Acc:MGI:97572]	-
ENSMUSG00000059149	206.391	1204.85	-2.54454	1.03655e-08	3.18929e-07	Mfsd4a	1	131950544	131995800	-	7187	protein_coding	major facilitator superfamily domain containing 4A [Source:MGI Symbol;Acc:MGI:2442786]	-
ENSMUSG00000017550	26.5643	196.991	-2.8837	1.03942e-08	3.19385e-07	Atad5	11	79980226	80026620	+	7532	protein_coding	ATPase family, AAA domain containing 5 [Source:MGI Symbol;Acc:MGI:2442925]	-
ENSMUSG00000000441	285.358	1643.55	-2.52535	1.05269e-08	3.22572e-07	Raf1	6	115595028	115653596	-	6845	protein_coding	v-raf-leukemia viral oncogene 1 [Source:MGI Symbol;Acc:MGI:97847]	-
ENSMUSG00000060032	9003.81	1607.74	2.48544	1.05295e-08	3.22572e-07	H2aj	6	136785242	136787072	+	1831	protein_coding	H2J.A histone [Source:MGI Symbol;Acc:MGI:3606192]	-
ENSMUSG00000024542	180.59	1059.04	-2.55099	1.054e-08	3.22572e-07	Cep192	18	67933177	68018241	+	12484	protein_coding	centrosomal protein 192 [Source:MGI Symbol;Acc:MGI:1918049]	-
ENSMUSG00000014602	328.36	1882.73	-2.51893	1.05746e-08	3.23201e-07	Kif1a	1	92943186	93029673	-	9330	protein_coding	kinesin family member 1A [Source:MGI Symbol;Acc:MGI:108391]	-
ENSMUSG00000108923	3.10785	58.8575	-4.18169	1.06398e-08	3.2433e-07	4933431C10Rik	7	6139429	6140694	+	1266	TEC	RIKEN cDNA 4933431C10 gene [Source:MGI Symbol;Acc:MGI:1918572]	-
ENSMUSG00000030329	3.10785	58.8575	-4.18169	1.06398e-08	3.2433e-07	Pianp	6	124973657	124980059	+	2851	protein_coding	PILR alpha associated neural protein [Source:MGI Symbol;Acc:MGI:2441908]	-
ENSMUSG00000043019	403.418	2297.13	-2.50904	1.07845e-08	3.28306e-07	Edem3	1	151631122	151697802	+	6381	protein_coding	ER degradation enhancer, mannosidase alpha-like 3 [Source:MGI Symbol;Acc:MGI:1914217]	-
ENSMUSG00000075324	1.38778e-17	43.5093	-8.48976	1.08849e-08	3.29182e-07	Fign	2	63801851	63928382	-	9969	protein_coding	fidgetin [Source:MGI Symbol;Acc:MGI:1890647]	-
ENSMUSG00000116942	1.38778e-17	43.5093	-8.48976	1.08849e-08	3.29182e-07	Gm49744	16	20384327	20384778	-	452	processed_pseudogene	predicted gene, 49744 [Source:MGI Symbol;Acc:MGI:6215236]	-
ENSMUSG00000086665	1.38778e-17	43.5093	-8.48976	1.08849e-08	3.29182e-07	Gm13067	4	150133470	150141433	+	404	lncRNA	predicted gene 13067 [Source:MGI Symbol;Acc:MGI:3651968]	-
ENSMUSG00000111424	1.38778e-17	43.5093	-8.48976	1.08849e-08	3.29182e-07	Gm48478	9	22140274	22142598	+	2325	TEC	predicted gene, 48478 [Source:MGI Symbol;Acc:MGI:6097993]	-
ENSMUSG00000064582	1.38778e-17	43.5093	-8.48976	1.08849e-08	3.29182e-07	Gm25135	17	43765146	43765288	+	143	snRNA	predicted gene, 25135 [Source:MGI Symbol;Acc:MGI:5454912]	-
ENSMUSG00000038670	197.791	24.324	3.01871	1.10175e-08	3.32754e-07	Mybpc2	7	44151123	44174080	-	3611	protein_coding	myosin binding protein C, fast-type [Source:MGI Symbol;Acc:MGI:1336170]	-
ENSMUSG00000024302	55.4931	359.425	-2.69207	1.12578e-08	3.39567e-07	Dtna	18	23548192	23792772	+	16930	protein_coding	dystrobrevin alpha [Source:MGI Symbol;Acc:MGI:106039]	-
ENSMUSG00000034525	400.291	2274.1	-2.50574	1.14134e-08	3.43808e-07	Ice1	13	70699826	70785753	-	11190	protein_coding	interactor of little elongation complex ELL subunit 1 [Source:MGI Symbol;Acc:MGI:2385865]	-
ENSMUSG00000002043	4902.21	873.588	2.48829	1.18695e-08	3.5708e-07	Trappc6a	7	19242320	19250070	+	1589	protein_coding	trafficking protein particle complex 6A [Source:MGI Symbol;Acc:MGI:1914341]	-
ENSMUSG00000000682	93.0222	6.41767	3.8376	1.20031e-08	3.60535e-07	Cd52	4	133809759	133822393	-	1187	protein_coding	CD52 antigen [Source:MGI Symbol;Acc:MGI:1346088]	-
ENSMUSG00000038135	139.933	14.0918	3.30319	1.20157e-08	3.60535e-07	Crygn	5	24956001	24963006	-	802	protein_coding	crystallin, gamma N [Source:MGI Symbol;Acc:MGI:2449167]	-
ENSMUSG00000030144	575.426	92.1119	2.64198	1.22618e-08	3.67438e-07	Clec4d	6	123239070	123252224	+	1599	protein_coding	C-type lectin domain family 4, member d [Source:MGI Symbol;Acc:MGI:1298389]	-
ENSMUSG00000026966	2472.99	436.166	2.50306	1.24441e-08	3.72415e-07	Ssna1	2	25161051	25162450	-	1276	protein_coding	SS nuclear autoantigen 1 [Source:MGI Symbol;Acc:MGI:1915725]	-
ENSMUSG00000028470	1942.89	340.24	2.51327	1.24925e-08	3.73379e-07	Hint2	4	43654227	43656466	-	1540	protein_coding	histidine triad nucleotide binding protein 2 [Source:MGI Symbol;Acc:MGI:1916167]	-
ENSMUSG00000024944	5704.39	1025.79	2.47523	1.26463e-08	3.77484e-07	Arl2	19	6184404	6191578	-	3456	protein_coding	ADP-ribosylation factor-like 2 [Source:MGI Symbol;Acc:MGI:1928393]	-
ENSMUSG00000054312	2524.59	446.398	2.49941	1.27207e-08	3.78919e-07	Mrps21	3	95769946	95778831	-	739	protein_coding	mitochondrial ribosomal protein S21 [Source:MGI Symbol;Acc:MGI:1913542]	-
ENSMUSG00000010051	25.7824	189.317	-2.86927	1.27274e-08	3.78919e-07	Hyal1	9	107454126	107458909	+	3777	protein_coding	hyaluronoglucosaminidase 1 [Source:MGI Symbol;Acc:MGI:96298]	-
ENSMUSG00000035168	420.619	2368.75	-2.49312	1.28375e-08	3.81335e-07	Tanc1	2	59442386	59676493	+	14570	protein_coding	tetratricopeptide repeat, ankyrin repeat and coiled-coil containing 1 [Source:MGI Symbol;Acc:MGI:1914110]	-
ENSMUSG00000037270	280.667	1597.51	-2.50826	1.28417e-08	3.81335e-07	4932438A13Rik	3	36917253	37107182	+	32279	protein_coding	RIKEN cDNA 4932438A13 gene [Source:MGI Symbol;Acc:MGI:2444631]	-
ENSMUSG00000027907	17229.7	3122.09	2.46428	1.29868e-08	3.85145e-07	S100a11	3	93427795	93433594	+	511	protein_coding	S100 calcium binding protein A11 [Source:MGI Symbol;Acc:MGI:1338798]	-
ENSMUSG00000038485	204.046	1175.43	-2.52536	1.35032e-08	3.99945e-07	Socs7	11	97253261	97289368	+	7381	protein_coding	suppressor of cytokine signaling 7 [Source:MGI Symbol;Acc:MGI:2651588]	-
ENSMUSG00000040794	1028.12	175.248	2.55193	1.35387e-08	4.00481e-07	C1qtnf4	2	90716204	90720869	+	1290	protein_coding	C1q and tumor necrosis factor related protein 4 [Source:MGI Symbol;Acc:MGI:1914695]	-
ENSMUSG00000021256	7.01744	84.4378	-3.56194	1.37859e-08	4.07267e-07	Vash1	12	86725474	86738865	+	2599	protein_coding	vasohibin 1 [Source:MGI Symbol;Acc:MGI:2442543]	-
ENSMUSG00000005540	261.903	35.8352	2.86639	1.3985e-08	4.12622e-07	Fcer2a	8	3731737	3744175	-	3092	protein_coding	Fc receptor, IgE, low affinity II, alpha polypeptide [Source:MGI Symbol;Acc:MGI:95497]	-
ENSMUSG00000087502	9.36311	95.9489	-3.3372	1.41528e-08	4.17037e-07	Gm16091	8	72901445	72914699	-	963	lncRNA	predicted gene 16091 [Source:MGI Symbol;Acc:MGI:3802007]	-
ENSMUSG00000015943	1819.36	319.776	2.50796	1.42457e-08	4.19234e-07	Bola1	3	96103904	96127025	-	1082	protein_coding	bolA-like 1 (E. coli) [Source:MGI Symbol;Acc:MGI:1916418]	-
ENSMUSG00000116097	415.928	63.9736	2.69906	1.4357e-08	4.21971e-07	Gm36738	15	78458611	78465816	-	394	lncRNA	predicted gene, 36738 [Source:MGI Symbol;Acc:MGI:5595897]	-
ENSMUSG00000024241	268.939	1522.05	-2.5	1.43897e-08	4.22392e-07	Sos1	17	80701180	80787882	-	10594	protein_coding	SOS Ras/Rac guanine nucleotide exchange factor 1 [Source:MGI Symbol;Acc:MGI:98354]	-
ENSMUSG00000038594	46.1108	304.428	-2.71902	1.46058e-08	4.28187e-07	Cep85l	10	53149539	53256043	-	7986	protein_coding	centrosomal protein 85-like [Source:MGI Symbol;Acc:MGI:3642684]	-
ENSMUSG00000025499	3881.89	698.363	2.47456	1.4646e-08	4.2882e-07	Hras	7	140769018	140773918	-	3733	protein_coding	Harvey rat sarcoma virus oncogene [Source:MGI Symbol;Acc:MGI:96224]	-
ENSMUSG00000022206	133.679	781.499	-2.54615	1.47035e-08	4.29957e-07	Npr3	15	11839982	11907373	-	9389	protein_coding	natriuretic peptide receptor 3 [Source:MGI Symbol;Acc:MGI:97373]	-
ENSMUSG00000034205	200.918	1147.3	-2.51268	1.4798e-08	4.31629e-07	Loxl2	14	69846517	69933283	+	5405	protein_coding	lysyl oxidase-like 2 [Source:MGI Symbol;Acc:MGI:2137913]	-
ENSMUSG00000108563	14.0544	125.366	-3.14386	1.48117e-08	4.31629e-07	Gm44686	7	73187761	73204549	+	540	lncRNA	predicted gene 44686 [Source:MGI Symbol;Acc:MGI:5753262]	-
ENSMUSG00000040952	86982.8	15918.6	2.45001	1.48171e-08	4.31629e-07	Rps19	7	24583796	24589231	+	4685	protein_coding	ribosomal protein S19 [Source:MGI Symbol;Acc:MGI:1333780]	-
ENSMUSG00000023045	171.99	20.4869	3.06379	1.49273e-08	4.34291e-07	Soat2	15	102058961	102071904	+	2213	protein_coding	sterol O-acyltransferase 2 [Source:MGI Symbol;Acc:MGI:1332226]	-
ENSMUSG00000031097	68.0028	2.58085	4.66861	1.50299e-08	4.36722e-07	Tnni2	7	141995545	141998147	+	1497	protein_coding	troponin I, skeletal, fast 2 [Source:MGI Symbol;Acc:MGI:105070]	-
ENSMUSG00000117743	0.76215	42.2303	-5.55051	1.50714e-08	4.37233e-07	Gm50232	19	7341880	7347605	+	1404	lncRNA	predicted gene, 50232 [Source:MGI Symbol;Acc:MGI:6303036]	-
ENSMUSG00000028347	99.277	594.763	-2.58099	1.50855e-08	4.37233e-07	Tmeff1	4	48585174	48663131	+	2549	protein_coding	transmembrane protein with EGF-like and two follistatin-like domains 1 [Source:MGI Symbol;Acc:MGI:1926810]	-
ENSMUSG00000053007	20.3094	159.9	-2.96791	1.51081e-08	4.37337e-07	Creb5	6	53264255	53677361	+	25021	protein_coding	cAMP responsive element binding protein 5 [Source:MGI Symbol;Acc:MGI:2443973]	-
ENSMUSG00000090610	299.432	43.5093	2.78025	1.5449e-08	4.46641e-07	Gm3571	10	93614522	93615581	+	1060	processed_pseudogene	predicted gene 3571 [Source:MGI Symbol;Acc:MGI:3781748]	-
ENSMUSG00000006411	308.814	1731.8	-2.4869	1.5738e-08	4.54424e-07	Nectin4	1	171197667	171216166	+	3746	protein_coding	nectin cell adhesion molecule 4 [Source:MGI Symbol;Acc:MGI:1918990]	-
ENSMUSG00000018604	415.928	2313.75	-2.47541	1.57929e-08	4.55165e-07	Tbx3	5	119808734	119822789	+	6624	protein_coding	T-box 3 [Source:MGI Symbol;Acc:MGI:98495]	-
ENSMUSG00000024383	379.181	2118.07	-2.48132	1.58032e-08	4.55165e-07	Map3k2	18	32296142	32369804	+	13950	protein_coding	mitogen-activated protein kinase kinase kinase 2 [Source:MGI Symbol;Acc:MGI:1346873]	-
ENSMUSG00000010406	5075	924.748	2.45616	1.62464e-08	4.67344e-07	Mrpl52	14	54664366	54667213	+	1109	protein_coding	mitochondrial ribosomal protein L52 [Source:MGI Symbol;Acc:MGI:1916086]	-
ENSMUSG00000008384	1777.92	314.66	2.49799	1.62776e-08	4.67404e-07	Sertad1	7	27186335	27189741	+	1344	protein_coding	SERTA domain containing 1 [Source:MGI Symbol;Acc:MGI:1913438]	-
ENSMUSG00000052056	263.466	1483.68	-2.49282	1.63051e-08	4.67404e-07	Zfp217	2	169950563	169990023	-	6139	protein_coding	zinc finger protein 217 [Source:MGI Symbol;Acc:MGI:2685408]	-
ENSMUSG00000051113	309.596	44.7883	2.78668	1.63095e-08	4.67404e-07	Fam71e1	7	44146005	44150910	+	2154	protein_coding	family with sequence similarity 71, member E1 [Source:MGI Symbol;Acc:MGI:1922788]	-
ENSMUSG00000006021	609.046	99.786	2.60855	1.63584e-08	4.6822e-07	Kptn	7	15853820	15861441	+	3341	protein_coding	kaptin [Source:MGI Symbol;Acc:MGI:1890380]	-
ENSMUSG00000040729	7.01744	83.1588	-3.53994	1.66167e-08	4.74433e-07	Cep126	9	8076462	8134295	-	5752	protein_coding	centrosomal protein 126 [Source:MGI Symbol;Acc:MGI:2680221]	-
ENSMUSG00000026394	79.7306	5.13868	3.93075	1.66167e-08	4.74433e-07	Atp6v1g3	1	138201476	138217200	+	1887	protein_coding	ATPase, H+ transporting, lysosomal V1 subunit G3 [Source:MGI Symbol;Acc:MGI:2450548]	-
ENSMUSG00000091509	673.158	112.576	2.57909	1.69132e-08	4.823e-07	Gm17066	14	105346826	105352112	-	1113	lncRNA	predicted gene 17066 [Source:MGI Symbol;Acc:MGI:4937893]	-
ENSMUSG00000031666	179.026	1024.51	-2.51571	1.70097e-08	4.8445e-07	Rbl2	8	91796685	91850472	+	7558	protein_coding	RB transcriptional corepressor like 2 [Source:MGI Symbol;Acc:MGI:105085]	-
ENSMUSG00000035373	482.386	76.7637	2.65026	1.7388e-08	4.9461e-07	Ccl7	11	81936538	81938351	+	801	protein_coding	chemokine (C-C motif) ligand 7 [Source:MGI Symbol;Acc:MGI:99512]	-
ENSMUSG00000078919	103.968	616.507	-2.56627	1.75167e-08	4.97655e-07	Dpm1	2	168050968	168072511	-	7489	protein_coding	dolichol-phosphate (beta-D) mannosyltransferase 1 [Source:MGI Symbol;Acc:MGI:1330239]	-
ENSMUSG00000026153	212.646	1201.01	-2.4969	1.77489e-08	5.0363e-07	Fam135a	1	24050174	24139422	-	7773	protein_coding	family with sequence similarity 135, member A [Source:MGI Symbol;Acc:MGI:1915437]	-
ENSMUSG00000035125	63.3116	393.959	-2.63468	1.78309e-08	5.05334e-07	Gcfc2	6	81900650	81936896	+	7846	protein_coding	GC-rich sequence DNA binding factor 2 [Source:MGI Symbol;Acc:MGI:2141656]	-
ENSMUSG00000029375	30526.7	5641.74	2.43584	1.79458e-08	5.07964e-07	Cxcl15	5	90942393	90950926	+	2127	protein_coding	chemokine (C-X-C motif) ligand 15 [Source:MGI Symbol;Acc:MGI:1339941]	-
ENSMUSG00000090100	62.5298	387.564	-2.62896	1.82812e-08	5.1682e-07	Ttbk2	2	120563297	120681085	-	11406	protein_coding	tau tubulin kinase 2 [Source:MGI Symbol;Acc:MGI:2155779]	-
ENSMUSG00000004105	652.83	3572.3	-2.45181	1.83477e-08	5.18064e-07	Angptl2	2	33106081	33137729	+	6286	protein_coding	angiopoietin-like 2 [Source:MGI Symbol;Acc:MGI:1347002]	-
ENSMUSG00000053293	221.246	1244.5	-2.49105	1.8946e-08	5.34299e-07	Pom121	5	135404995	135423400	-	5580	protein_coding	nuclear pore membrane protein 121 [Source:MGI Symbol;Acc:MGI:2137624]	-
ENSMUSG00000016637	689.577	116.413	2.56553	1.90174e-08	5.35144e-07	Ift27	15	78043663	78058307	-	2864	protein_coding	intraflagellar transport 27 [Source:MGI Symbol;Acc:MGI:1914292]	-
ENSMUSG00000030671	26.5643	190.596	-2.83611	1.90442e-08	5.35144e-07	Pde3b	7	114014516	114138486	+	9114	protein_coding	phosphodiesterase 3B, cGMP-inhibited [Source:MGI Symbol;Acc:MGI:1333863]	-
ENSMUSG00000007833	787.309	134.319	2.55046	1.90458e-08	5.35144e-07	Aldh16a1	7	44790108	44804008	-	5622	protein_coding	aldehyde dehydrogenase 16 family, member A1 [Source:MGI Symbol;Acc:MGI:1916998]	-
ENSMUSG00000040824	6269.67	1156.25	2.43885	1.93635e-08	5.43408e-07	Snrpd2	7	18883647	18887467	+	2618	protein_coding	small nuclear ribonucleoprotein D2 [Source:MGI Symbol;Acc:MGI:98345]	-
ENSMUSG00000030315	230.629	1290.55	-2.48357	1.95926e-08	5.49167e-07	Vgll4	6	114837589	114946955	-	5396	protein_coding	vestigial like family member 4 [Source:MGI Symbol;Acc:MGI:2652840]	-
ENSMUSG00000055980	21.0912	162.458	-2.93666	1.97207e-08	5.51411e-07	Irs1	1	82210822	82269137	-	9144	protein_coding	insulin receptor substrate 1 [Source:MGI Symbol;Acc:MGI:99454]	-
ENSMUSG00000030562	21.0912	162.458	-2.93666	1.97207e-08	5.51411e-07	Nox4	7	86895304	87047918	+	8471	protein_coding	NADPH oxidase 4 [Source:MGI Symbol;Acc:MGI:1354184]	-
ENSMUSG00000034634	289.268	42.2303	2.77339	2.0006e-08	5.5871e-07	Ly6d	15	74633905	74635469	-	744	protein_coding	lymphocyte antigen 6 complex, locus D [Source:MGI Symbol;Acc:MGI:96881]	-
ENSMUSG00000114940	7.01744	81.8798	-3.51761	2.00556e-08	5.59414e-07	Gm21378	13	120560623	120561868	-	1246	processed_pseudogene	predicted gene, 21378 [Source:MGI Symbol;Acc:MGI:5434733]	-
ENSMUSG00000001870	105.532	616.507	-2.54476	2.03743e-08	5.67615e-07	Ltbp1	17	75312563	75699507	+	10691	protein_coding	latent transforming growth factor beta binding protein 1 [Source:MGI Symbol;Acc:MGI:109151]	-
ENSMUSG00000100017	541.807	89.5539	2.59574	2.04396e-08	5.68745e-07	2410022M11Rik	14	57049446	57051356	+	1911	lncRNA	RIKEN cDNA 2410022M11 gene [Source:MGI Symbol;Acc:MGI:1917005]	-
ENSMUSG00000033502	87.5492	519.302	-2.56638	2.05128e-08	5.70091e-07	Cdc14a	3	116066202	116222394	-	12456	protein_coding	CDC14 cell division cycle 14A [Source:MGI Symbol;Acc:MGI:2442676]	-
ENSMUSG00000036912	734.925	125.366	2.55059	2.06535e-08	5.73309e-07	Piwil4	9	14607526	14652036	-	5392	protein_coding	piwi-like RNA-mediated gene silencing 4 [Source:MGI Symbol;Acc:MGI:3041167]	-
ENSMUSG00000029088	0.76215	40.9513	-5.50624	2.09586e-08	5.81077e-07	Kcnip4	5	48546844	49682249	-	3627	protein_coding	Kv channel interacting protein 4 [Source:MGI Symbol;Acc:MGI:1933131]	-
ENSMUSG00000068130	3.88979	62.6946	-3.96154	2.12049e-08	5.87197e-07	Zfp442	2	150249061	150293406	-	2922	protein_coding	zinc finger protein 442 [Source:MGI Symbol;Acc:MGI:3651999]	-
ENSMUSG00000029369	212.646	28.1611	2.91259	2.13334e-08	5.90044e-07	Afm	5	90666791	90701402	+	3038	protein_coding	afamin [Source:MGI Symbol;Acc:MGI:2429409]	-
ENSMUSG00000030122	25345.3	4729.81	2.42185	2.13891e-08	5.90874e-07	Ptms	6	124890644	124897066	-	1619	protein_coding	parathymosin [Source:MGI Symbol;Acc:MGI:1916452]	-
ENSMUSG00000063628	476.131	76.7637	2.63144	2.15188e-08	5.93743e-07	Gm7665	18	16407705	16408001	-	297	processed_pseudogene	predicted pseudogene 7665 [Source:MGI Symbol;Acc:MGI:3645651]	-
ENSMUSG00000078671	747.434	4046.81	-2.43653	2.16527e-08	5.96722e-07	Chd2	7	73076386	73191578	-	14300	protein_coding	chromodomain helicase DNA binding protein 2 [Source:MGI Symbol;Acc:MGI:2448567]	-
ENSMUSG00000057863	40710.3	7610.14	2.41939	2.17481e-08	5.98634e-07	Rpl36	17	56920416	56921243	+	383	protein_coding	ribosomal protein L36 [Source:MGI Symbol;Acc:MGI:1860603]	-
ENSMUSG00000001948	168.08	20.4869	3.03065	2.18422e-08	6.00195e-07	Spa17	9	37514586	37525018	-	1061	protein_coding	sperm autoantigenic protein 17 [Source:MGI Symbol;Acc:MGI:1333778]	-
ENSMUSG00000022760	1870.96	337.682	2.46973	2.18571e-08	6.00195e-07	Thap7	16	17345846	17349000	-	1882	protein_coding	THAP domain containing 7 [Source:MGI Symbol;Acc:MGI:1916259]	-
ENSMUSG00000028741	1266.59	225.129	2.49165	2.19195e-08	6.01191e-07	Mrto4	4	139074746	139079887	-	2611	protein_coding	mRNA turnover 4, ribosome maturation factor [Source:MGI Symbol;Acc:MGI:1917152]	-
ENSMUSG00000015843	329.924	49.9044	2.72267	2.25028e-08	6.16453e-07	Rxrg	1	167425953	167467192	+	2297	protein_coding	retinoid X receptor gamma [Source:MGI Symbol;Acc:MGI:98216]	-
ENSMUSG00000009900	463.621	75.4847	2.61725	2.25369e-08	6.16652e-07	Wnt3a	11	59138859	59181578	-	2761	protein_coding	wingless-type MMTV integration site family, member 3A [Source:MGI Symbol;Acc:MGI:98956]	-
ENSMUSG00000041205	4.67171	69.0896	-3.84568	2.31856e-08	6.33649e-07	Map6d1	16	20052053	20060108	-	3280	protein_coding	MAP6 domain containing 1 [Source:MGI Symbol;Acc:MGI:3607784]	-
ENSMUSG00000034462	626.247	3385.57	-2.43431	2.33036e-08	6.36117e-07	Pkd2	5	104607316	104653685	+	10169	protein_coding	polycystin 2, transient receptor potential cation channel [Source:MGI Symbol;Acc:MGI:1099818]	-
ENSMUSG00000020133	2182.14	397.796	2.45538	2.35769e-08	6.42814e-07	2310011J03Rik	10	80154088	80156371	-	1649	protein_coding	RIKEN cDNA 2310011J03 gene [Source:MGI Symbol;Acc:MGI:1913624]	-
ENSMUSG00000097536	7.79933	86.9958	-3.45539	2.39335e-08	6.51763e-07	2610037D02Rik	15	96032700	96182376	-	5020	lncRNA	RIKEN cDNA 2610037D02 gene [Source:MGI Symbol;Acc:MGI:1917290]	-
ENSMUSG00000041945	6.23554	75.4847	-3.56731	2.40777e-08	6.54608e-07	Mfsd9	1	40811198	40829847	-	5125	protein_coding	major facilitator superfamily domain containing 9 [Source:MGI Symbol;Acc:MGI:2443548]	-
ENSMUSG00000016024	1817.79	330.008	2.4613	2.4095e-08	6.54608e-07	Lbp	2	158148413	158174772	+	4831	protein_coding	lipopolysaccharide binding protein [Source:MGI Symbol;Acc:MGI:1098776]	-
ENSMUSG00000103593	11.7088	110.018	-3.21618	2.41601e-08	6.54888e-07	Gm37352	8	84927498	84929678	+	2181	TEC	predicted gene, 37352 [Source:MGI Symbol;Acc:MGI:5610580]	-
ENSMUSG00000033916	8085.92	1513.09	2.41784	2.41623e-08	6.54888e-07	Chmp2a	7	12765937	12768734	-	1162	protein_coding	charged multivesicular body protein 2A [Source:MGI Symbol;Acc:MGI:1916203]	-
ENSMUSG00000059325	16439.2	3086.28	2.41317	2.41995e-08	6.54888e-07	Hopx	5	77234835	77262968	-	1516	protein_coding	HOP homeobox [Source:MGI Symbol;Acc:MGI:1916782]	-
ENSMUSG00000003271	145.406	16.6498	3.11938	2.42192e-08	6.54888e-07	Sult2b1	7	45379407	45434093	-	3950	protein_coding	sulfotransferase family, cytosolic, 2B, member 1 [Source:MGI Symbol;Acc:MGI:1926342]	-
ENSMUSG00000030017	13567.5	2546.53	2.41351	2.43735e-08	6.58286e-07	Reg3g	6	78443252	78445855	-	2114	protein_coding	regenerating islet-derived 3 gamma [Source:MGI Symbol;Acc:MGI:109406]	-
ENSMUSG00000026596	354.162	1932.61	-2.44757	2.4437e-08	6.59225e-07	Abl2	1	156386356	156477138	+	10800	protein_coding	v-abl Abelson murine leukemia viral oncogene 2 (arg, Abelson-related gene) [Source:MGI Symbol;Acc:MGI:87860]	-
ENSMUSG00000056493	274.412	1506.7	-2.45633	2.48023e-08	6.68297e-07	Foxk1	5	142387252	142447766	+	7584	protein_coding	forkhead box K1 [Source:MGI Symbol;Acc:MGI:1347488]	-
ENSMUSG00000059811	727.106	3908.68	-2.4262	2.48577e-08	6.69003e-07	Atl2	17	80155819	80203552	-	9844	protein_coding	atlastin GTPase 2 [Source:MGI Symbol;Acc:MGI:1929492]	-
ENSMUSG00000105881	39.0741	257.104	-2.71346	2.49941e-08	6.71889e-07	4932422M17Rik	5	123276994	123279632	+	2639	lncRNA	RIKEN cDNA 4932422M17 gene [Source:MGI Symbol;Acc:MGI:1921616]	-
ENSMUSG00000058351	242.356	34.5562	2.80684	2.54391e-08	6.8305e-07	Smim4	14	30810089	30850913	-	1533	protein_coding	small integral membrane protein 4 [Source:MGI Symbol;Acc:MGI:1913737]	-
ENSMUSG00000064368	20120.2	3794.85	2.4065	2.59709e-08	6.96516e-07	mt-Nd6	MT	13552	14070	-	519	protein_coding	mitochondrially encoded NADH dehydrogenase 6 [Source:MGI Symbol;Acc:MGI:102495]	-
ENSMUSG00000066233	777.927	135.598	2.51951	2.60848e-08	6.98024e-07	Tmem42	9	122850391	122852770	+	1521	protein_coding	transmembrane protein 42 [Source:MGI Symbol;Acc:MGI:1277176]	-
ENSMUSG00000026042	723.197	3876.71	-2.42213	2.60878e-08	6.98024e-07	Col5a2	1	45413481	45542442	-	9591	protein_coding	collagen, type V, alpha 2 [Source:MGI Symbol;Acc:MGI:88458]	-
ENSMUSG00000095524	550.407	92.1119	2.57787	2.62394e-08	7.01263e-07	Gm15682	5	88887106	88887588	-	483	processed_pseudogene	predicted gene 15682 [Source:MGI Symbol;Acc:MGI:3783124]	-
ENSMUSG00000037369	329.142	1789.36	-2.44213	2.69877e-08	7.20424e-07	Kdm6a	X	18028814	18146175	+	8383	protein_coding	lysine (K)-specific demethylase 6A [Source:MGI Symbol;Acc:MGI:1095419]	-
ENSMUSG00000057359	49.2382	309.544	-2.64866	2.72083e-08	7.25472e-07	Gm17494	3	122049607	122087369	-	8421	lncRNA	predicted gene, 17494 [Source:MGI Symbol;Acc:MGI:4937128]	-
ENSMUSG00000031673	32.8192	218.734	-2.73107	2.76966e-08	7.36781e-07	Cdh11	8	103358727	103512274	-	8904	protein_coding	cadherin 11 [Source:MGI Symbol;Acc:MGI:99217]	-
ENSMUSG00000100164	214.21	29.4401	2.85929	2.76966e-08	7.36781e-07	2610306M01Rik	6	86825381	86826422	-	1042	lncRNA	RIKEN cDNA 2610306M01 gene [Source:MGI Symbol;Acc:MGI:1914420]	-
ENSMUSG00000031807	7860.74	1484.96	2.40418	2.85532e-08	7.58689e-07	Pgls	8	72044820	72053736	+	3770	protein_coding	6-phosphogluconolactonase [Source:MGI Symbol;Acc:MGI:1913421]	-
ENSMUSG00000052812	158.698	883.82	-2.47636	2.8678e-08	7.61125e-07	Atad2b	12	4967353	5097394	+	15110	protein_coding	ATPase family, AAA domain containing 2B [Source:MGI Symbol;Acc:MGI:2444798]	-
ENSMUSG00000113902	1609.82	294.196	2.45169	2.88e-08	7.62852e-07	Ndufb1	12	101934349	101943327	-	1153	protein_coding	NADH:ubiquinone oxidoreductase subunit B1 [Source:MGI Symbol;Acc:MGI:3780865]	-
ENSMUSG00000042515	4.67171	67.8106	-3.81876	2.88758e-08	7.62852e-07	Pwwp3b	X	138110791	138139084	+	4859	protein_coding	PWWP domain containing 3B [Source:MGI Symbol;Acc:MGI:2445062]	-
ENSMUSG00000115882	64.8754	2.58085	4.60083	2.88758e-08	7.62852e-07	Gm5481	16	16093467	16093811	+	345	processed_pseudogene	predicted gene 5481 [Source:MGI Symbol;Acc:MGI:3648103]	-
ENSMUSG00000030336	5.45363	67.8106	-3.60157	2.88758e-08	7.62852e-07	Cd27	6	125209585	125213973	-	2328	protein_coding	CD27 antigen [Source:MGI Symbol;Acc:MGI:88326]	-
ENSMUSG00000029923	309.596	47.3464	2.70672	2.92058e-08	7.68138e-07	Rab19	6	39358109	39367314	+	1575	protein_coding	RAB19, member RAS oncogene family [Source:MGI Symbol;Acc:MGI:103292]	-
ENSMUSG00000103388	1.38778e-17	40.9513	-8.40255	2.92755e-08	7.68138e-07	Gm37581	9	72264509	72265496	+	988	TEC	predicted gene, 37581 [Source:MGI Symbol;Acc:MGI:5610809]	-
ENSMUSG00000065431	1.38778e-17	40.9513	-8.40255	2.92755e-08	7.68138e-07	Mir186	3	157249916	157249986	+	71	miRNA	microRNA 186 [Source:MGI Symbol;Acc:MGI:2676850]	-
ENSMUSG00000102863	1.38778e-17	40.9513	-8.40255	2.92755e-08	7.68138e-07	Gm37639	17	71673047	71675831	-	2785	TEC	predicted gene, 37639 [Source:MGI Symbol;Acc:MGI:5610867]	-
ENSMUSG00000081747	1.38778e-17	40.9513	-8.40255	2.92755e-08	7.68138e-07	Rpl7a-ps9	7	81095668	81096444	+	777	processed_pseudogene	ribosomal protein L7A, pseudogene 9 [Source:MGI Symbol;Acc:MGI:3783074]	-
ENSMUSG00000101523	57.0568	350.472	-2.6157	2.92764e-08	7.68138e-07	Csnk2a1-ps3	1	156351582	156354214	+	2633	processed_pseudogene	casein kinase 2, alpha 1 polypeptide, pseudogene 3 [Source:MGI Symbol;Acc:MGI:3704198]	-
ENSMUSG00000072872	68.0028	408.028	-2.58238	2.94145e-08	7.70881e-07	Rybp	6	100205526	100264446	-	4740	protein_coding	RING1 and YY1 binding protein [Source:MGI Symbol;Acc:MGI:1929059]	-
ENSMUSG00000035242	25927.8	4929.33	2.39502	2.9534e-08	7.72253e-07	Oaz1	10	80662490	80665124	+	2558	protein_coding	ornithine decarboxylase antizyme 1 [Source:MGI Symbol;Acc:MGI:109433]	-
ENSMUSG00000034278	888.168	157.342	2.49626	2.9534e-08	7.72253e-07	Dnajc17	2	119002981	119039276	-	1308	protein_coding	DnaJ heat shock protein family (Hsp40) member C17 [Source:MGI Symbol;Acc:MGI:1916658]	-
ENSMUSG00000073647	52.3656	323.613	-2.62417	3.01203e-08	7.86687e-07	Gm10557	18	4198320	4198938	-	619	processed_pseudogene	predicted gene 10557 [Source:MGI Symbol;Acc:MGI:3708638]	-
ENSMUSG00000015968	30.4736	205.944	-2.75069	3.06639e-08	7.99975e-07	Cacna1d	14	29761896	30213412	-	15183	protein_coding	calcium channel, voltage-dependent, L type, alpha 1D subunit [Source:MGI Symbol;Acc:MGI:88293]	-
ENSMUSG00000094441	54.7112	333.845	-2.60601	3.09972e-08	8.07472e-07	Zfp955a	17	33458692	33474119	-	3544	protein_coding	zinc finger protein 955A [Source:MGI Symbol;Acc:MGI:4834570]	-
ENSMUSG00000047230	254.866	37.1142	2.77667	3.10215e-08	8.07472e-07	Cldn2	X	138701577	138712135	+	3325	protein_coding	claudin 2 [Source:MGI Symbol;Acc:MGI:1276110]	-
ENSMUSG00000033595	8156.28	1550.18	2.39541	3.15872e-08	8.21266e-07	Lgi3	14	70768125	70775764	+	3899	protein_coding	leucine-rich repeat LGI family, member 3 [Source:MGI Symbol;Acc:MGI:2182619]	-
ENSMUSG00000030335	2813.87	525.697	2.42006	3.17526e-08	8.24634e-07	Mrpl51	6	125168764	125173232	+	4043	protein_coding	mitochondrial ribosomal protein L51 [Source:MGI Symbol;Acc:MGI:1913743]	-
ENSMUSG00000048376	331.488	1781.69	-2.42569	3.22778e-08	8.37328e-07	F2r	13	95738311	95754995	-	3336	protein_coding	coagulation factor II (thrombin) receptor [Source:MGI Symbol;Acc:MGI:101802]	-
ENSMUSG00000070583	12.4906	108.739	-3.10713	3.23193e-08	8.37459e-07	Fv1	4	147953436	147954815	+	1380	protein_coding	Friend virus susceptibility 1 [Source:MGI Symbol;Acc:MGI:95595]	-
ENSMUSG00000041828	14.0544	118.971	-3.06838	3.26826e-08	8.45919e-07	Abca8a	11	109916460	109986804	-	6272	protein_coding	ATP-binding cassette, sub-family A (ABC1), member 8a [Source:MGI Symbol;Acc:MGI:2386846]	-
ENSMUSG00000021171	354.162	1899.35	-2.42254	3.29161e-08	8.51006e-07	Esyt2	12	116244816	116354670	+	9143	protein_coding	extended synaptotagmin-like protein 2 [Source:MGI Symbol;Acc:MGI:1261845]	-
ENSMUSG00000073557	273.631	1476	-2.43075	3.34146e-08	8.62922e-07	Ppp1r12b	1	134682396	134883680	-	14983	protein_coding	protein phosphatase 1, regulatory subunit 12B [Source:MGI Symbol;Acc:MGI:1916417]	-
ENSMUSG00000020900	245.484	1328.92	-2.43584	3.38434e-08	8.73015e-07	Myh10	11	68582385	68707458	+	10458	protein_coding	myosin, heavy polypeptide 10, non-muscle [Source:MGI Symbol;Acc:MGI:1930780]	-
ENSMUSG00000031486	125.86	702.2	-2.47866	3.41676e-08	8.8039e-07	Adgra2	8	27575611	27613464	+	5775	protein_coding	adhesion G protein-coupled receptor A2 [Source:MGI Symbol;Acc:MGI:1925810]	-
ENSMUSG00000048126	351.816	1878.89	-2.41649	3.45676e-08	8.897e-07	Col6a3	1	90693645	90771693	-	11963	protein_coding	collagen, type VI, alpha 3 [Source:MGI Symbol;Acc:MGI:88461]	-
ENSMUSG00000030102	946.807	4961.31	-2.38939	3.4616e-08	8.8995e-07	Itpr1	6	108190057	108528070	+	18319	protein_coding	inositol 1,4,5-trisphosphate receptor 1 [Source:MGI Symbol;Acc:MGI:96623]	-
ENSMUSG00000098146	15.6181	124.087	-2.9783	3.48352e-08	8.94582e-07	Gm26935	7	30437078	30447862	+	519	lncRNA	predicted gene, 26935 [Source:MGI Symbol;Acc:MGI:5504050]	-
ENSMUSG00000021133	1064.09	5568.84	-2.3876	3.48924e-08	8.95052e-07	Susd6	12	80837284	80927609	+	7615	protein_coding	sushi domain containing 6 [Source:MGI Symbol;Acc:MGI:2444661]	-
ENSMUSG00000033960	106.314	602.438	-2.50082	3.50422e-08	8.97894e-07	Jcad	18	4634878	4682869	+	7311	protein_coding	junctional cadherin 5 associated [Source:MGI Symbol;Acc:MGI:2685174]	-
ENSMUSG00000069805	274.412	40.9513	2.74164	3.53372e-08	9.04443e-07	Fbp1	13	63012567	63036096	-	1702	protein_coding	fructose bisphosphatase 1 [Source:MGI Symbol;Acc:MGI:95492]	-
ENSMUSG00000063235	873.313	156.063	2.4837	3.56905e-08	9.12469e-07	Ptpmt1	2	90739060	90748389	-	3471	protein_coding	protein tyrosine phosphatase, mitochondrial 1 [Source:MGI Symbol;Acc:MGI:1913711]	-
ENSMUSG00000098424	63.3116	2.58085	4.56571	3.60291e-08	9.20103e-07	Gm27202	4	154729540	154730158	-	512	lncRNA	predicted gene 27202 [Source:MGI Symbol;Acc:MGI:5521045]	-
ENSMUSG00000002504	5842	1116.6	2.38726	3.62697e-08	9.25219e-07	Slc9a3r2	17	24858260	24869301	-	2646	protein_coding	solute carrier family 9 (sodium/hydrogen exchanger), member 3 regulator 2 [Source:MGI Symbol;Acc:MGI:1890662]	-
ENSMUSG00000029797	84.4218	486.047	-2.52331	3.66862e-08	9.34806e-07	Sspo	6	48425163	48478184	+	15863	protein_coding	SCO-spondin [Source:MGI Symbol;Acc:MGI:2674311]	-
ENSMUSG00000026895	3981.96	755.919	2.39704	3.68496e-08	9.37701e-07	Ndufa8	2	35926338	35939418	-	861	protein_coding	NADH:ubiquinone oxidoreductase subunit A8 [Source:MGI Symbol;Acc:MGI:1915625]	-
ENSMUSG00000031565	422.965	2239.57	-2.4042	3.68814e-08	9.37701e-07	Fgfr1	8	26003670	26065734	+	9875	protein_coding	fibroblast growth factor receptor 1 [Source:MGI Symbol;Acc:MGI:95522]	-
ENSMUSG00000070394	2394.02	450.235	2.41045	3.73326e-08	9.48124e-07	Tmem256	11	69729340	69730444	+	1105	protein_coding	transmembrane protein 256 [Source:MGI Symbol;Acc:MGI:1916436]	-
ENSMUSG00000047617	2186.05	410.586	2.41232	3.75669e-08	9.53022e-07	Paxx	2	25345153	25351106	-	2066	protein_coding	non-homologous end joining factor [Source:MGI Symbol;Acc:MGI:2442831]	-
ENSMUSG00000026870	641.884	112.576	2.51047	3.78023e-08	9.57935e-07	Cutal	2	34764408	34782144	+	2441	protein_coding	cutA divalent cation tolerance homolog-like [Source:MGI Symbol;Acc:MGI:1925246]	-
ENSMUSG00000034127	5720.81	1097.41	2.38202	3.87169e-08	9.80033e-07	Tspan8	10	115652737	115685798	+	1702	protein_coding	tetraspanin 8 [Source:MGI Symbol;Acc:MGI:2384918]	-
ENSMUSG00000020177	50.8019	1.30204	5.18502	3.88302e-08	9.80741e-07	9530003J23Rik	10	117068142	117074608	-	1687	protein_coding	RIKEN cDNA 9530003J23 gene [Source:MGI Symbol;Acc:MGI:1924647]	-
ENSMUSG00000049600	469.876	79.3218	2.56513	3.88302e-08	9.80741e-07	Zbtb45	7	12737825	12743961	-	4210	protein_coding	zinc finger and BTB domain containing 45 [Source:MGI Symbol;Acc:MGI:2685003]	-
ENSMUSG00000090733	28267.9	5462.68	2.37147	3.90548e-08	9.85329e-07	Rps27	3	90119829	90120958	-	1043	protein_coding	ribosomal protein S27 [Source:MGI Symbol;Acc:MGI:1888676]	-
ENSMUSG00000090841	20195.3	3901.01	2.37207	3.92364e-08	9.88826e-07	Myl6	10	128326729	128330014	-	3187	protein_coding	myosin, light polypeptide 6, alkali, smooth muscle and non-muscle [Source:MGI Symbol;Acc:MGI:109318]	-
ENSMUSG00000037029	160.262	877.425	-2.45175	3.94816e-08	9.93916e-07	Zfp146	7	29860694	29869175	-	3270	protein_coding	zinc finger protein 146 [Source:MGI Symbol;Acc:MGI:1347092]	-
ENSMUSG00000061100	43.7652	1.38778e-17	8.49957	3.96275e-08	9.96497e-07	Retnla	16	48662914	48664824	+	599	protein_coding	resistin like alpha [Source:MGI Symbol;Acc:MGI:1888504]	-
ENSMUSG00000076431	881.131	4598.07	-2.3834	3.97668e-08	9.98908e-07	Sox4	13	29132902	29137696	-	4795	protein_coding	SRY (sex determining region Y)-box 4 [Source:MGI Symbol;Acc:MGI:98366]	-
ENSMUSG00000116660	97.7133	8.97568	3.43075	4.01403e-08	1.0066e-06	9030404E10Rik	16	29840660	29858297	-	1209	lncRNA	RIKEN cDNA 9030404E10 gene [Source:MGI Symbol;Acc:MGI:1918778]	-
ENSMUSG00000028040	805.291	144.551	2.4772	4.01606e-08	1.0066e-06	Efna4	3	89240697	89245335	-	1599	protein_coding	ephrin A4 [Source:MGI Symbol;Acc:MGI:106643]	-
ENSMUSG00000090290	130.551	721.386	-2.46481	4.03517e-08	1.01029e-06	Tarbp1	8	127152068	127201804	-	6383	protein_coding	TAR RNA binding protein 1 [Source:MGI Symbol;Acc:MGI:4936930]	-
ENSMUSG00000112527	135.242	15.3708	3.12954	4.04642e-08	1.012e-06	Gm35696	10	121342528	121362006	+	973	lncRNA	predicted gene, 35696 [Source:MGI Symbol;Acc:MGI:5594855]	-
ENSMUSG00000039968	265.812	1417.17	-2.41387	4.06536e-08	1.01563e-06	Rsbn1l	5	21098026	21161396	-	12676	protein_coding	round spermatid basic protein 1-like [Source:MGI Symbol;Acc:MGI:3036237]	-
ENSMUSG00000024902	1485.5	276.29	2.42632	4.07382e-08	1.01664e-06	Mrpl11	19	5012175	5017027	+	3229	protein_coding	mitochondrial ribosomal protein L11 [Source:MGI Symbol;Acc:MGI:2137215]	-
ENSMUSG00002076304	1.38778e-17	39.6723	-8.35688	4.10802e-08	1.01737e-06	7SK	11	51161262	51161516	+	255	misc_RNA	7SK RNA [Source:RFAM;Acc:RF00100]	-
ENSMUSG00000025938	1.38778e-17	39.6723	-8.35688	4.10802e-08	1.01737e-06	Slco5a1	1	12936773	13062874	-	13137	protein_coding	solute carrier organic anion transporter family, member 5A1 [Source:MGI Symbol;Acc:MGI:2443431]	-
ENSMUSG00000106858	1.38778e-17	39.6723	-8.35688	4.10802e-08	1.01737e-06	Gm43844	6	17914995	17920599	+	5605	TEC	predicted gene 43844 [Source:MGI Symbol;Acc:MGI:5663981]	-
ENSMUSG00000087108	1.38778e-17	39.6723	-8.35688	4.10802e-08	1.01737e-06	Gm16093	3	19281944	19295151	+	392	lncRNA	predicted gene 16093 [Source:MGI Symbol;Acc:MGI:3801946]	-
ENSMUSG00000017831	363.544	1921.1	-2.40125	4.10991e-08	1.01737e-06	Rab5a	17	53786262	53814708	+	5270	protein_coding	RAB5A, member RAS oncogene family [Source:MGI Symbol;Acc:MGI:105926]	-
ENSMUSG00000061718	3246.24	617.786	2.39342	4.10998e-08	1.01737e-06	Ppp1r1b	11	98239230	98248622	+	2928	protein_coding	protein phosphatase 1, regulatory inhibitor subunit 1B [Source:MGI Symbol;Acc:MGI:94860]	-
ENSMUSG00000029561	235.32	34.5562	2.76436	4.11152e-08	1.01737e-06	Oasl2	5	115034997	115050295	+	6374	protein_coding	2'-5' oligoadenylate synthetase-like 2 [Source:MGI Symbol;Acc:MGI:1344390]	-
ENSMUSG00000021908	7.79933	84.4378	-3.41238	4.11215e-08	1.01737e-06	Ncoa4-ps	12	119224713	119226590	+	1878	processed_pseudogene	nuclear receptor coactivator 4, pseudogene [Source:MGI Symbol;Acc:MGI:3648259]	-
ENSMUSG00000049760	3017.94	574.299	2.39351	4.14187e-08	1.02362e-06	Micos13	17	56914452	56916771	-	1169	protein_coding	mitochondrial contact site and cristae organizing system subunit 13 [Source:MGI Symbol;Acc:MGI:2442174]	-
ENSMUSG00000068699	281.449	1497.75	-2.41122	4.18284e-08	1.03264e-06	Flnc	6	29433255	29461882	+	9402	protein_coding	filamin C, gamma [Source:MGI Symbol;Acc:MGI:95557]	-
ENSMUSG00000034807	1021.08	5283.62	-2.37126	4.26415e-08	1.05158e-06	Colgalt1	8	72063642	72077555	+	4326	protein_coding	collagen beta(1-O)galactosyltransferase 1 [Source:MGI Symbol;Acc:MGI:1924348]	-
ENSMUSG00000030330	14.0544	117.692	-3.0528	4.2773e-08	1.05369e-06	Ing4	6	125016723	125026228	+	5320	protein_coding	inhibitor of growth family, member 4 [Source:MGI Symbol;Acc:MGI:107307]	-
ENSMUSG00000040054	1102.4	5699.3	-2.36998	4.29311e-08	1.05646e-06	Baz2a	10	127927446	127965172	+	10730	protein_coding	bromodomain adjacent to zinc finger domain, 2A [Source:MGI Symbol;Acc:MGI:2151152]	-
ENSMUSG00000041571	10513.6	2037.49	2.36734	4.31257e-08	1.06011e-06	Selenow	7	15651133	15656327	-	736	protein_coding	selenoprotein W [Source:MGI Symbol;Acc:MGI:1100878]	-
ENSMUSG00000022742	407.328	2141.09	-2.39365	4.33505e-08	1.0645e-06	Cpox	16	58490655	58537999	+	6661	protein_coding	coproporphyrinogen oxidase [Source:MGI Symbol;Acc:MGI:104841]	-
ENSMUSG00000067629	118.042	656.156	-2.47325	4.36259e-08	1.07012e-06	Syngap1	17	27160227	27191408	+	6931	protein_coding	synaptic Ras GTPase activating protein 1 homolog (rat) [Source:MGI Symbol;Acc:MGI:3039785]	-
ENSMUSG00000023911	692.704	122.808	2.49497	4.37687e-08	1.07247e-06	Flywch2	17	23995890	24005055	-	996	protein_coding	FLYWCH family member 2 [Source:MGI Symbol;Acc:MGI:1924167]	-
ENSMUSG00000024238	65.6572	383.727	-2.54435	4.38163e-08	1.0725e-06	Zeb1	18	5591860	5775467	+	10266	protein_coding	zinc finger E-box binding homeobox 1 [Source:MGI Symbol;Acc:MGI:1344313]	-
ENSMUSG00000027276	189.19	1020.67	-2.43069	4.42596e-08	1.0822e-06	Jag1	2	136923376	136958564	-	5827	protein_coding	jagged 1 [Source:MGI Symbol;Acc:MGI:1095416]	-
ENSMUSG00000078238	327.579	52.4624	2.6404	4.46314e-08	1.09013e-06	Gm12854	4	115924465	115924761	+	297	processed_pseudogene	predicted gene 12854 [Source:MGI Symbol;Acc:MGI:3650410]	-
ENSMUSG00000082953	4.67171	66.5316	-3.79133	4.50392e-08	1.09775e-06	Gm13217	2	9045935	9047295	-	953	unprocessed_pseudogene	predicted gene 13217 [Source:MGI Symbol;Acc:MGI:3649713]	-
ENSMUSG00000086826	4.67171	66.5316	-3.79133	4.50392e-08	1.09775e-06	Gm11739	11	116357145	116365100	+	723	lncRNA	predicted gene 11739 [Source:MGI Symbol;Acc:MGI:3650571]	-
ENSMUSG00000038658	247.829	1316.13	-2.40817	4.52039e-08	1.1006e-06	Ric1	19	29499682	29584229	+	10727	protein_coding	RAB6A GEF complex partner 1 [Source:MGI Symbol;Acc:MGI:1924893]	-
ENSMUSG00000061286	2265.79	431.05	2.39385	4.66212e-08	1.13391e-06	Exosc5	7	25358589	25370793	+	6268	protein_coding	exosome component 5 [Source:MGI Symbol;Acc:MGI:107889]	-
ENSMUSG00000039633	48.4564	294.196	-2.59834	4.67715e-08	1.13636e-06	Lonrf1	8	36683218	36716670	-	3930	protein_coding	LON peptidase N-terminal domain and ring finger 1 [Source:MGI Symbol;Acc:MGI:3609241]	-
ENSMUSG00000033124	118.042	653.598	-2.46762	4.71495e-08	1.14433e-06	Atg9a	1	75157504	75168840	-	5762	protein_coding	autophagy related 9A [Source:MGI Symbol;Acc:MGI:2138446]	-
ENSMUSG00000030008	705.214	126.645	2.47644	4.74919e-08	1.15143e-06	Pradc1	6	85423792	85428952	-	2039	protein_coding	protease-associated domain containing 1 [Source:MGI Symbol;Acc:MGI:1920577]	-
ENSMUSG00000063077	1503.49	7713.74	-2.359	4.75805e-08	1.15236e-06	Kif1b	4	149260776	149392150	-	17809	protein_coding	kinesin family member 1B [Source:MGI Symbol;Acc:MGI:108426]	-
ENSMUSG00000027365	377.617	1976.1	-2.38719	4.76448e-08	1.1527e-06	Trpm7	2	126633485	126718150	-	11315	protein_coding	transient receptor potential cation channel, subfamily M, member 7 [Source:MGI Symbol;Acc:MGI:1929996]	-
ENSMUSG00000075254	427.656	2231.9	-2.38334	4.77804e-08	1.15477e-06	Heg1	16	33504740	33591946	+	12728	protein_coding	heart development protein with EGF-like domains 1 [Source:MGI Symbol;Acc:MGI:1924696]	-
ENSMUSG00000039450	25817.6	5048.28	2.35447	4.79581e-08	1.15784e-06	Dcxr	11	120616225	120618107	-	1144	protein_coding	dicarbonyl L-xylulose reductase [Source:MGI Symbol;Acc:MGI:1915130]	-
ENSMUSG00000020477	2911.61	558.951	2.38084	4.90143e-08	1.1821e-06	Mrps24	11	5653983	5665680	-	1466	protein_coding	mitochondrial ribosomal protein S24 [Source:MGI Symbol;Acc:MGI:1928142]	-
ENSMUSG00000018761	1798.25	341.519	2.39625	5.01664e-08	1.20862e-06	Mpdu1	11	69547523	69553468	-	2420	protein_coding	mannose-P-dolichol utilization defect 1 [Source:MGI Symbol;Acc:MGI:1346040]	-
ENSMUSG00000032238	218.901	1160.09	-2.40508	5.03628e-08	1.21208e-06	Rora	9	68561068	69295528	+	13071	protein_coding	RAR-related orphan receptor alpha [Source:MGI Symbol;Acc:MGI:104661]	-
ENSMUSG00000020315	2179.01	11124.9	-2.35196	5.05075e-08	1.21429e-06	Sptbn1	11	30049395	30218175	-	17492	protein_coding	spectrin beta, non-erythrocytic 1 [Source:MGI Symbol;Acc:MGI:98388]	-
ENSMUSG00000024413	623.901	3221.85	-2.36822	5.0603e-08	1.21494e-06	Npc1	18	12322749	12369457	-	11317	protein_coding	NPC intracellular cholesterol transporter 1 [Source:MGI Symbol;Acc:MGI:1097712]	-
ENSMUSG00000038422	232.192	34.5562	2.74507	5.064e-08	1.21494e-06	Hdhd3	4	62417245	62421704	-	1366	protein_coding	haloacid dehalogenase-like hydrolase domain containing 3 [Source:MGI Symbol;Acc:MGI:1919998]	-
ENSMUSG00000032374	258.775	1363.45	-2.39681	5.08077e-08	1.21769e-06	Plod2	9	92424276	92490481	+	5392	protein_coding	procollagen lysine, 2-oxoglutarate 5-dioxygenase 2 [Source:MGI Symbol;Acc:MGI:1347007]	-
ENSMUSG00000009114	539.461	94.6699	2.50942	5.08813e-08	1.21818e-06	2610028H24Rik	10	76284915	76296944	+	1705	protein_coding	RIKEN cDNA 2610028H24 gene [Source:MGI Symbol;Acc:MGI:1924214]	-
ENSMUSG00000033396	175.899	940.096	-2.41707	5.12517e-08	1.22577e-06	Spg11	2	121884001	121948867	-	8042	protein_coding	SPG11, spatacsin vesicle trafficking associated [Source:MGI Symbol;Acc:MGI:2444989]	-
ENSMUSG00000029551	360.416	58.8575	2.61252	5.14661e-08	1.22962e-06	Psmg3	5	139809347	139812640	-	2893	protein_coding	proteasome (prosome, macropain) assembly chaperone 3 [Source:MGI Symbol;Acc:MGI:1913756]	-
ENSMUSG00000022452	3584	693.247	2.36998	5.16985e-08	1.23389e-06	Smdt1	15	82223160	82233292	+	1479	protein_coding	single-pass membrane protein with aspartate rich tail 1 [Source:MGI Symbol;Acc:MGI:1916279]	-
ENSMUSG00000016918	119.605	654.877	-2.45147	5.24316e-08	1.2489e-06	Sulf1	1	12762501	12931416	+	11294	protein_coding	sulfatase 1 [Source:MGI Symbol;Acc:MGI:2138563]	-
ENSMUSG00000089636	7.01744	76.7637	-3.42464	5.2436e-08	1.2489e-06	1700058P15Rik	7	18992417	18993664	+	413	lncRNA	RIKEN cDNA 1700058P15 gene [Source:MGI Symbol;Acc:MGI:1920627]	-
ENSMUSG00000015016	1157.91	216.176	2.42076	5.26926e-08	1.25314e-06	Acsf3	8	123502225	123544619	+	3747	protein_coding	acyl-CoA synthetase family member 3 [Source:MGI Symbol;Acc:MGI:2182591]	-
ENSMUSG00000060438	970.263	179.085	2.43715	5.27229e-08	1.25314e-06	Rps10-ps1	3	95529589	95530083	+	495	processed_pseudogene	ribosomal protein S10, pseudogene 1 [Source:MGI Symbol;Acc:MGI:3644167]	-
ENSMUSG00000030714	629.374	112.576	2.48208	5.33462e-08	1.26654e-06	Sgf29	7	126248481	126272097	+	1802	protein_coding	SAGA complex associated factor 29 [Source:MGI Symbol;Acc:MGI:1922815]	-
ENSMUSG00000098120	42.9833	1.38778e-17	8.47365	5.33968e-08	1.26654e-06	Gm5914	8	106350968	106364117	-	510	lncRNA	predicted gene 5914 [Source:MGI Symbol;Acc:MGI:3779534]	-
ENSMUSG00000018501	1810.76	9219.13	-2.34794	5.3566e-08	1.26924e-06	Ncor1	11	62207252	62349367	-	12811	protein_coding	nuclear receptor co-repressor 1 [Source:MGI Symbol;Acc:MGI:1349717]	-
ENSMUSG00000005871	541.807	2794.66	-2.3665	5.36907e-08	1.27088e-06	Apc	18	34353977	34455605	+	16116	protein_coding	APC, WNT signaling pathway regulator [Source:MGI Symbol;Acc:MGI:88039]	-
ENSMUSG00000060012	312.723	1632.04	-2.38316	5.39857e-08	1.27655e-06	Kif13b	14	64884714	65047066	+	13017	protein_coding	kinesin family member 13B [Source:MGI Symbol;Acc:MGI:1098265]	-
ENSMUSG00000025381	3415.9	662.551	2.36601	5.44641e-08	1.28654e-06	Cnpy2	10	128158328	128163422	+	1740	protein_coding	canopy FGF signaling regulator 2 [Source:MGI Symbol;Acc:MGI:1928477]	-
ENSMUSG00000000600	211.864	1119.16	-2.40038	5.46148e-08	1.28878e-06	Krit1	5	3853184	3895564	+	21853	protein_coding	KRIT1, ankyrin repeat containing [Source:MGI Symbol;Acc:MGI:1930618]	-
ENSMUSG00000044991	277.54	43.5093	2.67077	5.47385e-08	1.29032e-06	Shld1	2	132528851	132592975	+	2117	protein_coding	shieldin complex subunit 1 [Source:MGI Symbol;Acc:MGI:1920997]	-
ENSMUSG00000036097	185.281	987.42	-2.413	5.47925e-08	1.29032e-06	Slf2	19	44919590	44971738	+	7477	protein_coding	SMC5-SMC6 complex localization factor 2 [Source:MGI Symbol;Acc:MGI:1924968]	-
ENSMUSG00000006154	1611.38	305.707	2.39774	5.50122e-08	1.29417e-06	Eps8l1	7	4463673	4483486	+	6036	protein_coding	EPS8-like 1 [Source:MGI Symbol;Acc:MGI:1914675]	-
ENSMUSG00000024558	3.88979	58.8575	-3.87058	5.55554e-08	1.30561e-06	Mapk4	18	74061557	74198430	-	5400	protein_coding	mitogen-activated protein kinase 4 [Source:MGI Symbol;Acc:MGI:2444559]	-
ENSMUSG00000028850	246.266	37.1142	2.72717	5.5749e-08	1.30882e-06	Gpatch3	4	133302056	133311554	+	2086	protein_coding	G patch domain containing 3 [Source:MGI Symbol;Acc:MGI:2442492]	-
ENSMUSG00000079261	111.787	11.5337	3.26633	5.61303e-08	1.31643e-06	Gm15217	14	46616871	46621065	+	861	protein_coding	predicted gene 15217 [Source:MGI Symbol;Acc:MGI:3705233]	-
ENSMUSG00000026385	3818.56	743.129	2.36121	5.63032e-08	1.31914e-06	Dbi	1	120041010	120048808	-	1422	protein_coding	diazepam binding inhibitor [Source:MGI Symbol;Acc:MGI:94865]	-
ENSMUSG00000028992	362.762	60.1365	2.59091	5.66389e-08	1.32565e-06	Nmnat1	4	149552029	149569659	-	3037	protein_coding	nicotinamide nucleotide adenylyltransferase 1 [Source:MGI Symbol;Acc:MGI:1913704]	-
ENSMUSG00000030493	311.941	49.9044	2.64184	5.69742e-08	1.33214e-06	Faap24	7	35091577	35096261	-	1966	protein_coding	Fanconi anemia core complex associated protein 24 [Source:MGI Symbol;Acc:MGI:2142208]	-
ENSMUSG00000036430	1218.11	228.966	2.41099	5.72925e-08	1.33822e-06	Tbcc	17	47201610	47202773	+	1164	protein_coding	tubulin-specific chaperone C [Source:MGI Symbol;Acc:MGI:1919976]	-
ENSMUSG00000117662	387.781	65.2526	2.56948	5.76401e-08	1.34497e-06	Gm4013	18	42407447	42408262	-	816	lncRNA	predicted gene 4013 [Source:MGI Symbol;Acc:MGI:3782187]	-
ENSMUSG00000107810	1.38778e-17	38.3932	-8.30972	5.79163e-08	1.34748e-06	Gm18609	6	128162240	128165840	+	3601	processed_pseudogene	predicted gene, 18609 [Source:MGI Symbol;Acc:MGI:5010794]	-
ENSMUSG00000103230	1.38778e-17	38.3932	-8.30972	5.79163e-08	1.34748e-06	Gm17970	1	40393012	40393696	+	685	processed_pseudogene	predicted gene, 17970 [Source:MGI Symbol;Acc:MGI:5010155]	-
ENSMUSG00000026872	84.4218	473.257	-2.48485	5.79235e-08	1.34748e-06	Zeb2	2	44873644	45007407	-	20203	protein_coding	zinc finger E-box binding homeobox 2 [Source:MGI Symbol;Acc:MGI:1344407]	-
ENSMUSG00000060962	163.389	21.7659	2.90288	5.9001e-08	1.37116e-06	Dmkn	7	30463181	30480488	+	2192	protein_coding	dermokine [Source:MGI Symbol;Acc:MGI:1920962]	-
ENSMUSG00000063856	17687.9	3498.12	2.33808	5.91039e-08	1.37217e-06	Gpx1	9	108216102	108217542	+	1441	protein_coding	glutathione peroxidase 1 [Source:MGI Symbol;Acc:MGI:104887]	-
ENSMUSG00000026922	2446.4	473.257	2.36975	5.93108e-08	1.37558e-06	Agpat2	2	26483069	26494429	-	2130	protein_coding	1-acylglycerol-3-phosphate O-acyltransferase 2 (lysophosphatidic acid acyltransferase, beta) [Source:MGI Symbol;Acc:MGI:1914762]	-
ENSMUSG00000042340	255.648	39.6723	2.68517	6.03042e-08	1.39721e-06	Ctf1	7	127311908	127317364	+	1824	protein_coding	cardiotrophin 1 [Source:MGI Symbol;Acc:MGI:105115]	-
ENSMUSG00000036073	942.116	175.248	2.42592	6.04611e-08	1.39943e-06	Galt	4	41755228	41758695	+	2471	protein_coding	galactose-1-phosphate uridyl transferase [Source:MGI Symbol;Acc:MGI:95638]	-
ENSMUSG00000028034	744.307	3793.57	-2.34935	6.15575e-08	1.42338e-06	Fubp1	3	151916059	151942463	+	15500	protein_coding	far upstream element (FUSE) binding protein 1 [Source:MGI Symbol;Acc:MGI:1196294]	-
ENSMUSG00000004319	379.963	1955.63	-2.36325	6.24183e-08	1.44183e-06	Clcn3	8	61363423	61436334	-	17071	protein_coding	chloride channel, voltage-sensitive 3 [Source:MGI Symbol;Acc:MGI:103555]	-
ENSMUSG00000090952	126.642	14.0918	3.15936	6.27354e-08	1.4477e-06	Gm17251	17	33978966	33980844	+	925	lncRNA	predicted gene, 17251 [Source:MGI Symbol;Acc:MGI:4936885]	-
ENSMUSG00000041035	893.641	166.295	2.42533	6.35293e-08	1.46442e-06	Gm17018	19	45549054	45568202	+	2350	protein_coding	predicted gene 17018 [Source:MGI Symbol;Acc:MGI:4820566]	-
ENSMUSG00000039195	3831.85	750.803	2.3514	6.35872e-08	1.46442e-06	1110008P14Rik	2	32267109	32271950	-	2694	protein_coding	RIKEN cDNA 1110008P14 gene [Source:MGI Symbol;Acc:MGI:1920987]	-
ENSMUSG00000105889	72.6939	5.13868	3.7977	6.38192e-08	1.46829e-06	Gm42776	3	121617093	121617498	-	406	processed_pseudogene	predicted gene 42776 [Source:MGI Symbol;Acc:MGI:5662913]	-
ENSMUSG00000067869	14.0544	113.855	-3.00502	6.43661e-08	1.47939e-06	Tcea1-ps1	15	90766818	90767721	+	904	processed_pseudogene	transcription elongation factor A (SII) 1, pseudogene 1 [Source:MGI Symbol;Acc:MGI:1861432]	-
ENSMUSG00000107994	83.6399	6.41767	3.68446	6.53968e-08	1.50158e-06	D830050J10Rik	6	115652929	115654741	+	1813	lncRNA	RIKEN cDNA D830050J10 gene [Source:MGI Symbol;Acc:MGI:2444203]	-
ENSMUSG00000002308	586.372	104.902	2.48177	6.58171e-08	1.50972e-06	Cd320	17	34062065	34068748	+	2883	protein_coding	CD320 antigen [Source:MGI Symbol;Acc:MGI:1860083]	-
ENSMUSG00000049422	6096.88	1207.41	2.33607	6.60111e-08	1.51266e-06	Chchd10	10	75768964	75773581	+	1575	protein_coding	coiled-coil-helix-coiled-coil-helix domain containing 10 [Source:MGI Symbol;Acc:MGI:2143558]	-
ENSMUSG00000090778	48.4564	1.30204	5.11702	6.6409e-08	1.52026e-06	Gm3235	8	92348076	92356357	-	695	lncRNA	predicted gene 3235 [Source:MGI Symbol;Acc:MGI:3781413]	-
ENSMUSG00000030706	1718.5	331.287	2.37468	6.67036e-08	1.52508e-06	Mrpl48	7	100194958	100257508	-	8152	protein_coding	mitochondrial ribosomal protein L48 [Source:MGI Symbol;Acc:MGI:1289321]	-
ENSMUSG00000021764	1763.06	340.24	2.37316	6.6752e-08	1.52508e-06	Ndufs4	13	114424331	114524794	-	2708	protein_coding	NADH:ubiquinone oxidoreductase core subunit S4 [Source:MGI Symbol;Acc:MGI:1343135]	-
ENSMUSG00000032350	14107.8	70664.1	-2.32448	6.68658e-08	1.52616e-06	Gclc	9	77661817	77701767	+	3766	protein_coding	glutamate-cysteine ligase, catalytic subunit [Source:MGI Symbol;Acc:MGI:104990]	-
ENSMUSG00000062328	18976.4	3783.34	2.32645	6.75991e-08	1.54137e-06	Rpl17	18	75131629	75136452	+	1327	protein_coding	ribosomal protein L17 [Source:MGI Symbol;Acc:MGI:2448270]	-
ENSMUSG00000009470	814.674	4122.28	-2.33893	6.7723e-08	1.54266e-06	Tnpo1	13	98975527	99062892	-	11212	protein_coding	transportin 1 [Source:MGI Symbol;Acc:MGI:2681523]	-
ENSMUSG00000081087	243.138	37.1142	2.70874	6.79701e-08	1.54676e-06	Rps15a-ps7	2	152027211	152027602	-	392	processed_pseudogene	ribosomal protein S15A, pseudogene 7 [Source:MGI Symbol;Acc:MGI:3650538]	-
ENSMUSG00000028572	268.158	1389.03	-2.37227	6.87016e-08	1.5604e-06	Hook1	4	95855477	95913650	+	8318	protein_coding	hook microtubule tethering protein 1 [Source:MGI Symbol;Acc:MGI:1925213]	-
ENSMUSG00000038145	281.449	1454.26	-2.36872	6.87055e-08	1.5604e-06	Snrk	9	121946332	121998768	+	5780	protein_coding	SNF related kinase [Source:MGI Symbol;Acc:MGI:108104]	-
ENSMUSG00000031227	75.0395	423.376	-2.49387	6.88077e-08	1.56118e-06	Magee1	X	104163984	104167533	+	3550	protein_coding	MAGE family member E1 [Source:MGI Symbol;Acc:MGI:2148149]	-
ENSMUSG00000001280	496.459	2528.63	-2.34826	6.91178e-08	1.56667e-06	Sp1	15	102314578	102344839	+	8262	protein_coding	trans-acting transcription factor 1 [Source:MGI Symbol;Acc:MGI:98372]	-
ENSMUSG00000055725	4.67171	63.9736	-3.73485	7.07894e-08	1.6014e-06	Paqr3	5	97230188	97259455	-	7566	protein_coding	progestin and adipoQ receptor family member III [Source:MGI Symbol;Acc:MGI:2679683]	-
ENSMUSG00000102496	4.67171	63.9736	-3.73485	7.07894e-08	1.6014e-06	Gm36989	18	35707960	35710119	+	2160	TEC	predicted gene, 36989 [Source:MGI Symbol;Acc:MGI:5610217]	-
ENSMUSG00000037780	125.078	14.0918	3.14145	7.08754e-08	1.60177e-06	Mbl1	14	40873415	40881558	+	1570	protein_coding	mannose-binding lectin (protein A) 1 [Source:MGI Symbol;Acc:MGI:96923]	-
ENSMUSG00000023169	165.735	872.309	-2.39491	7.11726e-08	1.60691e-06	Slc38a1	15	96469299	96540794	-	17236	protein_coding	solute carrier family 38, member 1 [Source:MGI Symbol;Acc:MGI:2145895]	-
ENSMUSG00000115667	1.54391	44.7883	-4.73545	7.2206e-08	1.62704e-06	Gm10389	15	10600379	10611737	+	4332	lncRNA	predicted gene 10389 [Source:MGI Symbol;Acc:MGI:3641773]	-
ENSMUSG00000035831	41.4196	1.38778e-17	8.42036	7.2206e-08	1.62704e-06	Krt25	11	99206342	99213777	-	1989	protein_coding	keratin 25 [Source:MGI Symbol;Acc:MGI:1918060]	-
ENSMUSG00000063236	1150.87	218.734	2.395	7.27909e-08	1.6371e-06	1110038F14Rik	15	76832706	76835179	+	1916	protein_coding	RIKEN cDNA 1110038F14 gene [Source:MGI Symbol;Acc:MGI:2152337]	-
ENSMUSG00000040525	3971.02	785.336	2.338	7.27949e-08	1.6371e-06	Cblc	7	19512806	19530734	-	2541	protein_coding	Casitas B-lineage lymphoma c [Source:MGI Symbol;Acc:MGI:1931457]	-
ENSMUSG00000032788	128.988	691.968	-2.42212	7.32761e-08	1.64631e-06	Pdxk	10	78272578	78300809	-	5397	protein_coding	pyridoxal (pyridoxine, vitamin B6) kinase [Source:MGI Symbol;Acc:MGI:1351869]	-
ENSMUSG00000038268	307.25	49.9044	2.61999	7.4167e-08	1.6647e-06	Ovca2	11	75066768	75069661	-	2670	protein_coding	candidate tumor suppressor in ovarian cancer 2 [Source:MGI Symbol;Acc:MGI:2179725]	-
ENSMUSG00000057176	801.382	149.667	2.42004	7.43353e-08	1.66685e-06	Ccdc189	7	127181555	127187767	-	3426	protein_coding	coiled-coil domain containing 189 [Source:MGI Symbol;Acc:MGI:2685012]	-
ENSMUSG00000055024	564.48	2853.5	-2.33743	7.54659e-08	1.69055e-06	Ep300	15	81469552	81536278	+	14273	protein_coding	E1A binding protein p300 [Source:MGI Symbol;Acc:MGI:1276116]	-
ENSMUSG00000024818	196.227	28.1611	2.79674	7.5599e-08	1.69189e-06	Slc25a45	19	5927836	5935906	+	2762	protein_coding	solute carrier family 25, member 45 [Source:MGI Symbol;Acc:MGI:2147731]	-
ENSMUSG00000039529	179.808	937.538	-2.38145	7.77045e-08	1.73731e-06	Atp8b1	18	64662038	64794338	-	6719	protein_coding	ATPase, class I, type 8B, member 1 [Source:MGI Symbol;Acc:MGI:1859665]	-
ENSMUSG00000109367	12.4906	102.344	-3.01977	7.88773e-08	1.76182e-06	Gm18782	7	80629641	80631039	+	1399	processed_pseudogene	predicted gene, 18782 [Source:MGI Symbol;Acc:MGI:5010967]	-
ENSMUSG00000041977	278.322	1426.12	-2.35665	8.00936e-08	1.78725e-06	Arhgef11	3	87524866	87645341	+	7951	protein_coding	Rho guanine nucleotide exchange factor (GEF) 11 [Source:MGI Symbol;Acc:MGI:2441869]	-
ENSMUSG00000037416	233.756	1202.29	-2.36197	8.12112e-08	1.81043e-06	Dmxl1	18	49965737	50098540	+	21923	protein_coding	Dmx-like 1 [Source:MGI Symbol;Acc:MGI:2443926]	-
ENSMUSG00000091845	185.281	26.882	2.78081	8.1406e-08	1.81251e-06	Rpl36-ps12	6	108117081	108117470	-	390	processed_pseudogene	ribosomal protein L36, pseudogene 12 [Source:MGI Symbol;Acc:MGI:3782787]	-
ENSMUSG00000039063	519.133	93.3909	2.47362	8.14618e-08	1.81251e-06	Echdc3	2	6193276	6217844	-	2685	protein_coding	enoyl Coenzyme A hydratase domain containing 3 [Source:MGI Symbol;Acc:MGI:1915106]	-
ENSMUSG00000046085	0.76215	37.1142	-5.36466	8.20482e-08	1.81963e-06	4931422A03Rik	2	103797288	103858706	-	1602	protein_coding	RIKEN cDNA 4931422A03 gene [Source:MGI Symbol;Acc:MGI:1918236]	-
ENSMUSG00000103756	0.76215	37.1142	-5.36466	8.20482e-08	1.81963e-06	Gm37285	1	66838818	66839956	-	1139	TEC	predicted gene, 37285 [Source:MGI Symbol;Acc:MGI:5610513]	-
ENSMUSG00000113104	0.76215	37.1142	-5.36466	8.20482e-08	1.81963e-06	Gm47806	13	21361357	21371726	-	1127	lncRNA	predicted gene, 47806 [Source:MGI Symbol;Acc:MGI:6096988]	-
ENSMUSG00000053835	13.2725	107.46	-3.00343	8.20986e-08	1.81963e-06	H2-T24	17	36316587	36331452	-	2182	protein_coding	histocompatibility 2, T region locus 24 [Source:MGI Symbol;Acc:MGI:95958]	-
ENSMUSG00000029404	4010.89	799.405	2.3268	8.25025e-08	1.8261e-06	Arl6ip4	5	124254152	124256259	+	1442	protein_coding	ADP-ribosylation factor-like 6 interacting protein 4 [Source:MGI Symbol;Acc:MGI:1929500]	-
ENSMUSG00000025531	52.3656	304.428	-2.53602	8.25497e-08	1.8261e-06	Chm	X	111950290	112095214	-	6780	protein_coding	choroidermia (RAB escort protein 1) [Source:MGI Symbol;Acc:MGI:892979]	-
ENSMUSG00000001441	1784.17	8852.06	-2.31066	8.33569e-08	1.84219e-06	Npepps	11	97096668	97171464	-	7206	protein_coding	aminopeptidase puromycin sensitive [Source:MGI Symbol;Acc:MGI:1101358]	-
ENSMUSG00000027165	523.042	94.6699	2.46484	8.39749e-08	1.85406e-06	Iftap	2	101391126	101479877	-	4289	protein_coding	intraflagellar transport associated protein [Source:MGI Symbol;Acc:MGI:1915420]	-
ENSMUSG00000021947	770.108	144.551	2.41276	8.47857e-08	1.87017e-06	Cryl1	14	57512450	57635986	-	2178	protein_coding	crystallin, lambda 1 [Source:MGI Symbol;Acc:MGI:1915881]	-
ENSMUSG00000021690	288.486	1470.89	-2.34951	8.53521e-08	1.88086e-06	Jmy	13	93566609	93636316	-	8858	protein_coding	junction-mediating and regulatory protein [Source:MGI Symbol;Acc:MGI:1913096]	-
ENSMUSG00000028369	53.1475	308.265	-2.53276	8.69878e-08	1.91506e-06	Svep1	4	58042442	58206859	-	16117	protein_coding	sushi, von Willebrand factor type A, EGF and pentraxin domain containing 1 [Source:MGI Symbol;Acc:MGI:1928849]	-
ENSMUSG00000042042	1081.29	5364.2	-2.31045	8.71835e-08	1.91754e-06	Csgalnact2	6	118084413	118116101	-	5438	protein_coding	chondroitin sulfate N-acetylgalactosaminyltransferase 2 [Source:MGI Symbol;Acc:MGI:1926002]	-
ENSMUSG00000025491	1636.4	319.776	2.35507	8.78257e-08	1.92981e-06	Ifitm1	7	140547134	140549738	+	1094	protein_coding	interferon induced transmembrane protein 1 [Source:MGI Symbol;Acc:MGI:1915963]	-
ENSMUSG00000024521	28.128	182.922	-2.69476	8.84628e-08	1.94042e-06	Pmaip1	18	66591604	66598636	+	2732	protein_coding	phorbol-12-myristate-13-acetate-induced protein 1 [Source:MGI Symbol;Acc:MGI:1930146]	-
ENSMUSG00000027007	189.972	984.862	-2.37322	8.84772e-08	1.94042e-06	Itprid2	2	79465696	79503310	+	5599	protein_coding	ITPR interacting domain containing 2 [Source:MGI Symbol;Acc:MGI:1917849]	-
ENSMUSG00000036751	7302.5	1473.44	2.30913	8.85669e-08	1.94054e-06	Cox6b1	7	30316286	30325576	-	708	protein_coding	cytochrome c oxidase, subunit 6B1 [Source:MGI Symbol;Acc:MGI:107460]	-
ENSMUSG00000033308	4.67171	62.6946	-3.70576	8.9009e-08	1.94837e-06	Dpyd	3	118355778	119226573	+	8884	protein_coding	dihydropyrimidine dehydrogenase [Source:MGI Symbol;Acc:MGI:2139667]	-
ENSMUSG00000014353	501.932	2513.28	-2.32366	9.02916e-08	1.97456e-06	Tmem87b	2	128660038	128696181	+	8395	protein_coding	transmembrane protein 87B [Source:MGI Symbol;Acc:MGI:1919727]	-
ENSMUSG00000023345	476.131	85.7168	2.47248	9.12624e-08	1.99389e-06	Poc1a	9	106158260	106227720	+	3336	protein_coding	POC1 centriolar protein A [Source:MGI Symbol;Acc:MGI:1917485]	-
ENSMUSG00000036835	4551.94	917.074	2.31126	9.21752e-08	2.01053e-06	Psenen	7	30261288	30263052	-	1275	protein_coding	presenilin enhancer gamma secretase subunit [Source:MGI Symbol;Acc:MGI:1913590]	-
ENSMUSG00000029641	1012.48	194.433	2.38002	9.21989e-08	2.01053e-06	Rasl11a	5	146781881	146784536	+	1201	protein_coding	RAS-like, family 11, member A [Source:MGI Symbol;Acc:MGI:1916145]	-
ENSMUSG00000097488	18.7456	136.877	-2.85854	9.30213e-08	2.02654e-06	4732487G21Rik	12	86337535	86352780	-	2664	lncRNA	RIKEN cDNA 4732487G21 gene [Source:MGI Symbol;Acc:MGI:2441820]	-
ENSMUSG00000027340	382.308	1924.93	-2.33155	9.31649e-08	2.02775e-06	Slc23a2	2	131894416	131987028	-	7951	protein_coding	solute carrier family 23 (nucleobase transporters), member 2 [Source:MGI Symbol;Acc:MGI:1859682]	-
ENSMUSG00000020220	427.656	2144.92	-2.326	9.38806e-08	2.04139e-06	Vps13d	4	144699192	144921575	-	24771	protein_coding	vacuolar protein sorting 13D [Source:MGI Symbol;Acc:MGI:2448530]	-
ENSMUSG00000025792	7414.3	1501.58	2.30376	9.41404e-08	2.04295e-06	Slc25a10	11	120382666	120390013	+	3455	protein_coding	solute carrier family 25 (mitochondrial carrier, dicarboxylate transporter), member 10 [Source:MGI Symbol;Acc:MGI:1353497]	-
ENSMUSG00000005397	852.203	4229.71	-2.31109	9.41901e-08	2.04295e-06	Nid1	13	13612136	13686854	+	6943	protein_coding	nidogen 1 [Source:MGI Symbol;Acc:MGI:97342]	-
ENSMUSG00000035236	89.1129	484.768	-2.44162	9.42189e-08	2.04295e-06	Scai	2	38956226	39080746	-	12341	protein_coding	suppressor of cancer cell invasion [Source:MGI Symbol;Acc:MGI:2443716]	-
ENSMUSG00000118087	627.029	116.413	2.42838	9.55867e-08	2.07065e-06	4833438C02Rik	19	46292030	46294050	-	1764	lncRNA	RIKEN cDNA 4833438C02 gene [Source:MGI Symbol;Acc:MGI:2147599]	-
ENSMUSG00000038463	52.3656	301.87	-2.52385	9.71265e-08	2.10203e-06	Olfml2b	1	170472101	170510358	+	3095	protein_coding	olfactomedin-like 2B [Source:MGI Symbol;Acc:MGI:2443310]	-
ENSMUSG00000021806	46.8926	276.29	-2.55496	9.88683e-08	2.13771e-06	Nid2	14	19801333	19861855	+	5174	protein_coding	nidogen 2 [Source:MGI Symbol;Acc:MGI:1298229]	-
ENSMUSG00000020948	101.623	541.045	-2.41081	1.00299e-07	2.16661e-06	Klhl28	12	64985607	65012308	-	7257	protein_coding	kelch-like 28 [Source:MGI Symbol;Acc:MGI:1913939]	-
ENSMUSG00000032478	370.581	63.9736	2.53257	1.01195e-07	2.18392e-06	Nme6	9	109661817	109672184	+	2088	protein_coding	NME/NM23 nucleoside diphosphate kinase 6 [Source:MGI Symbol;Acc:MGI:1861676]	-
ENSMUSG00000031388	1231.4	240.477	2.3559	1.01531e-07	2.18911e-06	Naa10	X	72960479	72965550	-	4132	protein_coding	N(alpha)-acetyltransferase 10, NatA catalytic subunit [Source:MGI Symbol;Acc:MGI:1915255]	-
ENSMUSG00000060586	4550.37	922.19	2.30274	1.01765e-07	2.19209e-06	H2-Eb1	17	34524841	34535648	+	1944	protein_coding	histocompatibility 2, class II antigen E beta [Source:MGI Symbol;Acc:MGI:95901]	-
ENSMUSG00000025384	996.064	191.875	2.37554	1.02198e-07	2.19937e-06	Faap100	11	120259881	120269590	-	5212	protein_coding	Fanconi anemia core complex associated protein 100 [Source:MGI Symbol;Acc:MGI:1919135]	-
ENSMUSG00000097819	121.951	14.0918	3.10496	1.02536e-07	2.20458e-06	Gm26813	1	59527639	59531764	-	3587	lncRNA	predicted gene, 26813 [Source:MGI Symbol;Acc:MGI:5477307]	-
ENSMUSG00000041180	6.23554	67.8106	-3.41285	1.03986e-07	2.23365e-06	Hectd2	19	36532039	36598535	+	9066	protein_coding	HECT domain E3 ubiquitin protein ligase 2 [Source:MGI Symbol;Acc:MGI:2442663]	-
ENSMUSG00000028549	146.97	19.2079	2.92974	1.05692e-07	2.26543e-06	Itgb3bp	4	99653639	99787010	-	4632	protein_coding	integrin beta 3 binding protein (beta3-endonexin) [Source:MGI Symbol;Acc:MGI:1914983]	-
ENSMUSG00000028402	25.7824	171.411	-2.72601	1.05825e-07	2.26543e-06	Mpdz	4	81196737	81361052	-	12437	protein_coding	multiple PDZ domain crumbs cell polarity complex component [Source:MGI Symbol;Acc:MGI:1343489]	-
ENSMUSG00000064366	152.443	20.4869	2.88989	1.0586e-07	2.26543e-06	mt-Tl2	MT	11671	11741	+	71	Mt_tRNA	mitochondrially encoded tRNA leucine 2 [Source:MGI Symbol;Acc:MGI:102481]	-
ENSMUSG00000097021	23.4368	156.063	-2.72758	1.0586e-07	2.26543e-06	4933433G15Rik	9	75317466	75324991	+	1815	lncRNA	RIKEN cDNA 4933433G15 gene [Source:MGI Symbol;Acc:MGI:1918524]	-
ENSMUSG00000039621	54.7112	309.544	-2.49701	1.07206e-07	2.2921e-06	Prex1	2	166408262	166555752	-	10266	protein_coding	phosphatidylinositol-3,4,5-trisphosphate-dependent Rac exchange factor 1 [Source:MGI Symbol;Acc:MGI:3040696]	-
ENSMUSG00000027371	793.564	150.946	2.39362	1.07944e-07	2.30574e-06	Fahd2a	2	127278135	127286485	-	1463	protein_coding	fumarylacetoacetate hydrolase domain containing 2A [Source:MGI Symbol;Acc:MGI:1915376]	-
ENSMUSG00000027806	422.965	2106.55	-2.31587	1.08644e-07	2.31854e-06	Tsc22d2	3	58322136	58374204	+	11244	protein_coding	TSC22 domain family, member 2 [Source:MGI Symbol;Acc:MGI:1919283]	-
ENSMUSG00000028865	865.494	166.295	2.37916	1.10209e-07	2.34976e-06	Cd164l2	4	132939442	132951866	+	1827	protein_coding	CD164 sialomucin-like 2 [Source:MGI Symbol;Acc:MGI:1916905]	-
ENSMUSG00000054136	1113.34	217.455	2.35564	1.10376e-07	2.35115e-06	Adm2	15	89206923	89208934	+	1298	protein_coding	adrenomedullin 2 [Source:MGI Symbol;Acc:MGI:2675256]	-
ENSMUSG00000041881	7604.29	1555.3	2.28956	1.10776e-07	2.35748e-06	Ndufa7	17	34043546	34057291	+	1828	protein_coding	NADH:ubiquinone oxidoreductase subunit A7 [Source:MGI Symbol;Acc:MGI:1913666]	-
ENSMUSG00000022141	559.789	2763.97	-2.30348	1.11825e-07	2.37759e-06	Nipbl	15	8320101	8473947	-	9423	protein_coding	NIPBL cohesin loading factor [Source:MGI Symbol;Acc:MGI:1913976]	-
ENSMUSG00000001056	2020.29	404.191	2.32121	1.12437e-07	2.3884e-06	Nhp2	11	51510562	51514541	+	1146	protein_coding	NHP2 ribonucleoprotein [Source:MGI Symbol;Acc:MGI:1098547]	-
ENSMUSG00000106037	3996.04	810.916	2.30082	1.12571e-07	2.38905e-06	Gm4332	3	119503165	119503510	+	346	processed_pseudogene	predicted gene 4332 [Source:MGI Symbol;Acc:MGI:3782515]	-
ENSMUSG00000024181	3354.14	679.178	2.30393	1.13199e-07	2.40016e-06	Mrpl28	17	26342474	26345587	+	1380	protein_coding	mitochondrial ribosomal protein L28 [Source:MGI Symbol;Acc:MGI:1915861]	-
ENSMUSG00000052727	246.266	1241.94	-2.33361	1.14067e-07	2.41632e-06	Map1b	13	99557954	99653048	-	15846	protein_coding	microtubule-associated protein 1B [Source:MGI Symbol;Acc:MGI:1306778]	-
ENSMUSG00000081787	3.10785	49.9044	-3.94406	1.14875e-07	2.4312e-06	Gm13991	2	116358324	116358971	-	648	processed_pseudogene	predicted gene 13991 [Source:MGI Symbol;Acc:MGI:3651689]	-
ENSMUSG00000021290	2734.91	552.556	2.30712	1.15e-07	2.43161e-06	Atp5mpl	12	111927809	111933411	-	1217	protein_coding	ATP synthase membrane subunit 6.8PL [Source:MGI Symbol;Acc:MGI:1917507]	-
ENSMUSG00000084384	279.104	46.0673	2.59663	1.1656e-07	2.44969e-06	Gm12251	11	58283595	58284386	-	792	processed_pseudogene	predicted gene 12251 [Source:MGI Symbol;Acc:MGI:3652216]	-
ENSMUSG00000028246	1.38778e-17	37.1142	-8.26097	1.16814e-07	2.44969e-06	Faxc	4	21931329	21996839	+	8362	protein_coding	failed axon connections homolog [Source:MGI Symbol;Acc:MGI:1923382]	-
ENSMUSG00000104358	1.38778e-17	37.1142	-8.26097	1.16814e-07	2.44969e-06	Gm37127	1	34862606	34865641	+	3036	TEC	predicted gene, 37127 [Source:MGI Symbol;Acc:MGI:5610355]	-
ENSMUSG00000102929	1.38778e-17	37.1142	-8.26097	1.16814e-07	2.44969e-06	Gm37154	1	171181694	171182983	+	1290	TEC	predicted gene, 37154 [Source:MGI Symbol;Acc:MGI:5610382]	-
ENSMUSG00000087595	1.38778e-17	37.1142	-8.26097	1.16814e-07	2.44969e-06	1810012K08Rik	2	26028558	26029555	+	574	lncRNA	RIKEN cDNA 1810012K08 gene [Source:MGI Symbol;Acc:MGI:1916345]	-
ENSMUSG00000118049	0.76215	35.8352	-5.31421	1.16814e-07	2.44969e-06	Gm50103	17	31730978	31733121	+	2144	lncRNA	predicted gene, 50103 [Source:MGI Symbol;Acc:MGI:6302834]	-
ENSMUSG00000107118	0.76215	35.8352	-5.31421	1.16814e-07	2.44969e-06	Gm42986	5	129974421	129977805	+	3385	TEC	predicted gene 42986 [Source:MGI Symbol;Acc:MGI:5663123]	-
ENSMUSG00000110496	1.38778e-17	37.1142	-8.26097	1.16814e-07	2.44969e-06	Gm45909	8	93916956	93917986	-	1031	TEC	predicted gene 45909 [Source:MGI Symbol;Acc:MGI:5805024]	-
ENSMUSG00000107120	1.38778e-17	37.1142	-8.26097	1.16814e-07	2.44969e-06	Gm43059	5	31618366	31619753	+	1388	TEC	predicted gene 43059 [Source:MGI Symbol;Acc:MGI:5663196]	-
ENSMUSG00000108624	150.879	20.4869	2.87503	1.17195e-07	2.45542e-06	Gm45091	7	34817469	34819030	-	504	lncRNA	predicted gene 45091 [Source:MGI Symbol;Acc:MGI:5753667]	-
ENSMUSG00000063457	65514.7	13517.9	2.27694	1.17301e-07	2.45542e-06	Rps15	10	80128287	80129948	+	630	protein_coding	ribosomal protein S15 [Source:MGI Symbol;Acc:MGI:98117]	-
ENSMUSG00000068115	86.7673	463.025	-2.41385	1.17521e-07	2.45777e-06	Ninl	2	150776439	150881302	-	5952	protein_coding	ninein-like [Source:MGI Symbol;Acc:MGI:1925427]	-
ENSMUSG00000035674	3330.68	676.62	2.29925	1.18108e-07	2.4678e-06	Ndufa3	7	3620372	3623326	+	1022	protein_coding	NADH:ubiquinone oxidoreductase subunit A3 [Source:MGI Symbol;Acc:MGI:1913341]	-
ENSMUSG00000039741	321.324	1601.35	-2.31665	1.18895e-07	2.482e-06	Bahcc1	11	120123773	120183122	+	11118	protein_coding	BAH domain and coiled-coil containing 1 [Source:MGI Symbol;Acc:MGI:2679272]	-
ENSMUSG00000037573	401.855	1988.89	-2.30678	1.19123e-07	2.4845e-06	Tob1	11	94102280	94106321	+	2288	protein_coding	transducer of ErbB-2.1 [Source:MGI Symbol;Acc:MGI:1349721]	-
ENSMUSG00000042851	82.0762	443.84	-2.43287	1.20001e-07	2.50054e-06	Zc3h6	2	128809322	128860483	+	5668	protein_coding	zinc finger CCCH type containing 6 [Source:MGI Symbol;Acc:MGI:1926001]	-
ENSMUSG00000036594	4399.47	900.447	2.28851	1.2068e-07	2.51241e-06	H2-Aa	17	34501718	34506797	-	3798	protein_coding	histocompatibility 2, class II antigen A, alpha [Source:MGI Symbol;Acc:MGI:95895]	-
ENSMUSG00000028911	137.588	709.874	-2.36595	1.21747e-07	2.53233e-06	Srsf4	4	131600928	131629017	+	3561	protein_coding	serine and arginine-rich splicing factor 4 [Source:MGI Symbol;Acc:MGI:1890577]	-
ENSMUSG00000026837	891.295	4352.5	-2.28767	1.22452e-07	2.54469e-06	Col5a1	2	27776437	27929526	+	8559	protein_coding	collagen, type V, alpha 1 [Source:MGI Symbol;Acc:MGI:88457]	-
ENSMUSG00000086763	189.972	28.1611	2.75004	1.23387e-07	2.5618e-06	Plxna4os1	6	32488008	32492511	+	1977	lncRNA	plexin A4, opposite strand 1 [Source:MGI Symbol;Acc:MGI:2442851]	-
ENSMUSG00000028223	2175.88	438.724	2.30998	1.25135e-07	2.59576e-06	Decr1	4	15917240	15945507	-	3879	protein_coding	2,4-dienoyl CoA reductase 1, mitochondrial [Source:MGI Symbol;Acc:MGI:1914710]	-
ENSMUSG00000025262	7.79933	78.0427	-3.2989	1.25596e-07	2.60297e-06	Fam120c	X	150127171	150254838	+	5823	protein_coding	family with sequence similarity 120, member C [Source:MGI Symbol;Acc:MGI:2387687]	-
ENSMUSG00000034584	121.951	635.692	-2.3806	1.26262e-07	2.61441e-06	Exph5	9	53212970	53288814	+	10519	protein_coding	exophilin 5 [Source:MGI Symbol;Acc:MGI:2443248]	-
ENSMUSG00000024925	3214.97	654.877	2.29535	1.27241e-07	2.63232e-06	Rnaseh2c	19	5651901	5657047	+	1715	protein_coding	ribonuclease H2, subunit C [Source:MGI Symbol;Acc:MGI:1915459]	-
ENSMUSG00000033739	484.731	89.5539	2.43519	1.30623e-07	2.6976e-06	Fkbpl	17	34863738	34865298	+	1336	protein_coding	FK506 binding protein-like [Source:MGI Symbol;Acc:MGI:1932127]	-
ENSMUSG00000092569	42.2015	246.872	-2.5442	1.30631e-07	2.6976e-06	Gm20544	18	75498403	75500159	-	690	lncRNA	predicted gene 20544 [Source:MGI Symbol;Acc:MGI:5142009]	-
ENSMUSG00000032135	163.389	831.381	-2.34613	1.31321e-07	2.7094e-06	Mcam	9	44045766	44054024	+	3350	protein_coding	melanoma cell adhesion molecule [Source:MGI Symbol;Acc:MGI:1933966]	-
ENSMUSG00000049588	120.387	14.0918	3.08636	1.31526e-07	2.7112e-06	Ccdc69	11	54940557	54968957	-	1848	protein_coding	coiled-coil domain containing 69 [Source:MGI Symbol;Acc:MGI:1196234]	-
ENSMUSG00000087523	17.9637	129.203	-2.83636	1.31686e-07	2.71207e-06	Gm12319	11	70545567	70547319	-	357	lncRNA	predicted gene 12319 [Source:MGI Symbol;Acc:MGI:3649749]	-
ENSMUSG00000029510	8.58122	83.1588	-3.25489	1.32928e-07	2.7352e-06	Gpc2	5	138271917	138278267	-	4274	protein_coding	glypican 2 (cerebroglycan) [Source:MGI Symbol;Acc:MGI:1919201]	-
ENSMUSG00000021754	222.028	1114.04	-2.32621	1.33399e-07	2.73774e-06	Map3k1	13	111882962	111945527	-	7447	protein_coding	mitogen-activated protein kinase kinase kinase 1 [Source:MGI Symbol;Acc:MGI:1346872]	-
ENSMUSG00000074280	39.8559	1.38778e-17	8.36503	1.33489e-07	2.73774e-06	Gm6166	9	57391246	57391654	+	409	processed_pseudogene	predicted gene 6166 [Source:MGI Symbol;Acc:MGI:3645893]	-
ENSMUSG00000028359	39.8559	1.38778e-17	8.36503	1.33489e-07	2.73774e-06	Orm3	4	63274399	63277748	+	773	protein_coding	orosomucoid 3 [Source:MGI Symbol;Acc:MGI:97445]	-
ENSMUSG00000030351	4340.05	891.494	2.2833	1.33528e-07	2.73774e-06	Tspan11	6	127864552	127930940	+	5326	protein_coding	tetraspanin 11 [Source:MGI Symbol;Acc:MGI:1915748]	-
ENSMUSG00000038587	28.9099	182.922	-2.65539	1.36419e-07	2.79452e-06	Akap12	10	4216380	4309470	+	6728	protein_coding	A kinase (PRKA) anchor protein (gravin) 12 [Source:MGI Symbol;Acc:MGI:1932576]	-
ENSMUSG00000084786	5747.39	1188.22	2.27402	1.3699e-07	2.80372e-06	Ubl5	9	20554174	20558436	+	3468	protein_coding	ubiquitin-like 5 [Source:MGI Symbol;Acc:MGI:1913427]	-
ENSMUSG00000031818	18811.4	3911.24	2.26588	1.37329e-07	2.80688e-06	Cox4i1	8	121394961	121400946	+	1550	protein_coding	cytochrome c oxidase subunit 4I1 [Source:MGI Symbol;Acc:MGI:88473]	-
ENSMUSG00000020300	476.913	2331.66	-2.2892	1.37389e-07	2.80688e-06	Cpeb4	11	31822211	31885634	+	6369	protein_coding	cytoplasmic polyadenylation element binding protein 4 [Source:MGI Symbol;Acc:MGI:1914829]	-
ENSMUSG00000049791	125.86	645.924	-2.35816	1.38031e-07	2.81749e-06	Fzd4	7	89053563	89062342	+	6720	protein_coding	frizzled class receptor 4 [Source:MGI Symbol;Acc:MGI:108520]	-
ENSMUSG00000039456	278.322	1380.08	-2.3093	1.38769e-07	2.83005e-06	Morc3	16	93629009	93672961	+	5430	protein_coding	microrchidia 3 [Source:MGI Symbol;Acc:MGI:2136841]	-
ENSMUSG00000020841	1012.48	4887.12	-2.27092	1.39508e-07	2.84084e-06	Cpd	11	76669250	76737844	-	8332	protein_coding	carboxypeptidase D [Source:MGI Symbol;Acc:MGI:107265]	-
ENSMUSG00000054000	208.737	31.9981	2.70216	1.39545e-07	2.84084e-06	Tusc1	4	93222375	93223748	-	1374	protein_coding	tumor suppressor candidate 1 [Source:MGI Symbol;Acc:MGI:2684283]	-
ENSMUSG00000063787	2382.29	484.768	2.29677	1.39892e-07	2.84538e-06	Chchd1	14	20753074	20754493	+	909	protein_coding	coiled-coil-helix-coiled-coil-helix domain containing 1 [Source:MGI Symbol;Acc:MGI:1913371]	-
ENSMUSG00000037740	2899.1	593.484	2.28815	1.40421e-07	2.85142e-06	Mrps26	2	130405662	130410615	+	4358	protein_coding	mitochondrial ribosomal protein S26 [Source:MGI Symbol;Acc:MGI:1333830]	-
ENSMUSG00000024414	1073.47	212.339	2.33736	1.40437e-07	2.85142e-06	Mrpl27	11	94544593	94550915	+	985	protein_coding	mitochondrial ribosomal protein L27 [Source:MGI Symbol;Acc:MGI:2137224]	-
ENSMUSG00000040524	450.33	2203.76	-2.29053	1.40802e-07	2.8563e-06	Zfp609	9	65599673	65734846	-	8268	protein_coding	zinc finger protein 609 [Source:MGI Symbol;Acc:MGI:2674092]	-
ENSMUSG00000050552	1829.52	369.657	2.30693	1.42148e-07	2.88106e-06	Lamtor4	5	138253744	138257660	+	1302	protein_coding	late endosomal/lysosomal adaptor, MAPK and MTOR activator 4 [Source:MGI Symbol;Acc:MGI:1913346]	-
ENSMUSG00000026589	10.9269	93.3909	-3.0785	1.42513e-07	2.88591e-06	Sec16b	1	157334298	157395995	+	5410	protein_coding	SEC16 homolog B (S. cerevisiae) [Source:MGI Symbol;Acc:MGI:2148802]	-
ENSMUSG00000001025	6227.45	1291.82	2.26915	1.43432e-07	2.90198e-06	S100a6	3	90520189	90531488	+	1367	protein_coding	S100 calcium binding protein A6 (calcyclin) [Source:MGI Symbol;Acc:MGI:1339467]	-
ENSMUSG00000019979	195.445	979.746	-2.32476	1.45533e-07	2.94189e-06	Apaf1	10	90825173	90918632	-	9028	protein_coding	apoptotic peptidase activating factor 1 [Source:MGI Symbol;Acc:MGI:1306796]	-
ENSMUSG00000027878	867.058	4192.62	-2.27345	1.45885e-07	2.94641e-06	Notch2	3	97920843	98057677	+	10782	protein_coding	notch 2 [Source:MGI Symbol;Acc:MGI:97364]	-
ENSMUSG00000020331	1939.76	393.959	2.29951	1.47023e-07	2.96678e-06	Hcn2	10	79552468	79571942	+	3195	protein_coding	hyperpolarization-activated, cyclic nucleotide-gated K+ 2 [Source:MGI Symbol;Acc:MGI:1298210]	-
ENSMUSG00000001419	759.162	3673.34	-2.27439	1.47665e-07	2.97714e-06	Mef2d	3	88049679	88079393	+	5985	protein_coding	myocyte enhancer factor 2D [Source:MGI Symbol;Acc:MGI:99533]	-
ENSMUSG00000025323	42.2015	245.593	-2.53671	1.48908e-07	2.99956e-06	Sp4	12	118198668	118265175	-	5770	protein_coding	trans-acting transcription factor 4 [Source:MGI Symbol;Acc:MGI:107595]	-
ENSMUSG00000030544	119.605	14.0918	3.07698	1.49089e-07	3.00058e-06	Mesp1	7	79441989	79443536	-	1275	protein_coding	mesoderm posterior 1 [Source:MGI Symbol;Acc:MGI:107785]	-
ENSMUSG00000006390	25517.4	5336.06	2.25761	1.49555e-07	3.00733e-06	Elovl1	4	118285290	118290150	+	2726	protein_coding	elongation of very long chain fatty acids (FEN1/Elo2, SUR4/Elo3, yeast)-like 1 [Source:MGI Symbol;Acc:MGI:1858959]	-
ENSMUSG00000041308	374.49	1831.57	-2.28962	1.51188e-07	3.03751e-06	Sntb2	8	107662382	107746346	+	10350	protein_coding	syntrophin, basic 2 [Source:MGI Symbol;Acc:MGI:101771]	-
ENSMUSG00000032740	46.1108	264.779	-2.51777	1.51652e-07	3.04089e-06	Ccdc88a	11	29323658	29460808	+	11385	protein_coding	coiled coil domain containing 88A [Source:MGI Symbol;Acc:MGI:1925177]	-
ENSMUSG00000080824	45.3289	1.30204	5.02105	1.51753e-07	3.04089e-06	Gm9001	6	75759341	75759739	-	399	processed_pseudogene	predicted gene 9001 [Source:MGI Symbol;Acc:MGI:3647168]	-
ENSMUSG00000020660	45.3289	1.30204	5.02105	1.51753e-07	3.04089e-06	Pomc	12	4004951	4010642	+	1318	protein_coding	pro-opiomelanocortin-alpha [Source:MGI Symbol;Acc:MGI:97742]	-
ENSMUSG00000044475	2617.63	537.208	2.28452	1.52164e-07	3.04646e-06	Ascc1	10	59838627	59935810	+	2193	protein_coding	activating signal cointegrator 1 complex subunit 1 [Source:MGI Symbol;Acc:MGI:1916340]	-
ENSMUSG00000005732	1020.3	202.107	2.3353	1.5239e-07	3.04832e-06	Ranbp1	16	18057648	18066596	-	1666	protein_coding	RAN binding protein 1 [Source:MGI Symbol;Acc:MGI:96269]	-
ENSMUSG00000026478	1910.83	9141.12	-2.25808	1.53484e-07	3.06754e-06	Lamc1	1	153094668	153208532	-	8272	protein_coding	laminin, gamma 1 [Source:MGI Symbol;Acc:MGI:99914]	-
ENSMUSG00000042743	33.601	200.828	-2.57409	1.54192e-07	3.07903e-06	Sgtb	13	104246249	104278243	+	3072	protein_coding	small glutamine-rich tetratricopeptide repeat (TPR)-containing, beta [Source:MGI Symbol;Acc:MGI:2444615]	-
ENSMUSG00000030465	83.6399	441.282	-2.39735	1.54554e-07	3.08357e-06	Psd3	8	68141734	68664679	-	17632	protein_coding	pleckstrin and Sec7 domain containing 3 [Source:MGI Symbol;Acc:MGI:1918215]	-
ENSMUSG00000036067	455.803	84.4378	2.43121	1.55225e-07	3.09426e-06	Slc2a6	2	26911375	26918010	-	3211	protein_coding	solute carrier family 2 (facilitated glucose transporter), member 6 [Source:MGI Symbol;Acc:MGI:2443286]	-
ENSMUSG00000028597	341.652	60.1365	2.50445	1.5665e-07	3.11996e-06	Gpx7	4	108257587	108264158	-	1289	protein_coding	glutathione peroxidase 7 [Source:MGI Symbol;Acc:MGI:1914555]	-
ENSMUSG00000021287	138.37	703.479	-2.34472	1.56807e-07	3.12039e-06	Xrcc3	12	111769626	111780307	-	2750	protein_coding	X-ray repair complementing defective repair in Chinese hamster cells 3 [Source:MGI Symbol;Acc:MGI:1921585]	-
ENSMUSG00000058056	162.607	817.311	-2.32843	1.58018e-07	3.14177e-06	Palld	8	61964467	62355724	-	10292	protein_coding	palladin, cytoskeletal associated protein [Source:MGI Symbol;Acc:MGI:1919583]	-
ENSMUSG00000035557	422.183	76.7637	2.458	1.58483e-07	3.14829e-06	Krt17	11	100147043	100151855	-	1551	protein_coding	keratin 17 [Source:MGI Symbol;Acc:MGI:96691]	-
ENSMUSG00000070461	110.223	569.183	-2.36689	1.59023e-07	3.1563e-06	9230112E08Rik	2	180625717	180629068	+	3352	lncRNA	RIKEN cDNA 9230112E08 gene [Source:MGI Symbol;Acc:MGI:2444774]	-
ENSMUSG00000080848	1098.49	218.734	2.3278	1.59677e-07	3.16653e-06	Gm9385	9	115869661	115870132	-	472	processed_pseudogene	predicted pseudogene 9385 [Source:MGI Symbol;Acc:MGI:3646182]	-
ENSMUSG00000059534	6034.33	1259.85	2.25986	1.60247e-07	3.17477e-06	Uqcr10	11	4651973	4654342	-	584	protein_coding	ubiquinol-cytochrome c reductase, complex III subunit X [Source:MGI Symbol;Acc:MGI:1913402]	-
ENSMUSG00000035459	62.5298	3.85973	3.9848	1.60369e-07	3.17477e-06	Stab2	10	86677062	86843889	-	8757	protein_coding	stabilin 2 [Source:MGI Symbol;Acc:MGI:2178743]	-
ENSMUSG00000033318	3137.56	648.482	2.27435	1.60752e-07	3.17963e-06	Gstt2	10	75666948	75673258	-	4156	protein_coding	glutathione S-transferase, theta 2 [Source:MGI Symbol;Acc:MGI:106188]	-
ENSMUSG00000039835	137.588	697.084	-2.33972	1.61442e-07	3.19053e-06	Nhsl1	10	18194733	18409640	+	11348	protein_coding	NHS-like 1 [Source:MGI Symbol;Acc:MGI:106390]	-
ENSMUSG00000042046	178.244	891.494	-2.3214	1.64588e-07	3.24991e-06	Dstyk	1	132345293	132394696	+	9345	protein_coding	dual serine/threonine and tyrosine protein kinase [Source:MGI Symbol;Acc:MGI:1925064]	-
ENSMUSG00000036564	75.8213	401.633	-2.4029	1.6585e-07	3.2699e-06	Ndrg4	8	96403608	96441747	+	4893	protein_coding	N-myc downstream regulated gene 4 [Source:MGI Symbol;Acc:MGI:2384590]	-
ENSMUSG00000041062	858.457	168.853	2.34538	1.6616e-07	3.2699e-06	Mslnl	17	25955016	25967304	+	2626	protein_coding	mesothelin-like [Source:MGI Symbol;Acc:MGI:3607710]	-
ENSMUSG00000053477	179.808	895.331	-2.315	1.66883e-07	3.2699e-06	Tcf4	18	69476427	69822150	+	27382	protein_coding	transcription factor 4 [Source:MGI Symbol;Acc:MGI:98506]	-
ENSMUSG00000037157	1.38778e-17	35.8352	-8.21051	1.67165e-07	3.2699e-06	Il22ra1	4	135455483	135479451	+	2569	protein_coding	interleukin 22 receptor, alpha 1 [Source:MGI Symbol;Acc:MGI:2663588]	-
ENSMUSG00000105818	1.38778e-17	35.8352	-8.21051	1.67165e-07	3.2699e-06	Gm43256	3	104094419	104097509	-	3091	lncRNA	predicted gene 43256 [Source:MGI Symbol;Acc:MGI:5663393]	-
ENSMUSG00000105140	0.76215	34.5562	-5.26192	1.67165e-07	3.2699e-06	Gm43127	9	110722179	110724967	-	2789	TEC	predicted gene 43127 [Source:MGI Symbol;Acc:MGI:5663264]	-
ENSMUSG00000022159	1.38778e-17	35.8352	-8.21051	1.67165e-07	3.2699e-06	Rab2b	14	52499216	52517002	-	4163	protein_coding	RAB2B, member RAS oncogene family [Source:MGI Symbol;Acc:MGI:1923588]	-
ENSMUSG00000104443	1.38778e-17	35.8352	-8.21051	1.67165e-07	3.2699e-06	4932442E05Rik	10	118696731	118699447	+	2717	TEC	RIKEN cDNA 4932442E05 gene [Source:MGI Symbol;Acc:MGI:1921665]	-
ENSMUSG00000104897	1.38778e-17	35.8352	-8.21051	1.67165e-07	3.2699e-06	Gm43203	3	35899491	35900048	+	558	TEC	predicted gene 43203 [Source:MGI Symbol;Acc:MGI:5663340]	-
ENSMUSG00000097133	0.76215	34.5562	-5.26192	1.67165e-07	3.2699e-06	Gm26628	6	71938129	71940759	-	1719	lncRNA	predicted gene, 26628 [Source:MGI Symbol;Acc:MGI:5477122]	-
ENSMUSG00000034063	1.38778e-17	35.8352	-8.21051	1.67165e-07	3.2699e-06	4930590J08Rik	6	91879790	91927706	+	5175	protein_coding	RIKEN cDNA 4930590J08 gene [Source:MGI Symbol;Acc:MGI:2685917]	-
ENSMUSG00000037649	1360.41	275.011	2.30611	1.68434e-07	3.29103e-06	H2-DMa	17	34338515	34358075	+	3448	protein_coding	histocompatibility 2, class II, locus DMa [Source:MGI Symbol;Acc:MGI:95921]	-
ENSMUSG00000090112	301.777	1473.44	-2.28706	1.68532e-07	3.29103e-06	Shprh	10	11025171	11093339	+	14066	protein_coding	SNF2 histone linker PHD RING helicase [Source:MGI Symbol;Acc:MGI:1917581]	-
ENSMUSG00000041482	12.4906	97.228	-2.94586	1.69779e-07	3.31256e-06	Piezo2	18	63143284	63520254	-	17162	protein_coding	piezo-type mechanosensitive ion channel component 2 [Source:MGI Symbol;Acc:MGI:1918781]	-
ENSMUSG00000020778	813.892	159.9	2.34703	1.70451e-07	3.32283e-06	Ten1	11	116089681	116106144	+	2728	protein_coding	TEN1 telomerase capping complex subunit [Source:MGI Symbol;Acc:MGI:1916785]	-
ENSMUSG00000042616	362.762	65.2526	2.4733	1.70594e-07	3.32283e-06	Oscp1	4	125952358	125985988	+	5254	protein_coding	organic solute carrier partner 1 [Source:MGI Symbol;Acc:MGI:1916308]	-
ENSMUSG00000043424	13.2725	102.344	-2.93312	1.70868e-07	3.32534e-06	Eif3j2	18	43608483	43610861	-	2379	protein_coding	eukaryotic translation initiation factor 3, subunit J2 [Source:MGI Symbol;Acc:MGI:3704486]	-
ENSMUSG00000068706	1064.09	213.618	2.31603	1.73715e-07	3.37789e-06	Gm10250	15	5150136	5150617	-	482	processed_pseudogene	predicted pseudogene 10250 [Source:MGI Symbol;Acc:MGI:3642408]	-
ENSMUSG00000039878	67.2209	5.13868	3.685	1.74269e-07	3.38295e-06	Slc39a5	10	128231800	128237098	-	2225	protein_coding	solute carrier family 39 (metal ion transporter), member 5 [Source:MGI Symbol;Acc:MGI:1919336]	-
ENSMUSG00000066175	68.0028	5.13868	3.70165	1.74269e-07	3.38295e-06	2510046G10Rik	7	126247715	126248766	-	1052	lncRNA	RIKEN cDNA 2510046G10 gene [Source:MGI Symbol;Acc:MGI:3698051]	-
ENSMUSG00000036779	379.181	1836.68	-2.27569	1.79162e-07	3.47499e-06	Tent4b	8	88925841	88986350	+	4937	protein_coding	terminal nucleotidyltransferase 4B [Source:MGI Symbol;Acc:MGI:1917820]	-
ENSMUSG00000114515	1.54391	42.2303	-4.6508	1.82531e-07	3.53437e-06	Aldoa	7	126399962	126408280	-	799	protein_coding	aldolase A, fructose-bisphosphate [Source:MGI Symbol;Acc:MGI:87994]	-
ENSMUSG00000026989	39.0741	1.38778e-17	8.33655	1.82531e-07	3.53437e-06	Dapl1	2	59314997	59335364	+	679	protein_coding	death associated protein-like 1 [Source:MGI Symbol;Acc:MGI:1923997]	-
ENSMUSG00000031231	3690.33	771.267	2.25832	1.85274e-07	3.58447e-06	Cox7b	X	105059306	105066056	+	1214	protein_coding	cytochrome c oxidase subunit 7B [Source:MGI Symbol;Acc:MGI:1913392]	-
ENSMUSG00000075705	1856.1	382.448	2.27868	1.86216e-07	3.59965e-06	Msrb1	17	24955616	24961752	+	1258	protein_coding	methionine sulfoxide reductase B1 [Source:MGI Symbol;Acc:MGI:1351642]	-
ENSMUSG00000010080	12691.8	2684.67	2.24105	1.86516e-07	3.60242e-06	Epn3	11	94380425	94390800	-	4067	protein_coding	epsin 3 [Source:MGI Symbol;Acc:MGI:1919139]	-
ENSMUSG00000064043	78.9488	416.981	-2.39878	1.86773e-07	3.60436e-06	Trerf1	17	47451801	47672883	+	9069	protein_coding	transcriptional regulating factor 1 [Source:MGI Symbol;Acc:MGI:2442086]	-
ENSMUSG00000019791	1210.29	245.593	2.3006	1.87121e-07	3.60805e-06	Hint3	10	30484137	30505628	-	5519	protein_coding	histidine triad nucleotide binding protein 3 [Source:MGI Symbol;Acc:MGI:1914097]	-
ENSMUSG00000022974	533.988	2560.6	-2.26128	1.88745e-07	3.63631e-06	Paxbp1	16	90810925	90841431	-	5508	protein_coding	PAX3 and PAX7 binding protein 1 [Source:MGI Symbol;Acc:MGI:1914617]	-
ENSMUSG00000027660	621.556	2964.77	-2.25369	1.94733e-07	3.74853e-06	Skil	3	31149207	31176726	+	9694	protein_coding	SKI-like [Source:MGI Symbol;Acc:MGI:106203]	-
ENSMUSG00000068748	3.88979	53.7415	-3.73961	1.95094e-07	3.74954e-06	Ptprz1	6	22875501	23052915	+	14245	protein_coding	protein tyrosine phosphatase, receptor type Z, polypeptide 1 [Source:MGI Symbol;Acc:MGI:97816]	-
ENSMUSG00000024897	10.145	85.7168	-3.06063	1.95112e-07	3.74954e-06	Apba1	19	23736251	23926960	+	6885	protein_coding	amyloid beta (A4) precursor protein binding, family A, member 1 [Source:MGI Symbol;Acc:MGI:1860297]	-
ENSMUSG00000051319	1587.15	326.171	2.28243	1.96352e-07	3.77022e-06	Mtln	2	127633308	127634408	-	800	protein_coding	mitoregulin [Source:MGI Symbol;Acc:MGI:1915135]	-
ENSMUSG00000025529	13.2725	101.065	-2.915	1.98316e-07	3.80159e-06	Zfp711	X	111510223	111544767	+	5535	protein_coding	zinc finger protein 711 [Source:MGI Symbol;Acc:MGI:3045342]	-
ENSMUSG00000112639	97.7133	10.2547	3.24051	1.98316e-07	3.80159e-06	A730063M14Rik	10	126906244	126910665	+	1770	lncRNA	RIKEN cDNA A730063M14 gene [Source:MGI Symbol;Acc:MGI:2443898]	-
ENSMUSG00000058492	463.621	86.9958	2.41273	2.00194e-07	3.83439e-06	Scp2-ps2	9	123135665	123147063	-	1427	transcribed_unprocessed_pseudogene	sterol carrier protein 2, pseudogene 2 [Source:MGI Symbol;Acc:MGI:107679]	-
ENSMUSG00000113047	3.10785	47.3464	-3.8683	2.01077e-07	3.84808e-06	Gm47469	13	74702029	74712375	-	1920	lncRNA	predicted gene, 47469 [Source:MGI Symbol;Acc:MGI:6096437]	-
ENSMUSG00000037857	449.548	2151.32	-2.25829	2.01969e-07	3.86195e-06	Nufip2	11	77576981	77632747	+	5792	protein_coding	nuclear fragile X mental retardation protein interacting protein 2 [Source:MGI Symbol;Acc:MGI:1915814]	-
ENSMUSG00000083596	9046.82	1921.1	2.23543	2.03655e-07	3.89094e-06	Rpl21-ps15	X	149998163	149998645	-	483	processed_pseudogene	ribosomal protein L21, pseudogene 15 [Source:MGI Symbol;Acc:MGI:3705426]	-
ENSMUSG00000003072	18094.4	3853.68	2.23121	2.05253e-07	3.91822e-06	Atp5d	10	79974466	79981652	+	1928	protein_coding	ATP synthase, H+ transporting, mitochondrial F1 complex, delta subunit [Source:MGI Symbol;Acc:MGI:1913293]	-
ENSMUSG00000030538	1777.92	368.378	2.27066	2.0813e-07	3.96985e-06	Cib1	7	79876895	79882561	-	2303	protein_coding	calcium and integrin binding 1 (calmyrin) [Source:MGI Symbol;Acc:MGI:1344418]	-
ENSMUSG00000028397	166.517	822.427	-2.30319	2.08881e-07	3.98087e-06	Kdm4c	4	74160734	74324097	+	5823	protein_coding	lysine (K)-specific demethylase 4C [Source:MGI Symbol;Acc:MGI:1924054]	-
ENSMUSG00000021217	17.9637	125.366	-2.7929	2.14214e-07	4.07912e-06	Tshz3	7	36397543	36472978	+	5456	protein_coding	teashirt zinc finger family member 3 [Source:MGI Symbol;Acc:MGI:2442819]	-
ENSMUSG00000022358	406.546	1942.84	-2.25626	2.15011e-07	4.0909e-06	Fbxo32	15	58039275	58078328	-	6976	protein_coding	F-box protein 32 [Source:MGI Symbol;Acc:MGI:1914981]	-
ENSMUSG00000030000	116.478	14.0918	3.03879	2.17896e-07	4.14236e-06	Add2	6	86005663	86101391	+	10139	protein_coding	adducin 2 (beta) [Source:MGI Symbol;Acc:MGI:87919]	-
ENSMUSG00000006519	5927.22	1261.13	2.23256	2.19575e-07	4.17083e-06	Cyba	8	123151515	123159669	-	1039	protein_coding	cytochrome b-245, alpha polypeptide [Source:MGI Symbol;Acc:MGI:1316658]	-
ENSMUSG00000038274	54402.2	11656.9	2.22247	2.20881e-07	4.19218e-06	Fau	19	6107874	6109554	+	961	protein_coding	Finkel-Biskis-Reilly murine sarcoma virus (FBR-MuSV) ubiquitously expressed (fox derived) [Source:MGI Symbol;Acc:MGI:102547]	-
ENSMUSG00000043067	250.175	1211.25	-2.2748	2.21404e-07	4.19863e-06	Dpy19l1	9	24323072	24414436	-	6350	protein_coding	dpy-19-like 1 (C. elegans) [Source:MGI Symbol;Acc:MGI:1915685]	-
ENSMUSG00000026156	4.67171	58.8575	-3.6148	2.27052e-07	4.30219e-06	B3gat2	1	23800834	23888239	+	6203	protein_coding	beta-1,3-glucuronyltransferase 2 (glucuronosyltransferase S) [Source:MGI Symbol;Acc:MGI:2389490]	-
ENSMUSG00000020877	1247.04	255.825	2.28488	2.27241e-07	4.30222e-06	Scrn2	11	96920764	96924784	+	2050	protein_coding	secernin 2 [Source:MGI Symbol;Acc:MGI:1343092]	-
ENSMUSG00000089874	101.623	11.5337	3.12898	2.27851e-07	4.31023e-06	9230117E06Rik	16	22330230	22336431	+	497	lncRNA	RIKEN cDNA 9230117E06 gene [Source:MGI Symbol;Acc:MGI:1925332]	-
ENSMUSG00000002210	1372.14	282.685	2.2788	2.29255e-07	4.33022e-06	Smg9	7	24099044	24122203	+	3702	protein_coding	smg-9 homolog, nonsense mediated mRNA decay factor (C. elegans) [Source:MGI Symbol;Acc:MGI:1919247]	-
ENSMUSG00000026674	338.524	1617.97	-2.25635	2.29285e-07	4.33022e-06	Ddr2	1	169799876	169938331	-	9264	protein_coding	discoidin domain receptor family, member 2 [Source:MGI Symbol;Acc:MGI:1345277]	-
ENSMUSG00000022579	96.1496	10.2547	3.21727	2.30361e-07	4.34013e-06	Gpihbp1	15	75468477	75471330	+	2554	protein_coding	GPI-anchored HDL-binding protein 1 [Source:MGI Symbol;Acc:MGI:1915703]	-
ENSMUSG00000106990	25.0005	158.621	-2.65838	2.30362e-07	4.34013e-06	Gm42547	6	28211007	28214804	-	3798	TEC	predicted gene 42547 [Source:MGI Symbol;Acc:MGI:5662684]	-
ENSMUSG00000009741	512.878	2427.59	-2.2425	2.30376e-07	4.34013e-06	Ubp1	9	113760002	113806270	+	4757	protein_coding	upstream binding protein 1 [Source:MGI Symbol;Acc:MGI:104889]	-
ENSMUSG00000037808	241.575	1166.48	-2.27091	2.3101e-07	4.34852e-06	Fam76b	9	13739012	13766283	+	4667	protein_coding	family with sequence similarity 76, member B [Source:MGI Symbol;Acc:MGI:1920076]	-
ENSMUSG00000033453	43.7652	243.035	-2.46929	2.31965e-07	4.36292e-06	Adamts15	9	30810451	30833748	-	10363	protein_coding	a disintegrin-like and metallopeptidase (reprolysin type) with thrombospondin type 1 motif, 15 [Source:MGI Symbol;Acc:MGI:2449569]	-
ENSMUSG00000078920	328.36	58.8575	2.47819	2.32483e-07	4.36907e-06	Ifi47	11	48967414	48987801	+	2473	protein_coding	interferon gamma inducible protein 47 [Source:MGI Symbol;Acc:MGI:99448]	-
ENSMUSG00000045348	39.0741	223.85	-2.51372	2.34998e-07	4.41275e-06	Nyap1	5	137728161	137739869	-	5244	protein_coding	neuronal tyrosine-phosphorylated phosphoinositide 3-kinase adaptor 1 [Source:MGI Symbol;Acc:MGI:2443880]	-
ENSMUSG00000028580	438.602	2079.7	-2.245	2.37335e-07	4.45298e-06	Pum1	4	130390632	130508875	+	6008	protein_coding	pumilio RNA-binding family member 1 [Source:MGI Symbol;Acc:MGI:1931749]	-
ENSMUSG00000026069	224.374	1085.9	-2.27415	2.37734e-07	4.45433e-06	Il1rl1	1	40468730	40504575	+	6894	protein_coding	interleukin 1 receptor-like 1 [Source:MGI Symbol;Acc:MGI:98427]	-
ENSMUSG00000055296	2546.48	11853.9	-2.21872	2.3813e-07	4.45433e-06	Tmem245	4	56866923	56947437	-	17090	protein_coding	transmembrane protein 245 [Source:MGI Symbol;Acc:MGI:2445107]	-
ENSMUSG00000061684	1392.46	287.801	2.27415	2.38251e-07	4.45433e-06	Rpl21-ps8	18	82541664	82542146	-	483	processed_pseudogene	ribosomal protein L21, pseudogene 8 [Source:MGI Symbol;Acc:MGI:3648345]	-
ENSMUSG00000041718	78.1669	406.749	-2.37728	2.39426e-07	4.45433e-06	Alg13	X	143100800	143157446	+	6850	protein_coding	asparagine-linked glycosylation 13 [Source:MGI Symbol;Acc:MGI:1914824]	-
ENSMUSG00000106751	1.38778e-17	34.5562	-8.15823	2.40483e-07	4.45433e-06	Gm42467	5	130255057	130256503	+	1447	TEC	predicted gene 42467 [Source:MGI Symbol;Acc:MGI:5662604]	-
ENSMUSG00000097472	1.38778e-17	34.5562	-8.15823	2.40483e-07	4.45433e-06	Gm26586	8	72891233	72894664	-	1745	lncRNA	predicted gene, 26586 [Source:MGI Symbol;Acc:MGI:5477080]	-
ENSMUSG00000043219	1.38778e-17	34.5562	-8.15823	2.40483e-07	4.45433e-06	Hoxa6	6	52183268	52185702	-	874	protein_coding	homeobox A6 [Source:MGI Symbol;Acc:MGI:96178]	-
ENSMUSG00000092029	1.38778e-17	34.5562	-8.15823	2.40483e-07	4.45433e-06	Gm9027	16	61197619	61198279	+	661	processed_pseudogene	predicted gene 9027 [Source:MGI Symbol;Acc:MGI:3646681]	-
ENSMUSG00000117262	1.38778e-17	34.5562	-8.15823	2.40483e-07	4.45433e-06	Gm9316	17	74518953	74521077	+	2125	processed_pseudogene	predicted gene 9316 [Source:MGI Symbol;Acc:MGI:3647780]	-
ENSMUSG00000027777	0.76215	33.2771	-5.20766	2.40483e-07	4.45433e-06	Schip1	3	67972135	68533814	+	5102	protein_coding	schwannomin interacting protein 1 [Source:MGI Symbol;Acc:MGI:1353557]	-
ENSMUSG00000102776	1.38778e-17	34.5562	-8.15823	2.40483e-07	4.45433e-06	Gm38162	1	66814670	66819266	+	4597	TEC	predicted gene, 38162 [Source:MGI Symbol;Acc:MGI:5611390]	-
ENSMUSG00000111067	1.38778e-17	34.5562	-8.15823	2.40483e-07	4.45433e-06	Gm48714	10	19748753	19750193	-	1441	TEC	predicted gene, 48714 [Source:MGI Symbol;Acc:MGI:6098361]	-
ENSMUSG00000097443	1.38778e-17	34.5562	-8.15823	2.40483e-07	4.45433e-06	Gm17529	12	58999875	59014797	+	3093	lncRNA	predicted gene, 17529 [Source:MGI Symbol;Acc:MGI:4937163]	-
ENSMUSG00000107165	0.76215	33.2771	-5.20766	2.40483e-07	4.45433e-06	Gm43747	5	74736608	74737937	+	1330	TEC	predicted gene 43747 [Source:MGI Symbol;Acc:MGI:5663884]	-
ENSMUSG00000086964	1.38778e-17	34.5562	-8.15823	2.40483e-07	4.45433e-06	Gm15948	5	67146159	67148550	-	403	lncRNA	predicted gene 15948 [Source:MGI Symbol;Acc:MGI:3801731]	-
ENSMUSG00000027109	375.272	1785.52	-2.24988	2.40507e-07	4.45433e-06	Sp3	2	72766771	72810790	-	4933	protein_coding	trans-acting transcription factor 3 [Source:MGI Symbol;Acc:MGI:1277166]	-
ENSMUSG00000072676	9528.44	2046.44	2.21907	2.44544e-07	4.52544e-06	Tmem254a	14	25923724	25928096	-	2569	protein_coding	transmembrane protein 254a [Source:MGI Symbol;Acc:MGI:1196450]	-
ENSMUSG00000044217	58847	12691.6	2.21308	2.45741e-07	4.54215e-06	Aqp5	15	99488663	99492710	+	2599	protein_coding	aquaporin 5 [Source:MGI Symbol;Acc:MGI:106215]	-
ENSMUSG00000034892	9667.61	2077.14	2.21852	2.45842e-07	4.54215e-06	Rps29	12	69204496	69205960	-	693	protein_coding	ribosomal protein S29 [Source:MGI Symbol;Acc:MGI:107681]	-
ENSMUSG00000079487	420.619	1991.44	-2.24282	2.46146e-07	4.54227e-06	Med12	X	100317636	100341071	+	7704	protein_coding	mediator complex subunit 12 [Source:MGI Symbol;Acc:MGI:1926212]	-
ENSMUSG00000003031	815.456	3821.71	-2.22833	2.46244e-07	4.54227e-06	Cdkn1b	6	134897364	134902476	+	4552	protein_coding	cyclin-dependent kinase inhibitor 1B [Source:MGI Symbol;Acc:MGI:104565]	-
ENSMUSG00000038374	2273.61	479.652	2.24472	2.4842e-07	4.57873e-06	Rbm8a	3	96537249	96541107	+	3215	protein_coding	RNA binding motif protein 8a [Source:MGI Symbol;Acc:MGI:1913129]	-
ENSMUSG00000037190	437.82	83.1588	2.39515	2.50699e-07	4.61704e-06	Cyb561d2	9	107416206	107419392	-	1974	protein_coding	cytochrome b-561 domain containing 2 [Source:MGI Symbol;Acc:MGI:1929280]	-
ENSMUSG00000028838	29.6917	176.527	-2.56577	2.52252e-07	4.64193e-06	Extl1	4	134083683	134111161	-	4333	protein_coding	exostosin-like glycosyltransferase 1 [Source:MGI Symbol;Acc:MGI:1888742]	-
ENSMUSG00000045257	340.088	62.6946	2.43783	2.55487e-07	4.69685e-06	Morn2	17	80597632	80604905	+	656	protein_coding	MORN repeat containing 2 [Source:MGI Symbol;Acc:MGI:2674071]	-
ENSMUSG00000034108	1460.49	304.428	2.26195	2.55646e-07	4.69685e-06	Ccs	19	4875394	4889360	-	1782	protein_coding	copper chaperone for superoxide dismutase [Source:MGI Symbol;Acc:MGI:1333783]	-
ENSMUSG00000110393	20.3094	133.04	-2.70279	2.60171e-07	4.77617e-06	Gm36445	13	65389567	65397968	+	2840	lncRNA	predicted gene, 36445 [Source:MGI Symbol;Acc:MGI:5595604]	-
ENSMUSG00000056737	5001.5	1074.39	2.21875	2.62796e-07	4.82052e-06	Capg	6	72521374	72539966	+	2529	protein_coding	capping protein (actin filament), gelsolin-like [Source:MGI Symbol;Acc:MGI:1098259]	-
ENSMUSG00000020053	37.5103	213.618	-2.50496	2.6418e-07	4.84203e-06	Igf1	10	87694127	87772904	+	9904	protein_coding	insulin-like growth factor 1 [Source:MGI Symbol;Acc:MGI:96432]	-
ENSMUSG00000022139	1512.87	7009	-2.21181	2.65866e-07	4.86905e-06	Mbnl2	14	120513081	120669109	+	11993	protein_coding	muscleblind like splicing factor 2 [Source:MGI Symbol;Acc:MGI:2145597]	-
ENSMUSG00000006095	1410.45	294.196	2.26097	2.67036e-07	4.88658e-06	Tbcb	7	29923556	29931697	-	1442	protein_coding	tubulin folding cofactor B [Source:MGI Symbol;Acc:MGI:1913661]	-
ENSMUSG00000032207	43.7652	1.30204	4.97056	2.67252e-07	4.88665e-06	Lipc	9	70705410	70859508	-	2150	protein_coding	lipase, hepatic [Source:MGI Symbol;Acc:MGI:96216]	-
ENSMUSG00000054474	311.16	56.2995	2.46459	2.70168e-07	4.93605e-06	Thnsl2	6	71105150	71121423	-	2164	protein_coding	threonine synthase-like 2 (bacterial) [Source:MGI Symbol;Acc:MGI:3041254]	-
ENSMUSG00000105359	232.192	39.6723	2.54641	2.70506e-07	4.9383e-06	Rpl21-ps10	3	38161592	38162071	-	480	processed_pseudogene	ribosomal protein L21, pseudogene 10 [Source:MGI Symbol;Acc:MGI:3643358]	-
ENSMUSG00000028197	7.79933	74.2057	-3.22626	2.71504e-07	4.9482e-06	Col24a1	3	144998233	145257766	+	7621	protein_coding	collagen, type XXIV, alpha 1 [Source:MGI Symbol;Acc:MGI:1918605]	-
ENSMUSG00000097418	7.79933	74.2057	-3.22626	2.71504e-07	4.9482e-06	Mir155hg	16	84500055	84512133	+	1433	lncRNA	Mir155 host gene (non-protein coding) [Source:MGI Symbol;Acc:MGI:5477161]	-
ENSMUSG00000007892	69357.5	15051.4	2.20414	2.71694e-07	4.9482e-06	Rplp1	9	61820566	61821824	-	499	protein_coding	ribosomal protein, large, P1 [Source:MGI Symbol;Acc:MGI:1927099]	-
ENSMUSG00000042942	22.6549	141.993	-2.64003	2.75635e-07	5.01599e-06	Greb1l	18	10325177	10562940	+	11022	protein_coding	growth regulation by estrogen in breast cancer-like [Source:MGI Symbol;Acc:MGI:3576497]	-
ENSMUSG00000015882	110.223	549.998	-2.31743	2.76722e-07	5.03178e-06	Lcorl	5	45854523	46014957	-	19019	protein_coding	ligand dependent nuclear receptor corepressor-like [Source:MGI Symbol;Acc:MGI:2651932]	-
ENSMUSG00000052557	572.299	2675.71	-2.22478	2.78685e-07	5.06347e-06	Gan	8	117884874	117942736	+	13463	protein_coding	giant axonal neuropathy [Source:MGI Symbol;Acc:MGI:1890619]	-
ENSMUSG00000067288	9870.11	2137.25	2.20726	2.79043e-07	5.06598e-06	Rps28	17	34038001	34043536	-	1719	protein_coding	ribosomal protein S28 [Source:MGI Symbol;Acc:MGI:1859516]	-
ENSMUSG00000027913	338.524	62.6946	2.43118	2.80524e-07	5.08883e-06	Crct1	3	92921512	92922994	-	792	protein_coding	cysteine-rich C-terminal 1 [Source:MGI Symbol;Acc:MGI:1921425]	-
ENSMUSG00000031137	17.1819	117.692	-2.76554	2.81438e-07	5.10139e-06	Fgf13	X	58107505	58613431	-	4019	protein_coding	fibroblast growth factor 13 [Source:MGI Symbol;Acc:MGI:109178]	-
ENSMUSG00000028019	28.128	170.132	-2.59024	2.83475e-07	5.13426e-06	Pdgfc	3	80943723	81121347	+	5089	protein_coding	platelet-derived growth factor, C polypeptide [Source:MGI Symbol;Acc:MGI:1859631]	-
ENSMUSG00000022994	497.241	2327.82	-2.22662	2.84862e-07	5.15534e-06	Adcy6	15	98487854	98507957	-	6782	protein_coding	adenylate cyclase 6 [Source:MGI Symbol;Acc:MGI:87917]	-
ENSMUSG00000025732	562.917	111.297	2.33759	2.88311e-07	5.21365e-06	Mcrip2	17	26082672	26087738	-	1307	protein_coding	MAPK regulated corepressor interacting protein 2 [Source:MGI Symbol;Acc:MGI:1915491]	-
ENSMUSG00000049960	2220.45	471.978	2.23385	2.89018e-07	5.22232e-06	Mrps16	14	20439372	20443702	-	2875	protein_coding	mitochondrial ribosomal protein S16 [Source:MGI Symbol;Acc:MGI:1913492]	-
ENSMUSG00000026342	416.71	1953.07	-2.22822	2.89682e-07	5.23021e-06	Slc35f5	1	125488332	125523557	+	2956	protein_coding	solute carrier family 35, member F5 [Source:MGI Symbol;Acc:MGI:1921400]	-
ENSMUSG00000025169	649.702	130.482	2.31515	2.90718e-07	5.24479e-06	Ogfod3	11	121068417	121095537	-	1308	protein_coding	2-oxoglutarate and iron-dependent oxygenase domain containing 3 [Source:MGI Symbol;Acc:MGI:1913429]	-
ENSMUSG00000058881	755.253	3504.51	-2.21396	2.95473e-07	5.3264e-06	Zfp516	18	82928788	83023439	+	8275	protein_coding	zinc finger protein 516 [Source:MGI Symbol;Acc:MGI:2443957]	-
ENSMUSG00000030798	104.75	12.8128	3.02215	2.9659e-07	5.34234e-06	Cd37	7	44883056	44888539	-	3522	protein_coding	CD37 antigen [Source:MGI Symbol;Acc:MGI:88330]	-
ENSMUSG00000026798	603.573	120.25	2.32665	2.99071e-07	5.38282e-06	Coq4	2	29677505	29687947	+	3399	protein_coding	coenzyme Q4 [Source:MGI Symbol;Acc:MGI:1098826]	-
ENSMUSG00000025993	149.316	726.502	-2.28145	3.00494e-07	5.40419e-06	Slc40a1	1	45947228	45965683	-	9000	protein_coding	solute carrier family 40 (iron-regulated transporter), member 1 [Source:MGI Symbol;Acc:MGI:1315204]	-
ENSMUSG00000034875	511.314	99.786	2.35628	3.01367e-07	5.41565e-06	Nudt19	7	35246610	35255729	-	2680	protein_coding	nudix (nucleoside diphosphate linked moiety X)-type motif 19 [Source:MGI Symbol;Acc:MGI:94203]	-
ENSMUSG00000047676	4988.21	1080.79	2.20635	3.02531e-07	5.43233e-06	Rpsa-ps10	3	149778295	149779179	-	885	processed_pseudogene	ribosomal protein SA, pseudogene 10 [Source:MGI Symbol;Acc:MGI:3704228]	-
ENSMUSG00000115987	5870.92	1273.92	2.20424	3.0331e-07	5.44205e-06	Vps28	15	76506287	76510286	-	2304	protein_coding	vacuolar protein sorting 28 [Source:MGI Symbol;Acc:MGI:1914164]	-
ENSMUSG00000016427	1192.31	249.43	2.25665	3.07911e-07	5.52031e-06	Ndufa1	X	36451241	36454816	-	419	protein_coding	NADH:ubiquinone oxidoreductase subunit A1 [Source:MGI Symbol;Acc:MGI:1929511]	-
ENSMUSG00000028648	2402.62	514.186	2.22406	3.1085e-07	5.56783e-06	Ndufs5	4	123606503	123611995	-	860	protein_coding	NADH:ubiquinone oxidoreductase core subunit S5 [Source:MGI Symbol;Acc:MGI:1890889]	-
ENSMUSG00000086390	1871.74	397.796	2.23403	3.11063e-07	5.56783e-06	1810019D21Rik	8	106862032	106865157	+	1551	lncRNA	RIKEN cDNA 1810019D21 gene [Source:MGI Symbol;Acc:MGI:1917021]	-
ENSMUSG00000083757	59.4024	3.85973	3.91095	3.11289e-07	5.56783e-06	Rps15a-ps4	4	131947299	131947800	-	502	transcribed_processed_pseudogene	ribosomal protein S15A, pseudogene 4 [Source:MGI Symbol;Acc:MGI:3652187]	-
ENSMUSG00000075227	1920.22	409.307	2.22977	3.17067e-07	5.66677e-06	Znhit2	19	6111222	6112502	+	1281	protein_coding	zinc finger, HIT domain containing 2 [Source:MGI Symbol;Acc:MGI:1352481]	-
ENSMUSG00000026274	11.7088	93.3909	-2.98002	3.18491e-07	5.6878e-06	Pask	1	93236492	93271204	-	9060	protein_coding	PAS domain containing serine/threonine kinase [Source:MGI Symbol;Acc:MGI:2155936]	-
ENSMUSG00000022217	1462.05	309.544	2.23946	3.23054e-07	5.76482e-06	Emc9	14	55818973	55822759	-	2465	protein_coding	ER membrane protein complex subunit 9 [Source:MGI Symbol;Acc:MGI:1934682]	-
ENSMUSG00000031728	1666.89	354.309	2.2338	3.23423e-07	5.76691e-06	Zfp821	8	110432178	110451564	+	6649	protein_coding	zinc finger protein 821 [Source:MGI Symbol;Acc:MGI:1923121]	-
ENSMUSG00000084974	7.01744	67.8106	-3.24597	3.2435e-07	5.77896e-06	Gm15567	7	26948688	26957357	-	2130	lncRNA	predicted gene 15567 [Source:MGI Symbol;Acc:MGI:3783016]	-
ENSMUSG00000084416	1018.74	212.339	2.26187	3.27115e-07	5.82043e-06	Rpl10a-ps1	1	65033110	65033763	-	654	processed_pseudogene	ribosomal protein L10A, pseudogene 1 [Source:MGI Symbol;Acc:MGI:3705885]	-
ENSMUSG00000059159	183.717	29.4401	2.63791	3.27184e-07	5.82043e-06	Gm8129	6	52323715	52323927	-	213	processed_pseudogene	predicted pseudogene 8129 [Source:MGI Symbol;Acc:MGI:3646863]	-
ENSMUSG00000064030	1218.89	255.825	2.25195	3.29109e-07	5.85014e-06	Pym1	10	128583758	128602433	+	1326	protein_coding	PYM homolog 1, exon junction complex associated factor [Source:MGI Symbol;Acc:MGI:1925678]	-
ENSMUSG00000025127	169.644	26.882	2.65371	3.29658e-07	5.85538e-06	Gcgr	11	120421525	120429812	+	2621	protein_coding	glucagon receptor [Source:MGI Symbol;Acc:MGI:99572]	-
ENSMUSG00000025949	214.992	1021.95	-2.24818	3.32358e-07	5.89877e-06	Pikfyve	1	65225842	65317854	+	19211	protein_coding	phosphoinositide kinase, FYVE type zinc finger containing [Source:MGI Symbol;Acc:MGI:1335106]	-
ENSMUSG00000037475	444.857	2063.07	-2.21299	3.35145e-07	5.94366e-06	Thoc2	X	40883868	41009551	-	12666	protein_coding	THO complex 2 [Source:MGI Symbol;Acc:MGI:2442413]	-
ENSMUSG00000037643	1566.04	7150.97	-2.19091	3.36628e-07	5.96077e-06	Prkci	3	31049896	31107108	+	5551	protein_coding	protein kinase C, iota [Source:MGI Symbol;Acc:MGI:99260]	-
ENSMUSG00000057230	359.635	1676.81	-2.22064	3.36629e-07	5.96077e-06	Aak1	6	86826499	86980205	+	21453	protein_coding	AP2 associated kinase 1 [Source:MGI Symbol;Acc:MGI:1098687]	-
ENSMUSG00000023019	2944.44	635.692	2.21144	3.3834e-07	5.98645e-06	Gpd1	15	99615396	99622886	+	2961	protein_coding	glycerol-3-phosphate dehydrogenase 1 (soluble) [Source:MGI Symbol;Acc:MGI:95679]	-
ENSMUSG00000032625	19.5275	126.645	-2.68801	3.39371e-07	6.00008e-06	Thsd7a	6	12311609	12749409	-	13737	protein_coding	thrombospondin, type I, domain containing 7A [Source:MGI Symbol;Acc:MGI:2685683]	-
ENSMUSG00000027831	201.7	33.2771	2.59634	3.39948e-07	6.00162e-06	Veph1	3	65960979	66204258	-	7086	protein_coding	ventricular zone expressed PH domain-containing 1 [Source:MGI Symbol;Acc:MGI:1920039]	-
ENSMUSG00000059288	119.605	584.531	-2.28756	3.3998e-07	6.00162e-06	Cdyl	13	35843816	36058046	+	4392	protein_coding	chromodomain protein, Y chromosome-like [Source:MGI Symbol;Acc:MGI:1339956]	-
ENSMUSG00000080059	164.171	25.603	2.6765	3.40585e-07	6.00768e-06	Rps19-ps3	4	147906234	147906659	-	426	processed_pseudogene	ribosomal protein S19, pseudogene 3 [Source:MGI Symbol;Acc:MGI:3701125]	-
ENSMUSG00000031147	136.806	19.2079	2.82645	3.42625e-07	6.03902e-06	Magix	X	7539403	7547490	-	2910	protein_coding	MAGI family member, X-linked [Source:MGI Symbol;Acc:MGI:1859644]	-
ENSMUSG00000063727	1.54391	39.6723	-4.56087	3.45318e-07	6.07253e-06	Tnfrsf11b	15	54114015	54141880	-	2818	protein_coding	tumor necrosis factor receptor superfamily, member 11b (osteoprotegerin) [Source:MGI Symbol;Acc:MGI:109587]	-
ENSMUSG00000047143	36.7285	1.38778e-17	8.24756	3.45318e-07	6.07253e-06	Dmrta2	4	109835250	109840884	+	2922	protein_coding	doublesex and mab-3 related transcription factor like family A2 [Source:MGI Symbol;Acc:MGI:2653629]	-
ENSMUSG00000118369	1.54391	39.6723	-4.56087	3.45318e-07	6.07253e-06	Gm30541	19	53309029	53314174	-	3136	lncRNA	predicted gene, 30541 [Source:MGI Symbol;Acc:MGI:5589700]	-
ENSMUSG00000087026	1.38778e-17	33.2771	-8.10397	3.47842e-07	6.08433e-06	A230103J11Rik	8	85779789	85787089	-	2132	lncRNA	RIKEN cDNA A230103J11 gene [Source:MGI Symbol;Acc:MGI:2444082]	-
ENSMUSG00000115518	1.38778e-17	33.2771	-8.10397	3.47842e-07	6.08433e-06	Gm10791	16	84769102	84776339	+	1651	lncRNA	predicted gene 10791 [Source:MGI Symbol;Acc:MGI:3641949]	-
ENSMUSG00000079645	1.38778e-17	33.2771	-8.10397	3.47842e-07	6.08433e-06	Gm17193	12	84969316	84970286	-	691	lncRNA	predicted gene 17193 [Source:MGI Symbol;Acc:MGI:4938020]	-
ENSMUSG00000104164	1.38778e-17	33.2771	-8.10397	3.47842e-07	6.08433e-06	Gm38248	1	127906642	127912424	-	5783	TEC	predicted gene, 38248 [Source:MGI Symbol;Acc:MGI:5611476]	-
ENSMUSG00000110088	1.38778e-17	33.2771	-8.10397	3.47842e-07	6.08433e-06	Gm45343	8	26177385	26178212	+	828	TEC	predicted gene 45343 [Source:MGI Symbol;Acc:MGI:5791179]	-
ENSMUSG00000087429	1.38778e-17	33.2771	-8.10397	3.47842e-07	6.08433e-06	Gm16235	10	88280098	88285749	-	480	lncRNA	predicted gene 16235 [Source:MGI Symbol;Acc:MGI:3801878]	-
ENSMUSG00000109708	1.38778e-17	33.2771	-8.10397	3.47842e-07	6.08433e-06	Gm45809	8	61503083	61506976	+	3894	TEC	predicted gene 45809 [Source:MGI Symbol;Acc:MGI:5804924]	-
ENSMUSG00000031371	729.452	149.667	2.28438	3.48594e-07	6.09284e-06	Haus7	X	72480921	72502650	-	1438	protein_coding	HAUS augmin-like complex, subunit 7 [Source:MGI Symbol;Acc:MGI:1920988]	-
ENSMUSG00000001506	2300.98	10468.7	-2.18569	3.48954e-07	6.09449e-06	Col1a1	11	94827050	94843868	+	6563	protein_coding	collagen, type I, alpha 1 [Source:MGI Symbol;Acc:MGI:88467]	-
ENSMUSG00000031059	7024.94	1539.95	2.18954	3.5117e-07	6.12854e-06	Ndufb11	X	20481565	20483858	-	908	protein_coding	NADH:ubiquinone oxidoreductase subunit B11 [Source:MGI Symbol;Acc:MGI:1349919]	-
ENSMUSG00000030750	2053.13	441.282	2.21783	3.51461e-07	6.12897e-06	Nsmce1	7	125066812	125090768	-	1329	protein_coding	NSE1 homolog, SMC5-SMC6 complex component [Source:MGI Symbol;Acc:MGI:1914961]	-
ENSMUSG00000051149	53.9294	287.801	-2.41268	3.51771e-07	6.12973e-06	Adnp	2	168022906	168049032	-	5350	protein_coding	activity-dependent neuroprotective protein [Source:MGI Symbol;Acc:MGI:1338758]	-
ENSMUSG00000052139	2764.62	598.6	2.20725	3.53236e-07	6.15059e-06	Babam2	5	31855028	32242306	+	4781	protein_coding	BRISC and BRCA1 A complex member 2 [Source:MGI Symbol;Acc:MGI:1333875]	-
ENSMUSG00000016833	574.644	115.134	2.31847	3.53975e-07	6.1588e-06	Mrps18c	5	100946493	100952337	+	1076	protein_coding	mitochondrial ribosomal protein S18C [Source:MGI Symbol;Acc:MGI:1915985]	-
ENSMUSG00000115692	3.10785	46.0673	-3.82888	3.56323e-07	6.19469e-06	Gm49163	17	23984235	23986092	+	705	lncRNA	predicted gene, 49163 [Source:MGI Symbol;Acc:MGI:6118588]	-
ENSMUSG00000042496	58.6205	305.707	-2.3797	3.56577e-07	6.19469e-06	Prdm10	9	31191834	31293019	+	9259	protein_coding	PR domain containing 10 [Source:MGI Symbol;Acc:MGI:2682952]	-
ENSMUSG00000038047	100.059	496.28	-2.30858	3.5687e-07	6.19509e-06	Haus6	4	86497092	86530292	-	6459	protein_coding	HAUS augmin-like complex, subunit 6 [Source:MGI Symbol;Acc:MGI:1923389]	-
ENSMUSG00000026072	359.635	1669.13	-2.21402	3.60389e-07	6.2508e-06	Il1r1	1	40264240	40356417	+	6363	protein_coding	interleukin 1 receptor, type I [Source:MGI Symbol;Acc:MGI:96545]	-
ENSMUSG00000042066	28.9099	172.69	-2.5724	3.60623e-07	6.2508e-06	Tmcc2	1	132284053	132319019	-	5692	protein_coding	transmembrane and coiled-coil domains 2 [Source:MGI Symbol;Acc:MGI:1916125]	-
ENSMUSG00000039307	827.183	171.411	2.27017	3.61675e-07	6.26432e-06	Hexdc	11	121095259	121113481	+	4723	protein_coding	hexosaminidase (glycosyl hydrolase family 20, catalytic domain) containing [Source:MGI Symbol;Acc:MGI:3605542]	-
ENSMUSG00000015337	785.745	162.458	2.27338	3.63379e-07	6.28908e-06	Endog	2	30061505	30064081	+	1063	protein_coding	endonuclease G [Source:MGI Symbol;Acc:MGI:1261433]	-
ENSMUSG00000033099	1410.45	300.591	2.22995	3.66396e-07	6.33654e-06	Nol12	15	78819133	78827838	+	4321	protein_coding	nucleolar protein 12 [Source:MGI Symbol;Acc:MGI:2146285]	-
ENSMUSG00000041702	460.494	2124.46	-2.20547	3.66731e-07	6.33658e-06	Btbd7	12	102747056	102844730	-	16456	protein_coding	BTB (POZ) domain containing 7 [Source:MGI Symbol;Acc:MGI:1917858]	-
ENSMUSG00000025154	59.4024	309.544	-2.37862	3.6695e-07	6.33658e-06	Arhgap19	19	41755027	41790486	-	5103	protein_coding	Rho GTPase activating protein 19 [Source:MGI Symbol;Acc:MGI:1918335]	-
ENSMUSG00000025794	36149	7987.45	2.17814	3.6872e-07	6.36235e-06	Rpl14	9	120400510	120403720	+	1651	protein_coding	ribosomal protein L14 [Source:MGI Symbol;Acc:MGI:1914365]	-
ENSMUSG00000035559	2146.17	463.025	2.21239	3.69898e-07	6.37502e-06	Mpv17l2	8	71211295	71213592	-	1322	protein_coding	MPV17 mitochondrial membrane protein-like 2 [Source:MGI Symbol;Acc:MGI:2681846]	-
ENSMUSG00000061111	5262.64	1154.97	2.18785	3.70008e-07	6.37502e-06	Mcrip1	11	120433714	120440553	-	1282	protein_coding	MAPK regulated corepressor interacting protein 1 [Source:MGI Symbol;Acc:MGI:2384752]	-
ENSMUSG00000083394	716.942	147.109	2.28429	3.72092e-07	6.40612e-06	Gm11703	11	115615152	115615634	-	483	processed_pseudogene	predicted gene 11703 [Source:MGI Symbol;Acc:MGI:3649808]	-
ENSMUSG00000069814	290.831	53.7415	2.43413	3.73775e-07	6.43028e-06	Ccdc92b	11	74510431	74532342	+	4002	protein_coding	coiled-coil domain containing 92B [Source:MGI Symbol;Acc:MGI:3588240]	-
ENSMUSG00000070283	1520.69	324.892	2.22639	3.7463e-07	6.44016e-06	Ndufaf3	9	108442736	108444633	-	1815	protein_coding	NADH:ubiquinone oxidoreductase complex assembly factor 3 [Source:MGI Symbol;Acc:MGI:1913956]	-
ENSMUSG00000071657	2459.69	533.371	2.20509	3.75815e-07	6.45469e-06	Bscl2	19	8814831	8826047	+	5897	protein_coding	Berardinelli-Seip congenital lipodystrophy 2 (seipin) [Source:MGI Symbol;Acc:MGI:1298392]	-
ENSMUSG00000074211	358.853	67.8106	2.40228	3.76037e-07	6.45469e-06	Sdhaf1	7	30020831	30023320	-	2490	protein_coding	succinate dehydrogenase complex assembly factor 1 [Source:MGI Symbol;Acc:MGI:1915582]	-
ENSMUSG00000022533	1373.7	6232.64	-2.18165	3.77841e-07	6.48083e-06	Atp13a3	16	30131241	30224793	-	9938	protein_coding	ATPase type 13A3 [Source:MGI Symbol;Acc:MGI:2685387]	-
ENSMUSG00000039911	113.35	553.835	-2.28714	3.78377e-07	6.48295e-06	Spsb1	4	149980740	150039500	-	4396	protein_coding	splA/ryanodine receptor domain and SOCS box containing 1 [Source:MGI Symbol;Acc:MGI:1921896]	-
ENSMUSG00000034832	326.797	1515.65	-2.21295	3.7853e-07	6.48295e-06	Tet3	6	83339355	83436066	-	16695	protein_coding	tet methylcytosine dioxygenase 3 [Source:MGI Symbol;Acc:MGI:2446229]	-
ENSMUSG00000036769	62.5298	322.334	-2.36316	3.78859e-07	6.48376e-06	Wdr44	X	23559290	23672264	+	8353	protein_coding	WD repeat domain 44 [Source:MGI Symbol;Acc:MGI:1919654]	-
ENSMUSG00000021067	193.881	914.516	-2.23695	3.8178e-07	6.5289e-06	Sav1	12	70011786	70033776	-	5265	protein_coding	salvador family WW domain containing 1 [Source:MGI Symbol;Acc:MGI:1927144]	-
ENSMUSG00000061099	22.6549	139.435	-2.61382	3.8224e-07	6.5319e-06	Gapdhs	7	30429200	30443106	-	1610	protein_coding	glyceraldehyde-3-phosphate dehydrogenase, spermatogenic [Source:MGI Symbol;Acc:MGI:95653]	-
ENSMUSG00000020250	4752.87	21458	-2.17461	3.8567e-07	6.58562e-06	Txnrd1	10	82669785	82733546	+	7086	protein_coding	thioredoxin reductase 1 [Source:MGI Symbol;Acc:MGI:1354175]	-
ENSMUSG00000024906	1039.85	218.734	2.24867	3.87134e-07	6.60571e-06	Mus81	19	5532373	5538430	-	3567	protein_coding	MUS81 structure-specific endonuclease subunit [Source:MGI Symbol;Acc:MGI:1918961]	-
ENSMUSG00000020668	123.515	597.321	-2.27243	3.90979e-07	6.66471e-06	Kif3c	12	3415132	3456494	+	7406	protein_coding	kinesin family member 3C [Source:MGI Symbol;Acc:MGI:107979]	-
ENSMUSG00000003316	1154	5229.9	-2.17999	3.91172e-07	6.66471e-06	Glg1	8	111881053	111985848	-	7090	protein_coding	golgi apparatus protein 1 [Source:MGI Symbol;Acc:MGI:104967]	-
ENSMUSG00000074218	78.1669	7.69667	3.32845	3.92609e-07	6.68424e-06	Cox7a1	7	29883569	29885503	+	535	protein_coding	cytochrome c oxidase subunit 7A1 [Source:MGI Symbol;Acc:MGI:1316714]	-
ENSMUSG00000089832	2120.37	459.188	2.20695	3.93e-07	6.68594e-06	Shkbp1	7	27041558	27055444	-	4230	protein_coding	Sh3kbp1 binding protein 1 [Source:MGI Symbol;Acc:MGI:2385803]	-
ENSMUSG00000021556	512.878	2349.57	-2.19537	3.93452e-07	6.68869e-06	Golm1	13	59782440	59823625	-	4424	protein_coding	golgi membrane protein 1 [Source:MGI Symbol;Acc:MGI:1917329]	-
ENSMUSG00000020460	19318.8	4282.15	2.17358	3.94827e-07	6.70256e-06	Rps27a	11	29495846	29498109	-	1972	protein_coding	ribosomal protein S27A [Source:MGI Symbol;Acc:MGI:1925544]	-
ENSMUSG00000015243	302.559	1403.1	-2.21276	3.94851e-07	6.70256e-06	Abca1	4	53030787	53159895	-	10363	protein_coding	ATP-binding cassette, sub-family A (ABC1), member 1 [Source:MGI Symbol;Acc:MGI:99607]	-
ENSMUSG00000022201	616.865	2816.41	-2.19055	3.96415e-07	6.72414e-06	Zfr	15	12117917	12185769	+	5911	protein_coding	zinc finger RNA binding protein [Source:MGI Symbol;Acc:MGI:1341890]	-
ENSMUSG00000026887	651.266	133.04	2.29063	3.97249e-07	6.73332e-06	Mrrf	2	36026401	36080659	+	4971	protein_coding	mitochondrial ribosome recycling factor [Source:MGI Symbol;Acc:MGI:1915121]	-
ENSMUSG00000046330	34670.5	7695.83	2.17155	3.97606e-07	6.7344e-06	Rpl37a	1	72750449	72752972	+	1410	protein_coding	ribosomal protein L37a [Source:MGI Symbol;Acc:MGI:98068]	-
ENSMUSG00000111325	9.36311	76.7637	-3.01573	3.99333e-07	6.75866e-06	Gm47140	9	122676084	122677483	-	1400	lncRNA	predicted gene, 47140 [Source:MGI Symbol;Acc:MGI:6095900]	-
ENSMUSG00000116226	7.79933	71.6477	-3.17571	4.02532e-07	6.80779e-06	Gm49502	15	82069717	82071826	+	2110	TEC	predicted gene, 49502 [Source:MGI Symbol;Acc:MGI:6155188]	-
ENSMUSG00000078607	5235.28	1154.97	2.18033	4.02922e-07	6.80939e-06	1810010H24Rik	11	106916507	106921269	+	1685	protein_coding	RIKEN cDNA 1810010H24 gene [Source:MGI Symbol;Acc:MGI:1916316]	-
ENSMUSG00000050954	28.128	166.295	-2.55735	4.09694e-07	6.91523e-06	Zfp169	13	48641123	48666927	-	8017	protein_coding	zinc finger protein 169 [Source:MGI Symbol;Acc:MGI:1915161]	-
ENSMUSG00000074800	194.663	31.9981	2.60152	4.09787e-07	6.91523e-06	Gm4149	13	75793015	75793290	+	276	processed_pseudogene	predicted pseudogene 4149 [Source:MGI Symbol;Acc:MGI:3782325]	-
ENSMUSG00000027384	348.689	66.5316	2.38828	4.10109e-07	6.91558e-06	Ndufaf5	2	140012569	140045609	+	1789	protein_coding	NADH:ubiquinone oxidoreductase complex assembly factor 5 [Source:MGI Symbol;Acc:MGI:1916737]	-
ENSMUSG00000025144	1799.03	388.843	2.20971	4.13876e-07	6.974e-06	Cenpx	11	120601768	120604564	-	1077	protein_coding	centromere protein X [Source:MGI Symbol;Acc:MGI:894324]	-
ENSMUSG00000039219	389.345	1789.36	-2.19988	4.15877e-07	7.00258e-06	Arid4b	13	14237817	14374188	+	16965	protein_coding	AT rich interactive domain 4B (RBP1-like) [Source:MGI Symbol;Acc:MGI:2137512]	-
ENSMUSG00000083496	297.868	55.0205	2.43473	4.16951e-07	7.01552e-06	Gm11263	4	79245945	79246693	+	749	processed_pseudogene	predicted gene 11263 [Source:MGI Symbol;Acc:MGI:3651899]	-
ENSMUSG00000021830	110.223	535.929	-2.28005	4.19157e-07	7.04747e-06	Txndc16	14	45370922	45457785	-	11570	protein_coding	thioredoxin domain containing 16 [Source:MGI Symbol;Acc:MGI:1917811]	-
ENSMUSG00000022360	248.611	1154.97	-2.2152	4.22423e-07	7.09719e-06	Atad2	15	57957440	57998478	-	16023	protein_coding	ATPase family, AAA domain containing 2 [Source:MGI Symbol;Acc:MGI:1917722]	-
ENSMUSG00000033671	271.285	1258.57	-2.21327	4.23243e-07	7.10067e-06	Cep350	1	155720710	155849001	-	16520	protein_coding	centrosomal protein 350 [Source:MGI Symbol;Acc:MGI:1921331]	-
ENSMUSG00000026921	957.753	202.107	2.24404	4.23327e-07	7.10067e-06	Egfl7	2	26470026	26483132	+	3581	protein_coding	EGF-like domain 7 [Source:MGI Symbol;Acc:MGI:2449923]	-
ENSMUSG00000032330	6434.64	1426.12	2.1737	4.23556e-07	7.10067e-06	Cox7a2	9	79662643	79667160	-	944	protein_coding	cytochrome c oxidase subunit 7A2 [Source:MGI Symbol;Acc:MGI:1316715]	-
ENSMUSG00000104063	3.88979	51.1834	-3.66939	4.27064e-07	7.15426e-06	Pcdhgb7	18	37884653	37974926	+	4713	protein_coding	protocadherin gamma subfamily B, 7 [Source:MGI Symbol;Acc:MGI:1935199]	-
ENSMUSG00000025466	630.156	129.203	2.28529	4.2827e-07	7.16923e-06	Fuom	7	139676683	139682354	-	3272	protein_coding	fucose mutarotase [Source:MGI Symbol;Acc:MGI:1916314]	-
ENSMUSG00000026155	75.8213	378.611	-2.31775	4.28942e-07	7.17162e-06	Smap1	1	23883927	23961398	-	3575	protein_coding	small ArfGAP 1 [Source:MGI Symbol;Acc:MGI:2138261]	-
ENSMUSG00000047496	69.5665	351.751	-2.3356	4.29036e-07	7.17162e-06	Rnf152	1	105204639	105284435	-	8532	protein_coding	ring finger protein 152 [Source:MGI Symbol;Acc:MGI:2443787]	-
ENSMUSG00000006932	5437	24376.7	-2.16459	4.30664e-07	7.19359e-06	Ctnnb1	9	120758282	120789573	+	5192	protein_coding	catenin (cadherin associated protein), beta 1 [Source:MGI Symbol;Acc:MGI:88276]	-
ENSMUSG00000026193	4968.66	22272.7	-2.16431	4.32873e-07	7.22523e-06	Fn1	1	71624679	71692359	-	11685	protein_coding	fibronectin 1 [Source:MGI Symbol;Acc:MGI:95566]	-
ENSMUSG00000047904	378.399	72.9267	2.37398	4.37901e-07	7.30385e-06	Sstr2	11	113510168	113516854	+	2143	protein_coding	somatostatin receptor 2 [Source:MGI Symbol;Acc:MGI:98328]	-
ENSMUSG00000087370	258.775	1197.18	-2.2092	4.38975e-07	7.31646e-06	Tmem170b	13	41759383	41794831	+	7477	protein_coding	transmembrane protein 170B [Source:MGI Symbol;Acc:MGI:3647046]	-
ENSMUSG00000041642	315.851	1451.7	-2.19989	4.43966e-07	7.39428e-06	Kif21b	1	136059127	136105736	+	12184	protein_coding	kinesin family member 21B [Source:MGI Symbol;Acc:MGI:109234]	-
ENSMUSG00000008200	799.037	3614.51	-2.17725	4.44688e-07	7.40095e-06	Fnbp4	2	90575714	90611365	+	6583	protein_coding	formin binding protein 4 [Source:MGI Symbol;Acc:MGI:1860513]	-
ENSMUSG00000046138	127.424	610.112	-2.25809	4.46273e-07	7.42195e-06	9930021J03Rik	19	29691802	29783389	-	8134	protein_coding	RIKEN cDNA 9930021J03 gene [Source:MGI Symbol;Acc:MGI:2444398]	-
ENSMUSG00000042462	766.981	159.9	2.2614	4.46756e-07	7.42461e-06	Dctpp1	7	126856131	126859881	-	676	protein_coding	dCTP pyrophosphatase 1 [Source:MGI Symbol;Acc:MGI:1913672]	-
ENSMUSG00000058006	117.26	565.346	-2.26796	4.49345e-07	7.46225e-06	Mdn1	4	32657119	32775217	+	21836	protein_coding	midasin AAA ATPase 1 [Source:MGI Symbol;Acc:MGI:1926159]	-
ENSMUSG00000034744	1552.74	336.403	2.20627	4.49961e-07	7.46704e-06	Nagk	6	83771964	83781000	+	4676	protein_coding	N-acetylglucosamine kinase [Source:MGI Symbol;Acc:MGI:1860418]	-
ENSMUSG00000074457	4497.21	997.652	2.17232	4.50283e-07	7.46704e-06	S100a16	3	90444561	90450458	+	1617	protein_coding	S100 calcium binding protein A16 [Source:MGI Symbol;Acc:MGI:1915110]	-
ENSMUSG00000086043	15.6181	104.902	-2.7362	4.51743e-07	7.48584e-06	Gm12473	4	43631539	43641533	-	579	lncRNA	predicted gene 12473 [Source:MGI Symbol;Acc:MGI:3652337]	-
ENSMUSG00000067006	82.8581	8.97568	3.1932	4.5418e-07	7.51538e-06	Serpinb5	1	106788903	106811078	+	2750	protein_coding	serine (or cysteine) peptidase inhibitor, clade B, member 5 [Source:MGI Symbol;Acc:MGI:109579]	-
ENSMUSG00000113165	82.8581	8.97568	3.1932	4.5418e-07	7.51538e-06	Gm47863	12	85643793	85645965	-	2173	lncRNA	predicted gene, 47863 [Source:MGI Symbol;Acc:MGI:6097080]	-
ENSMUSG00000020272	101.623	493.722	-2.27878	4.55027e-07	7.52398e-06	Stk10	11	32483305	32574587	+	5187	protein_coding	serine/threonine kinase 10 [Source:MGI Symbol;Acc:MGI:1099439]	-
ENSMUSG00000033020	2021.86	442.561	2.19151	4.66204e-07	7.70326e-06	Polr2f	15	79025209	79035974	+	2595	protein_coding	polymerase (RNA) II (DNA directed) polypeptide F [Source:MGI Symbol;Acc:MGI:1349393]	-
ENSMUSG00000038530	4.67171	56.2995	-3.5508	4.68596e-07	7.72612e-06	Rgs4	1	169569046	169575211	-	3098	protein_coding	regulator of G-protein signaling 4 [Source:MGI Symbol;Acc:MGI:108409]	-
ENSMUSG00000102748	4.67171	56.2995	-3.5508	4.68596e-07	7.72612e-06	Pcdhgb2	18	37822881	37974926	+	4882	protein_coding	protocadherin gamma subfamily B, 2 [Source:MGI Symbol;Acc:MGI:1935170]	-
ENSMUSG00000030162	4.67171	56.2995	-3.5508	4.68596e-07	7.72612e-06	Olr1	6	129462207	129484128	-	3572	protein_coding	oxidized low density lipoprotein (lectin-like) receptor 1 [Source:MGI Symbol;Acc:MGI:1261434]	-
ENSMUSG00000063019	2288.47	502.675	2.18649	4.70788e-07	7.7567e-06	Manbal	2	157209514	157238683	+	1107	protein_coding	mannosidase, beta A, lysosomal-like [Source:MGI Symbol;Acc:MGI:1916411]	-
ENSMUSG00000063765	527.733	107.46	2.29507	4.72483e-07	7.77904e-06	Chadl	15	81562497	81581488	-	5257	protein_coding	chondroadherin-like [Source:MGI Symbol;Acc:MGI:3036284]	-
ENSMUSG00000071847	17.1819	113.855	-2.71776	4.72881e-07	7.78002e-06	Apcdd1	18	63055302	63094250	+	12884	protein_coding	adenomatosis polyposis coli down-regulated 1 [Source:MGI Symbol;Acc:MGI:3513977]	-
ENSMUSG00000021892	21.8731	136.877	-2.63748	4.76352e-07	7.83153e-06	Sh3bp5	14	31081837	31158035	-	3194	protein_coding	SH3-domain binding protein 5 (BTK-associated) [Source:MGI Symbol;Acc:MGI:1344391]	-
ENSMUSG00000042474	35.9466	1.38778e-17	8.21664	4.77852e-07	7.83937e-06	Fcmr	1	130793406	130808528	+	1736	protein_coding	Fc fragment of IgM receptor [Source:MGI Symbol;Acc:MGI:1916419]	-
ENSMUSG00000108321	1.54391	38.3932	-4.51371	4.77852e-07	7.83937e-06	Gm44649	7	80401570	80408360	+	840	lncRNA	predicted gene 44649 [Source:MGI Symbol;Acc:MGI:5753225]	-
ENSMUSG00000104103	1.54391	38.3932	-4.51371	4.77852e-07	7.83937e-06	Gm9517	12	113593614	113594487	-	874	processed_pseudogene	predicted gene 9517 [Source:MGI Symbol;Acc:MGI:3779430]	-
ENSMUSG00000035247	893.641	4016.12	-2.16784	4.78329e-07	7.84159e-06	Hectd1	12	51790505	51876319	-	14950	protein_coding	HECT domain E3 ubiquitin protein ligase 1 [Source:MGI Symbol;Acc:MGI:2384768]	-
ENSMUSG00000091387	111.005	535.929	-2.26987	4.7902e-07	7.84732e-06	Gcnt4	13	97061197	97087414	+	5087	protein_coding	glucosaminyl (N-acetyl) transferase 4, core 2 (beta-1,6-N-acetylglucosaminyltransferase) [Source:MGI Symbol;Acc:MGI:2684919]	-
ENSMUSG00000015659	68.0028	344.077	-2.33651	4.81083e-07	7.87551e-06	Serac1	17	6092471	6130016	-	4576	protein_coding	serine active site containing 1 [Source:MGI Symbol;Acc:MGI:2447813]	-
ENSMUSG00000028795	429.22	85.7168	2.32288	4.86454e-07	7.95268e-06	Ccdc28b	4	129513067	129517740	-	2026	protein_coding	coiled coil domain containing 28B [Source:MGI Symbol;Acc:MGI:1913514]	-
ENSMUSG00000041697	20294.6	4557.14	2.15487	4.8664e-07	7.95268e-06	Cox6a1	5	115483701	115487040	-	702	protein_coding	cytochrome c oxidase subunit 6A1 [Source:MGI Symbol;Acc:MGI:103099]	-
ENSMUSG00000040048	5055.45	1128.11	2.16385	4.86835e-07	7.95268e-06	Ndufb10	17	24941034	24943452	-	1217	protein_coding	NADH:ubiquinone oxidoreductase subunit B10 [Source:MGI Symbol;Acc:MGI:1915592]	-
ENSMUSG00000103039	19.5275	122.808	-2.64366	4.88212e-07	7.96951e-06	Gm37123	3	32508736	32509906	+	1171	TEC	predicted gene, 37123 [Source:MGI Symbol;Acc:MGI:5610351]	-
ENSMUSG00000083380	57.8386	3.85973	3.87255	4.88882e-07	7.97479e-06	Ndufb4c	15	73681356	73681745	-	390	processed_pseudogene	NADH:ubiquinone oxidoreductase subunit B4C [Source:MGI Symbol;Acc:MGI:3781422]	-
ENSMUSG00000020142	355.725	1620.53	-2.18715	4.89519e-07	7.9795e-06	Slc1a4	11	20252180	20282713	-	3926	protein_coding	solute carrier family 1 (glutamate/neutral amino acid transporter), member 4 [Source:MGI Symbol;Acc:MGI:2135601]	-
ENSMUSG00000028035	278.322	1277.76	-2.19817	4.94658e-07	8.05757e-06	Dnajb4	3	151884148	151915939	-	8765	protein_coding	DnaJ heat shock protein family (Hsp40) member B4 [Source:MGI Symbol;Acc:MGI:1914285]	-
ENSMUSG00000031386	665.34	2995.47	-2.17036	4.9575e-07	8.06963e-06	Hcfc1	X	72986398	73009963	-	8360	protein_coding	host cell factor C1 [Source:MGI Symbol;Acc:MGI:105942]	-
ENSMUSG00000025226	424.528	84.4378	2.3287	4.96314e-07	8.07309e-06	Fbxl15	19	46316623	46318885	+	1348	protein_coding	F-box and leucine-rich repeat protein 15 [Source:MGI Symbol;Acc:MGI:1915681]	-
ENSMUSG00000094344	196.227	33.2771	2.55668	4.99011e-07	8.11123e-06	Gm11942	4	32964888	32965232	+	345	processed_pseudogene	predicted gene 11942 [Source:MGI Symbol;Acc:MGI:3650608]	-
ENSMUSG00000023939	4336.93	968.235	2.16314	5.01647e-07	8.14831e-06	Mrpl14	17	45997248	46009421	+	949	protein_coding	mitochondrial ribosomal protein L14 [Source:MGI Symbol;Acc:MGI:1333864]	-
ENSMUSG00000037395	153.225	721.386	-2.234	5.02172e-07	8.15107e-06	Rcor3	1	191782846	191822359	-	13622	protein_coding	REST corepressor 3 [Source:MGI Symbol;Acc:MGI:2441920]	-
ENSMUSG00000024194	3374.46	749.524	2.17048	5.0345e-07	8.1637e-06	Cuta	17	27152793	27158543	-	3740	protein_coding	cutA divalent cation tolerance homolog [Source:MGI Symbol;Acc:MGI:1914925]	-
ENSMUSG00000028080	279.104	1280.31	-2.19701	5.0371e-07	8.1637e-06	Lrba	3	86131987	86689999	+	19324	protein_coding	LPS-responsive beige-like anchor [Source:MGI Symbol;Acc:MGI:1933162]	-
ENSMUSG00000008683	30334.4	6831.22	2.15072	5.04238e-07	8.1637e-06	Rps15a	7	117703595	117715411	-	6270	protein_coding	ribosomal protein S15A [Source:MGI Symbol;Acc:MGI:2389091]	-
ENSMUSG00000022377	157.916	743.129	-2.23337	5.04371e-07	8.1637e-06	Asap1	15	63958706	64254768	-	7482	protein_coding	ArfGAP with SH3 domain, ankyrin repeat and PH domain1 [Source:MGI Symbol;Acc:MGI:1342335]	-
ENSMUSG00000107549	0.76215	31.9981	-5.15129	5.05952e-07	8.17778e-06	Gm43961	6	7853871	7855742	+	1872	TEC	predicted gene, 43961 [Source:MGI Symbol;Acc:MGI:5690353]	-
ENSMUSG00000096192	0.76215	31.9981	-5.15129	5.05952e-07	8.17778e-06	Gm18856	13	14139072	14145922	-	1949	transcribed_processed_pseudogene	predicted gene, 18856 [Source:MGI Symbol;Acc:MGI:5011041]	-
ENSMUSG00000002658	2476.9	547.44	2.17758	5.07087e-07	8.19036e-06	Gtf2f1	17	57310405	57318288	-	1717	protein_coding	general transcription factor IIF, polypeptide 1 [Source:MGI Symbol;Acc:MGI:1923848]	-
ENSMUSG00000082319	17.9637	117.692	-2.70184	5.12576e-07	8.2732e-06	Actr3-ps	X	80863990	80866336	-	2347	processed_pseudogene	actin related protein 3, pseudogene [Source:MGI Symbol;Acc:MGI:3648640]	-
ENSMUSG00000002996	315.069	1437.63	-2.18941	5.19186e-07	8.37402e-06	Hbp1	12	31976253	32000534	-	6167	protein_coding	high mobility group box transcription factor 1 [Source:MGI Symbol;Acc:MGI:894659]	-
ENSMUSG00000021699	83.6399	409.307	-2.28886	5.19581e-07	8.3745e-06	Pde4d	13	108586482	110089995	+	12006	protein_coding	phosphodiesterase 4D, cAMP specific [Source:MGI Symbol;Acc:MGI:99555]	-
ENSMUSG00000039640	3049.21	677.899	2.16915	5.31098e-07	8.55302e-06	Mrpl12	11	120375439	120379891	+	1532	protein_coding	mitochondrial ribosomal protein L12 [Source:MGI Symbol;Acc:MGI:1926273]	-
ENSMUSG00000022899	1002.32	214.897	2.22117	5.31401e-07	8.55302e-06	Slc15a2	16	36570539	36605324	-	7361	protein_coding	solute carrier family 15 (H+/peptide transporter), member 2 [Source:MGI Symbol;Acc:MGI:1890457]	-
ENSMUSG00000036120	847.512	180.364	2.23178	5.33287e-07	8.57738e-06	Rfxank	8	70583444	70591804	-	3967	protein_coding	regulatory factor X-associated ankyrin-containing protein [Source:MGI Symbol;Acc:MGI:1333865]	-
ENSMUSG00000031760	261.903	48.6254	2.4271	5.38036e-07	8.6477e-06	Mt3	8	94879235	94880774	+	1066	protein_coding	metallothionein 3 [Source:MGI Symbol;Acc:MGI:97173]	-
ENSMUSG00000097080	118.823	16.6498	2.82841	5.51708e-07	8.86126e-06	1700086O06Rik	18	38371458	38383618	-	2027	lncRNA	RIKEN cDNA 1700086O06 gene [Source:MGI Symbol;Acc:MGI:1920766]	-
ENSMUSG00000024911	2600.43	578.136	2.1691	5.54428e-07	8.89872e-06	Fibp	19	5510643	5515079	+	4133	protein_coding	fibroblast growth factor (acidic) intracellular binding protein [Source:MGI Symbol;Acc:MGI:1926233]	-
ENSMUSG00000085347	76.6032	7.69667	3.29935	5.60705e-07	8.99319e-06	Hk1os	10	62176035	62199146	+	1556	lncRNA	hexokinase 1, opposite strand [Source:MGI Symbol;Acc:MGI:1917412]	-
ENSMUSG00000040565	409.673	1844.36	-2.17016	5.62434e-07	9.01462e-06	Btaf1	19	36903479	36990152	+	10259	protein_coding	B-TFIID TATA-box binding protein associated factor 1 [Source:MGI Symbol;Acc:MGI:2147538]	-
ENSMUSG00000034789	1179.02	255.825	2.20397	5.63403e-07	9.02387e-06	Rab24	13	55467556	55469759	-	2015	protein_coding	RAB24, member RAS oncogene family [Source:MGI Symbol;Acc:MGI:105065]	-
ENSMUSG00000079330	171.99	28.1611	2.60668	5.66076e-07	9.06038e-06	Lemd1	1	132119169	132186965	+	5526	protein_coding	LEM domain containing 1 [Source:MGI Symbol;Acc:MGI:1922403]	-
ENSMUSG00000005983	354.162	69.0896	2.35638	5.70129e-07	9.1189e-06	1700037C18Rik	16	3713043	3726553	-	3227	protein_coding	RIKEN cDNA 1700037C18 gene [Source:MGI Symbol;Acc:MGI:1920511]	-
ENSMUSG00000040761	734.925	3276.85	-2.15641	5.73734e-07	9.17017e-06	Spen	4	141195201	141265908	-	14089	protein_coding	spen family transcription repressor [Source:MGI Symbol;Acc:MGI:1891706]	-
ENSMUSG00000022090	6131.28	1385.19	2.14603	5.80089e-07	9.2653e-06	Pdlim2	14	70401667	70415130	-	4486	protein_coding	PDZ and LIM domain 2 [Source:MGI Symbol;Acc:MGI:2384850]	-
ENSMUSG00000043336	123.515	581.973	-2.23488	5.87212e-07	9.37255e-06	Filip1l	16	57173456	57393489	+	5335	protein_coding	filamin A interacting protein 1-like [Source:MGI Symbol;Acc:MGI:1925999]	-
ENSMUSG00000021987	270.503	1227.87	-2.18182	5.89463e-07	9.40147e-06	Mtmr6	14	60502677	60539819	+	4437	protein_coding	myotubularin related protein 6 [Source:MGI Symbol;Acc:MGI:2145637]	-
ENSMUSG00000018672	1570.73	346.635	2.17966	5.89842e-07	9.40147e-06	Copz2	11	96740696	96752029	+	2208	protein_coding	coatomer protein complex, subunit zeta 2 [Source:MGI Symbol;Acc:MGI:1929008]	-
ENSMUSG00000039431	30.4736	171.411	-2.48604	5.92666e-07	9.43425e-06	Mtmr7	8	41004136	41087840	-	4454	protein_coding	myotubularin related protein 7 [Source:MGI Symbol;Acc:MGI:1891693]	-
ENSMUSG00000029725	1530.85	337.682	2.18031	5.92719e-07	9.43425e-06	Ppp1r35	5	137777111	137778372	+	1085	protein_coding	protein phosphatase 1, regulatory subunit 35 [Source:MGI Symbol;Acc:MGI:1922853]	-
ENSMUSG00000014329	239.229	1091.02	-2.1885	5.96354e-07	9.48554e-06	Bicc1	10	70758662	70995530	-	7441	protein_coding	BicC family RNA binding protein 1 [Source:MGI Symbol;Acc:MGI:1933388]	-
ENSMUSG00000021715	462.839	94.6699	2.28847	5.97981e-07	9.50484e-06	Cwc27	13	104767648	104953650	-	2873	protein_coding	CWC27 spliceosome-associated protein [Source:MGI Symbol;Acc:MGI:1914535]	-
ENSMUSG00000061175	207.173	950.329	-2.19677	6.01202e-07	9.54942e-06	Fnip2	3	79363281	79475103	-	8698	protein_coding	folliculin interacting protein 2 [Source:MGI Symbol;Acc:MGI:2683054]	-
ENSMUSG00000044709	1698.95	376.053	2.17538	6.11224e-07	9.70191e-06	Gemin7	7	19298871	19311520	-	1782	protein_coding	gem nuclear organelle associated protein 7 [Source:MGI Symbol;Acc:MGI:1916981]	-
ENSMUSG00000097464	61.7479	5.13868	3.56274	6.12512e-07	9.71565e-06	Gm26736	6	4946568	4947803	+	1236	TEC	predicted gene, 26736 [Source:MGI Symbol;Acc:MGI:5477230]	-
ENSMUSG00000086779	5.45363	60.1365	-3.42857	6.14415e-07	9.73912e-06	Gm13562	2	26242657	26261964	+	1344	lncRNA	predicted gene 13562 [Source:MGI Symbol;Acc:MGI:3651238]	-
ENSMUSG00000025165	108.659	14.0918	2.93868	6.15199e-07	9.74482e-06	Sectm1a	11	120958233	120972046	-	1692	protein_coding	secreted and transmembrane 1A [Source:MGI Symbol;Acc:MGI:2384805]	-
ENSMUSG00000018800	107.096	510.349	-2.25098	6.16595e-07	9.76021e-06	Abca5	11	110160195	110228542	-	11437	protein_coding	ATP-binding cassette, sub-family A (ABC1), member 5 [Source:MGI Symbol;Acc:MGI:2386607]	-
ENSMUSG00000057286	352.598	69.0896	2.35	6.22611e-07	9.84865e-06	St6galnac2	11	116566129	116585694	-	5790	protein_coding	ST6 (alpha-N-acetyl-neuraminyl-2,3-beta-galactosyl-1,3)-N-acetylgalactosaminide alpha-2,6-sialyltransferase 2 [Source:MGI Symbol;Acc:MGI:107553]	-
ENSMUSG00000045948	1443.28	318.497	2.1797	6.2341e-07	9.85218e-06	Mrps12	7	28439066	28441245	-	1040	protein_coding	mitochondrial ribosomal protein S12 [Source:MGI Symbol;Acc:MGI:1346333]	-
ENSMUSG00000029209	38.2922	205.944	-2.42255	6.23692e-07	9.85218e-06	Gnpda2	5	69730451	69749683	-	6862	protein_coding	glucosamine-6-phosphate deaminase 2 [Source:MGI Symbol;Acc:MGI:1915230]	-
ENSMUSG00000032897	1062.52	231.524	2.19784	6.24205e-07	9.85353e-06	Nfyc	4	120614635	120688769	-	2942	protein_coding	nuclear transcription factor-Y gamma [Source:MGI Symbol;Acc:MGI:107901]	-
ENSMUSG00000020580	1304.9	5741.5	-2.13736	6.25262e-07	9.86343e-06	Rock2	12	16944896	17037824	+	13897	protein_coding	Rho-associated coiled-coil containing protein kinase 2 [Source:MGI Symbol;Acc:MGI:107926]	-
ENSMUSG00000022016	458.93	2050.28	-2.1591	6.28794e-07	9.90764e-06	Akap11	14	78729686	78774248	-	11015	protein_coding	A kinase (PRKA) anchor protein 11 [Source:MGI Symbol;Acc:MGI:2684060]	-
ENSMUSG00000049382	30896.5	7053.77	2.13096	6.28926e-07	9.90764e-06	Krt8	15	101905133	101912917	-	1958	protein_coding	keratin 8 [Source:MGI Symbol;Acc:MGI:96705]	-
ENSMUSG00000033377	94.5859	11.5337	3.02561	6.34906e-07	9.99499e-06	Palmd	3	116711907	116762636	-	7273	protein_coding	palmdelphin [Source:MGI Symbol;Acc:MGI:2148896]	-
ENSMUSG00000029862	3.10785	43.5093	-3.74664	6.39568e-07	1.00615e-05	Clcn1	6	42263619	42292690	+	5428	protein_coding	chloride channel, voltage-sensitive 1 [Source:MGI Symbol;Acc:MGI:88417]	-
ENSMUSG00000005950	881.131	190.596	2.20833	6.40825e-07	1.00744e-05	P2rx5	11	73051247	73063511	+	2395	protein_coding	purinergic receptor P2X, ligand-gated ion channel, 5 [Source:MGI Symbol;Acc:MGI:2137026]	-
ENSMUSG00000044340	137.588	640.808	-2.21829	6.41955e-07	1.00852e-05	Phlpp1	1	106099482	106321980	+	6752	protein_coding	PH domain and leucine rich repeat protein phosphatase 1 [Source:MGI Symbol;Acc:MGI:2138327]	-
ENSMUSG00000005802	256.43	1160.09	-2.17693	6.4452e-07	1.01186e-05	Slc30a4	2	122523153	122544583	-	5482	protein_coding	solute carrier family 30 (zinc transporter), member 4 [Source:MGI Symbol;Acc:MGI:1345282]	-
ENSMUSG00000014846	1601.22	355.588	2.17062	6.48645e-07	1.01764e-05	Tppp3	8	106194125	106198158	-	1848	protein_coding	tubulin polymerization-promoting protein family member 3 [Source:MGI Symbol;Acc:MGI:1915221]	-
ENSMUSG00000087672	26.5643	152.226	-2.51199	6.58617e-07	1.03188e-05	Gm15122	10	80118278	80118840	-	462	lncRNA	predicted gene 15122 [Source:MGI Symbol;Acc:MGI:3705268]	-
ENSMUSG00000097960	26.5643	152.226	-2.51199	6.58617e-07	1.03188e-05	A330074K22Rik	8	120931173	120954969	-	2489	lncRNA	RIKEN cDNA A330074K22 gene [Source:MGI Symbol;Acc:MGI:3045392]	-
ENSMUSG00000036391	442.511	1969.7	-2.15381	6.63615e-07	1.03822e-05	Sec24a	11	51583091	51654461	-	10683	protein_coding	Sec24 related gene family, member A (S. cerevisiae) [Source:MGI Symbol;Acc:MGI:1924621]	-
ENSMUSG00000021506	35.1648	1.38778e-17	8.18504	6.64018e-07	1.03822e-05	Pitx1	13	55972864	55984005	-	2656	protein_coding	paired-like homeodomain transcription factor 1 [Source:MGI Symbol;Acc:MGI:107374]	-
ENSMUSG00000038801	35.1648	1.38778e-17	8.18504	6.64018e-07	1.03822e-05	Scgb1c1	7	140425460	140426682	+	455	protein_coding	secretoglobin, family 1C, member 1 [Source:MGI Symbol;Acc:MGI:2655401]	-
ENSMUSG00000001663	7781.78	1776.57	2.13095	6.70421e-07	1.04752e-05	Gstt1	10	75619647	75634418	-	1528	protein_coding	glutathione S-transferase, theta 1 [Source:MGI Symbol;Acc:MGI:107379]	-
ENSMUSG00000097487	200.918	35.8352	2.4842	6.72128e-07	1.04947e-05	Ptges3l	11	101309638	101316159	-	2108	protein_coding	prostaglandin E synthase 3 like [Source:MGI Symbol;Acc:MGI:1916146]	-
ENSMUSG00000000301	89.1129	10.2547	3.10779	6.72763e-07	1.04975e-05	Pemt	11	59861440	59937315	-	2104	protein_coding	phosphatidylethanolamine N-methyltransferase [Source:MGI Symbol;Acc:MGI:104535]	-
ENSMUSG00000045107	537.897	112.576	2.25555	6.75087e-07	1.05266e-05	Saysd1	14	20125704	20188602	-	2511	protein_coding	SAYSVFN motif domain containing 1 [Source:MGI Symbol;Acc:MGI:1914759]	-
ENSMUSG00000029822	602.009	2662.92	-2.14487	6.78291e-07	1.05694e-05	Osbpl3	6	50270310	50433181	-	9021	protein_coding	oxysterol binding protein-like 3 [Source:MGI Symbol;Acc:MGI:1918970]	-
ENSMUSG00000031644	86.7673	415.702	-2.25834	6.84801e-07	1.06636e-05	Nek1	8	61446229	61584380	+	7886	protein_coding	NIMA (never in mitosis gene a)-related expressed kinase 1 [Source:MGI Symbol;Acc:MGI:97303]	-
ENSMUSG00000039967	367.453	1638.44	-2.15623	6.89779e-07	1.07338e-05	Zfp292	4	34803113	34882960	-	9986	protein_coding	zinc finger protein 292 [Source:MGI Symbol;Acc:MGI:1353423]	-
ENSMUSG00000050199	49.2382	253.267	-2.35928	6.90337e-07	1.07353e-05	Lgr4	2	109747992	109844602	+	5884	protein_coding	leucine-rich repeat-containing G protein-coupled receptor 4 [Source:MGI Symbol;Acc:MGI:1891468]	-
ENSMUSG00000025128	25.0005	147.109	-2.54976	6.95422e-07	1.08032e-05	Bhlhe22	3	18108338	18111681	+	3344	protein_coding	basic helix-loop-helix family, member e22 [Source:MGI Symbol;Acc:MGI:1930001]	-
ENSMUSG00000000794	132.115	615.228	-2.21803	6.95646e-07	1.08032e-05	Kcnn3	3	89427471	89582439	+	10451	protein_coding	potassium intermediate/small conductance calcium-activated channel, subfamily N, member 3 [Source:MGI Symbol;Acc:MGI:2153183]	-
ENSMUSG00000027200	85.2036	410.586	-2.26668	7.01629e-07	1.08888e-05	Sema6d	2	123931889	124509690	+	10559	protein_coding	sema domain, transmembrane domain (TM), and cytoplasmic domain, (semaphorin) 6D [Source:MGI Symbol;Acc:MGI:2387661]	-
ENSMUSG00000027661	9.36311	74.2057	-2.9669	7.03988e-07	1.0918e-05	Slc2a10	2	165345707	165361837	+	3570	protein_coding	solute carrier family 2 (facilitated glucose transporter), member 10 [Source:MGI Symbol;Acc:MGI:2156687]	-
ENSMUSG00000054428	5641.06	1289.27	2.12934	7.04739e-07	1.09223e-05	Atpif1	4	132257866	132260970	-	1441	protein_coding	ATPase inhibitory factor 1 [Source:MGI Symbol;Acc:MGI:1196457]	-
ENSMUSG00000054150	30.4736	168.853	-2.46436	7.08875e-07	1.0979e-05	Syne3	12	104896192	104976068	-	5548	protein_coding	spectrin repeat containing, nuclear envelope family member 3 [Source:MGI Symbol;Acc:MGI:2442408]	-
ENSMUSG00000106874	106.314	501.396	-2.23601	7.12611e-07	1.10294e-05	Gm20186	6	18845909	18848206	-	1050	lncRNA	predicted gene, 20186 [Source:MGI Symbol;Acc:MGI:5012371]	-
ENSMUSG00000022749	329.142	1469.61	-2.15813	7.17975e-07	1.11049e-05	Tbc1d23	16	56989225	57051867	-	9802	protein_coding	TBC1 domain family, member 23 [Source:MGI Symbol;Acc:MGI:1914831]	-
ENSMUSG00000011256	535.552	2361.08	-2.14003	7.27129e-07	1.12384e-05	Adam19	11	45946819	46038170	+	7115	protein_coding	a disintegrin and metallopeptidase domain 19 (meltrin beta) [Source:MGI Symbol;Acc:MGI:105377]	-
ENSMUSG00000026414	26.5643	150.946	-2.49983	7.27583e-07	1.12384e-05	Tnnt2	1	135764092	135779998	+	7752	protein_coding	troponin T2, cardiac [Source:MGI Symbol;Acc:MGI:104597]	-
ENSMUSG00000022095	146.188	674.062	-2.20389	7.28114e-07	1.12391e-05	Fam160b2	14	70820736	70837275	-	4033	protein_coding	family with sequence similarity 160, member B2 [Source:MGI Symbol;Acc:MGI:3036290]	-
ENSMUSG00000024943	657.521	2889.31	-2.13536	7.30837e-07	1.12735e-05	Smc5	19	23183815	23251261	-	6788	protein_coding	structural maintenance of chromosomes 5 [Source:MGI Symbol;Acc:MGI:2385088]	-
ENSMUSG00000059070	60861.1	14039.7	2.116	7.35345e-07	1.12965e-05	Rpl18	7	45364881	45370260	+	4043	protein_coding	ribosomal protein L18 [Source:MGI Symbol;Acc:MGI:98003]	-
ENSMUSG00000022306	24.2187	141.993	-2.54431	7.36198e-07	1.12965e-05	Zfpm2	15	40518431	40967988	+	9536	protein_coding	zinc finger protein, multitype 2 [Source:MGI Symbol;Acc:MGI:1334444]	-
ENSMUSG00000029673	35.9466	195.712	-2.43992	7.36346e-07	1.12965e-05	Auts2	5	131466171	132572183	-	22884	protein_coding	autism susceptibility candidate 2 [Source:MGI Symbol;Acc:MGI:1919847]	-
ENSMUSG00000021466	300.995	1345.54	-2.15981	7.39455e-07	1.12965e-05	Ptch1	13	63656142	63721412	-	14185	protein_coding	patched 1 [Source:MGI Symbol;Acc:MGI:105373]	-
ENSMUSG00000024600	1.38778e-17	31.9981	-8.0476	7.40189e-07	1.12965e-05	Slc27a6	18	58689329	58745845	+	2485	protein_coding	solute carrier family 27 (fatty acid transporter), member 6 [Source:MGI Symbol;Acc:MGI:3036230]	-
ENSMUSG00000035948	1.38778e-17	31.9981	-8.0476	7.40189e-07	1.12965e-05	Acss3	10	106769378	106959529	-	7196	protein_coding	acyl-CoA synthetase short-chain family member 3 [Source:MGI Symbol;Acc:MGI:2685720]	-
ENSMUSG00000025815	1.38778e-17	31.9981	-8.0476	7.40189e-07	1.12965e-05	Dhtkd1	2	5900926	5947603	-	6333	protein_coding	dehydrogenase E1 and transketolase domain containing 1 [Source:MGI Symbol;Acc:MGI:2445096]	-
ENSMUSG00000079575	0.76215	30.7191	-5.09262	7.40189e-07	1.12965e-05	Rbpj-ps3	6	46506288	46507728	-	1441	processed_pseudogene	recombination signal binding protein for immunoglobulin kappa J region, pseudogene 3 [Source:MGI Symbol;Acc:MGI:96525]	-
ENSMUSG00000111738	1.38778e-17	31.9981	-8.0476	7.40189e-07	1.12965e-05	Gm18329	9	37186556	37187144	+	589	processed_pseudogene	predicted gene, 18329 [Source:MGI Symbol;Acc:MGI:5010514]	-
ENSMUSG00000103507	1.38778e-17	31.9981	-8.0476	7.40189e-07	1.12965e-05	Gm38375	9	95910677	95912903	+	2227	TEC	predicted gene, 38375 [Source:MGI Symbol;Acc:MGI:5611603]	-
ENSMUSG00000107531	1.38778e-17	31.9981	-8.0476	7.40189e-07	1.12965e-05	E330037G11Rik	8	13314102	13315187	-	1086	TEC	RIKEN cDNA E330037G11 gene [Source:MGI Symbol;Acc:MGI:2142689]	-
ENSMUSG00000110816	1.38778e-17	31.9981	-8.0476	7.40189e-07	1.12965e-05	Gm19178	9	18210129	18211947	-	1819	processed_pseudogene	predicted gene, 19178 [Source:MGI Symbol;Acc:MGI:5011363]	-
ENSMUSG00000060890	1.38778e-17	31.9981	-8.0476	7.40189e-07	1.12965e-05	Arr3	X	99649103	99662099	+	2355	protein_coding	arrestin 3, retinal [Source:MGI Symbol;Acc:MGI:2159617]	-
ENSMUSG00000077549	1.38778e-17	31.9981	-8.0476	7.40189e-07	1.12965e-05	Snord71	8	110565927	110566011	+	85	snoRNA	small nucleolar RNA, C/D box 71 [Source:MGI Symbol;Acc:MGI:3819554]	-
ENSMUSG00000086920	1.38778e-17	31.9981	-8.0476	7.40189e-07	1.12965e-05	Gm12207	11	52124551	52127446	+	494	lncRNA	predicted gene 12207 [Source:MGI Symbol;Acc:MGI:3702399]	-
ENSMUSG00000116217	1.38778e-17	31.9981	-8.0476	7.40189e-07	1.12965e-05	Gm46495	15	83422340	83422877	-	538	processed_pseudogene	predicted gene, 46495 [Source:MGI Symbol;Acc:MGI:5826132]	-
ENSMUSG00000035992	369.799	1639.72	-2.14818	7.43437e-07	1.13385e-05	Fnip1	11	54329025	54409061	+	7119	protein_coding	folliculin interacting protein 1 [Source:MGI Symbol;Acc:MGI:2444668]	-
ENSMUSG00000028772	1578.55	353.03	2.16046	7.48779e-07	1.14098e-05	Zcchc17	4	130209176	130253736	-	4560	protein_coding	zinc finger, CCHC domain containing 17 [Source:MGI Symbol;Acc:MGI:1919955]	-
ENSMUSG00000044258	120.387	17.9289	2.74109	7.49102e-07	1.14098e-05	Ctla2a	13	61081969	61084439	-	2108	protein_coding	cytotoxic T lymphocyte-associated protein 2 alpha [Source:MGI Symbol;Acc:MGI:88554]	-
ENSMUSG00000035934	17.9637	115.134	-2.67017	7.51299e-07	1.14357e-05	Pknox2	9	36802278	37058703	-	10335	protein_coding	Pbx/knotted 1 homeobox 2 [Source:MGI Symbol;Acc:MGI:2445415]	-
ENSMUSG00000017677	627.029	2753.73	-2.13452	7.56668e-07	1.15098e-05	Wsb1	11	79130198	79145497	-	3987	protein_coding	WD repeat and SOCS box-containing 1 [Source:MGI Symbol;Acc:MGI:1926139]	-
ENSMUSG00000042541	3995.26	914.516	2.1271	7.57623e-07	1.15124e-05	Sem1	6	6557294	6578663	-	3542	protein_coding	SEM1, 26S proteasome complex subunit [Source:MGI Symbol;Acc:MGI:109238]	-
ENSMUSG00000105710	10.9269	83.1588	-2.91127	7.57844e-07	1.15124e-05	Gm43859	3	152089443	152090854	-	1412	TEC	predicted gene 43859 [Source:MGI Symbol;Acc:MGI:5663996]	-
ENSMUSG00000040928	261.903	1174.16	-2.16387	7.60271e-07	1.15417e-05	S100pbp	4	129041798	129083520	-	9448	protein_coding	S100P binding protein [Source:MGI Symbol;Acc:MGI:1921898]	-
ENSMUSG00000030180	573.081	2518.4	-2.1354	7.63757e-07	1.15869e-05	Kdm5a	6	120341085	120421535	+	14158	protein_coding	lysine (K)-specific demethylase 5A [Source:MGI Symbol;Acc:MGI:2136980]	-
ENSMUSG00000052707	822.492	3594.04	-2.12733	7.64406e-07	1.15891e-05	Tnrc6a	7	122723108	122794519	+	12706	protein_coding	trinucleotide repeat containing 6a [Source:MGI Symbol;Acc:MGI:2385292]	-
ENSMUSG00000029334	5.45363	58.8575	-3.39761	7.73676e-07	1.17142e-05	Prkg2	5	99077632	99185210	-	5369	protein_coding	protein kinase, cGMP-dependent, type II [Source:MGI Symbol;Acc:MGI:108173]	-
ENSMUSG00000062151	6.23554	58.8575	-3.20888	7.73676e-07	1.17142e-05	Unc13c	9	73386704	73876248	-	8796	protein_coding	unc-13 homolog C [Source:MGI Symbol;Acc:MGI:2149021]	-
ENSMUSG00000043432	234.538	43.5093	2.42803	7.76979e-07	1.17565e-05	Leng9	7	4150914	4153373	-	2460	protein_coding	leukocyte receptor cluster (LRC) member 9 [Source:MGI Symbol;Acc:MGI:2444509]	-
ENSMUSG00000041203	4032.79	924.748	2.12454	7.78118e-07	1.17588e-05	Trir	8	85753452	85756915	+	902	protein_coding	telomerase RNA component interacting RNase [Source:MGI Symbol;Acc:MGI:1922833]	-
ENSMUSG00000024346	4480.01	1028.35	2.12308	7.78156e-07	1.17588e-05	Pfdn1	18	36536729	36587577	-	1109	protein_coding	prefoldin 1 [Source:MGI Symbol;Acc:MGI:1914449]	-
ENSMUSG00000024914	9836.49	2270.27	2.11524	7.84087e-07	1.18406e-05	Drap1	19	5472833	5475007	-	1741	protein_coding	Dr1 associated protein 1 (negative cofactor 2 alpha) [Source:MGI Symbol;Acc:MGI:1913806]	-
ENSMUSG00000028836	13.2725	92.1119	-2.78131	7.86746e-07	1.1873e-05	Slc30a2	4	134070492	134081795	+	3564	protein_coding	solute carrier family 30 (zinc transporter), member 2 [Source:MGI Symbol;Acc:MGI:106637]	-
ENSMUSG00000107002	2452.66	557.672	2.13669	7.93151e-07	1.19618e-05	0610012G03Rik	16	31765868	31767312	-	1445	protein_coding	RIKEN cDNA 0610012G03 gene [Source:MGI Symbol;Acc:MGI:1913301]	-
ENSMUSG00000038143	83.6399	397.796	-2.24771	7.97914e-07	1.20257e-05	Stox2	8	47633083	47899397	-	18735	protein_coding	storkhead box 2 [Source:MGI Symbol;Acc:MGI:1918319]	-
ENSMUSG00000063018	115.696	16.6498	2.78998	7.98727e-07	1.20301e-05	2010204K13Rik	X	7278056	7311382	-	1583	lncRNA	RIKEN cDNA 2010204K13 gene [Source:MGI Symbol;Acc:MGI:1922859]	-
ENSMUSG00000052712	2911.61	663.83	2.13279	8.0356e-07	1.2095e-05	BC004004	17	29487762	29533039	+	19180	protein_coding	cDNA sequence BC004004 [Source:MGI Symbol;Acc:MGI:2136782]	-
ENSMUSG00000026565	176.681	799.405	-2.17682	8.06641e-07	1.21334e-05	Pou2f1	1	165692723	165830247	-	16597	protein_coding	POU domain, class 2, transcription factor 1 [Source:MGI Symbol;Acc:MGI:101898]	-
ENSMUSG00000005533	594.973	2604.09	-2.1296	8.07474e-07	1.2138e-05	Igf1r	7	67602575	67883416	+	16791	protein_coding	insulin-like growth factor I receptor [Source:MGI Symbol;Acc:MGI:96433]	-
ENSMUSG00000051169	255.648	48.6254	2.39225	8.13863e-07	1.2226e-05	Rpusd3	6	113392280	113396301	-	2159	protein_coding	RNA pseudouridylate synthase domain containing 3 [Source:MGI Symbol;Acc:MGI:2141440]	-
ENSMUSG00000037400	698.177	3046.63	-2.12531	8.14415e-07	1.22263e-05	Atp11b	3	35808255	35910425	+	9176	protein_coding	ATPase, class VI, type 11B [Source:MGI Symbol;Acc:MGI:1923545]	-
ENSMUSG00000057322	13498.7	3127.21	2.10984	8.1755e-07	1.22654e-05	Rpl38	11	114559350	114563157	+	542	protein_coding	ribosomal protein L38 [Source:MGI Symbol;Acc:MGI:1914921]	-
ENSMUSG00000006335	837.347	182.922	2.19407	8.23628e-07	1.23485e-05	Tfpt	7	3623323	3632928	-	1201	protein_coding	TCF3 (E2A) fusion partner [Source:MGI Symbol;Acc:MGI:1916964]	-
ENSMUSG00000063317	134.46	617.786	-2.19865	8.25229e-07	1.23644e-05	Usp31	7	121241244	121306476	-	10304	protein_coding	ubiquitin specific peptidase 31 [Source:MGI Symbol;Acc:MGI:1923429]	-
ENSMUSG00000047888	289.268	1284.15	-2.14975	8.2658e-07	1.23766e-05	Tnrc6b	15	80595514	80825286	+	23677	protein_coding	trinucleotide repeat containing 6b [Source:MGI Symbol;Acc:MGI:2443730]	-
ENSMUSG00000055485	204.046	918.353	-2.16932	8.3054e-07	1.24278e-05	Soga1	2	156857719	156921174	-	7984	protein_coding	suppressor of glucose, autophagy associated 1 [Source:MGI Symbol;Acc:MGI:2444575]	-
ENSMUSG00000000804	270.503	1201.01	-2.14991	8.40454e-07	1.2568e-05	Usp32	11	84875268	85030987	-	7680	protein_coding	ubiquitin specific peptidase 32 [Source:MGI Symbol;Acc:MGI:2144475]	-
ENSMUSG00000028461	1939.76	440.003	2.14008	8.43217e-07	1.26011e-05	Ccdc107	4	43492900	43495921	+	1547	protein_coding	coiled-coil domain containing 107 [Source:MGI Symbol;Acc:MGI:1913423]	-
ENSMUSG00000000308	5264.21	1216.36	2.11356	8.45728e-07	1.26304e-05	Ckmt1	2	121188195	121194218	+	2496	protein_coding	creatine kinase, mitochondrial 1, ubiquitous [Source:MGI Symbol;Acc:MGI:99441]	-
ENSMUSG00000025227	2342.42	534.65	2.13115	8.53569e-07	1.27392e-05	Mfsd13a	19	46329560	46363691	+	2804	protein_coding	major facilitator superfamily domain containing 13a [Source:MGI Symbol;Acc:MGI:1922396]	-
ENSMUSG00000044881	375.272	76.7637	2.28813	8.55476e-07	1.27594e-05	Coa4	7	100186278	100189576	+	2627	protein_coding	cytochrome c oxidase assembly factor 4 [Source:MGI Symbol;Acc:MGI:1915435]	-
ENSMUSG00000035725	197.791	886.378	-2.16309	8.58938e-07	1.28027e-05	Prkx	X	76805017	76839884	-	5807	protein_coding	protein kinase, X-linked [Source:MGI Symbol;Acc:MGI:1309999]	-
ENSMUSG00000037487	1233.75	5323.27	-2.10913	8.60876e-07	1.28233e-05	Ubr5	15	37967572	38079098	-	15388	protein_coding	ubiquitin protein ligase E3 component n-recognin 5 [Source:MGI Symbol;Acc:MGI:1918040]	-
ENSMUSG00000035206	1304.9	292.917	2.15504	8.79381e-07	1.30905e-05	Sppl2b	10	80691109	80704542	+	4705	protein_coding	signal peptide peptidase like 2B [Source:MGI Symbol;Acc:MGI:1920468]	-
ENSMUSG00000068220	4712.22	1091.02	2.11064	8.85918e-07	1.31793e-05	Lgals1	15	78810925	78814665	+	903	protein_coding	lectin, galactose binding, soluble 1 [Source:MGI Symbol;Acc:MGI:96777]	-
ENSMUSG00000074625	460.494	95.9489	2.2618	8.8776e-07	1.31981e-05	Arhgap40	2	158354716	158392682	+	2206	protein_coding	Rho GTPase activating protein 40 [Source:MGI Symbol;Acc:MGI:3649852]	-
ENSMUSG00000031453	254.866	1128.11	-2.14543	8.91889e-07	1.32509e-05	Rasa3	8	13616948	13727603	-	5095	protein_coding	RAS p21 protein activator 3 [Source:MGI Symbol;Acc:MGI:1197013]	-
ENSMUSG00000048285	270.503	1195.9	-2.14375	8.97948e-07	1.33323e-05	Frmd6	12	70872288	70949008	+	6392	protein_coding	FERM domain containing 6 [Source:MGI Symbol;Acc:MGI:2442579]	-
ENSMUSG00000032377	10.9269	81.8798	-2.88894	9.00762e-07	1.33655e-05	Plscr4	9	92339426	92374509	+	3590	protein_coding	phospholipid scramblase 4 [Source:MGI Symbol;Acc:MGI:2143267]	-
ENSMUSG00000027935	1059.39	236.64	2.16206	9.02137e-07	1.33772e-05	Rab13	3	90121002	90133692	+	2300	protein_coding	RAB13, member RAS oncogene family [Source:MGI Symbol;Acc:MGI:1927232]	-
ENSMUSG00000035775	114.132	16.6498	2.77037	9.04542e-07	1.34042e-05	Krt20	11	99319229	99328976	-	1927	protein_coding	keratin 20 [Source:MGI Symbol;Acc:MGI:1914059]	-
ENSMUSG00000019878	101.623	471.978	-2.21382	9.05122e-07	1.34042e-05	Hsf2	10	57362481	57389231	+	9606	protein_coding	heat shock factor 2 [Source:MGI Symbol;Acc:MGI:96239]	-
ENSMUSG00000043384	332.27	1460.65	-2.13568	9.11137e-07	1.34846e-05	Gprasp1	X	134643482	134704223	+	8119	protein_coding	G protein-coupled receptor associated sorting protein 1 [Source:MGI Symbol;Acc:MGI:1917418]	-
ENSMUSG00000030652	1246.26	280.127	2.15311	9.16792e-07	1.35596e-05	Coq7	7	118108882	118132579	-	6434	protein_coding	demethyl-Q 7 [Source:MGI Symbol;Acc:MGI:107207]	-
ENSMUSG00000042506	1049.23	4513.65	-2.1048	9.17776e-07	1.35654e-05	Usp22	11	61042611	61065881	-	4886	protein_coding	ubiquitin specific peptidase 22 [Source:MGI Symbol;Acc:MGI:2144157]	-
ENSMUSG00000034459	96.9315	12.8128	2.9104	9.23983e-07	1.36483e-05	Ifit1	19	34618271	34627409	+	2656	protein_coding	interferon-induced protein with tetratricopeptide repeats 1 [Source:MGI Symbol;Acc:MGI:99450]	-
ENSMUSG00000002900	1049.23	4511.1	-2.10399	9.26129e-07	1.3668e-05	Lamb1	12	31315233	31379643	+	9917	protein_coding	laminin B1 [Source:MGI Symbol;Acc:MGI:96743]	-
ENSMUSG00000108950	34.3829	1.38778e-17	8.15273	9.26662e-07	1.3668e-05	9130015G15Rik	7	48772082	48809567	-	2133	lncRNA	RIKEN cDNA 9130015G15 gene [Source:MGI Symbol;Acc:MGI:1921817]	-
ENSMUSG00000034566	6828.7	1589.83	2.10267	9.27094e-07	1.3668e-05	Atp5h	11	115306515	115310788	-	1465	protein_coding	ATP synthase, H+ transporting, mitochondrial F0 complex, subunit D [Source:MGI Symbol;Acc:MGI:1918929]	-
ENSMUSG00000117113	33.601	179.085	-2.40886	9.32076e-07	1.37326e-05	Gm49883	17	74493763	74497494	-	3732	TEC	predicted gene, 49883 [Source:MGI Symbol;Acc:MGI:6270565]	-
ENSMUSG00000033054	178.244	800.684	-2.16642	9.36979e-07	1.37874e-05	Npat	9	53448347	53485642	+	6248	protein_coding	nuclear protein in the AT region [Source:MGI Symbol;Acc:MGI:107605]	-
ENSMUSG00000020070	112.569	518.023	-2.20069	9.36994e-07	1.37874e-05	Rufy2	10	62816002	62852989	+	8108	protein_coding	RUN and FYVE domain-containing 2 [Source:MGI Symbol;Acc:MGI:1917682]	-
ENSMUSG00000028070	5316.59	1236.83	2.10378	9.40593e-07	1.38315e-05	Naxe	3	87963827	87965802	-	908	protein_coding	NAD(P)HX epimerase [Source:MGI Symbol;Acc:MGI:2180167]	-
ENSMUSG00000110524	60.1842	5.13868	3.52582	9.43636e-07	1.38585e-05	Gm39228	8	94909917	94911597	+	301	lncRNA	predicted gene, 39228 [Source:MGI Symbol;Acc:MGI:5622113]	-
ENSMUSG00000106933	7.01744	62.6946	-3.13297	9.43636e-07	1.38585e-05	Gm43621	2	36138721	36140742	-	2022	TEC	predicted gene 43621 [Source:MGI Symbol;Acc:MGI:5663758]	-
ENSMUSG00000040297	275.194	1213.8	-2.1404	9.50936e-07	1.39568e-05	Suco	1	161643683	161704251	-	8928	protein_coding	SUN domain containing ossification factor [Source:MGI Symbol;Acc:MGI:2138346]	-
ENSMUSG00000025731	3336.15	771.267	2.11276	9.53311e-07	1.39827e-05	Mettl26	17	26094048	26096143	+	1766	protein_coding	methyltransferase like 26 [Source:MGI Symbol;Acc:MGI:1915597]	-
ENSMUSG00000049721	701.305	153.505	2.19113	9.58825e-07	1.40546e-05	Gal3st1	11	3933636	3949326	+	2041	protein_coding	galactose-3-O-sulfotransferase 1 [Source:MGI Symbol;Acc:MGI:1858277]	-
ENSMUSG00000047126	2740.38	11695.3	-2.09342	9.74189e-07	1.42707e-05	Cltc	11	86585177	86648391	-	8499	protein_coding	clathrin, heavy polypeptide (Hc) [Source:MGI Symbol;Acc:MGI:2388633]	-
ENSMUSG00000031561	5.45363	57.5785	-3.36597	9.7613e-07	1.429e-05	Tenm3	8	48680717	49296986	-	10237	protein_coding	teneurin transmembrane protein 3 [Source:MGI Symbol;Acc:MGI:1345183]	-
ENSMUSG00000042507	353.38	1543.79	-2.12671	9.76774e-07	1.42904e-05	Mideas	12	84195950	84265655	-	7611	protein_coding	mitotic deacetylase associated SANT domain protein [Source:MGI Symbol;Acc:MGI:2685106]	-
ENSMUSG00000031365	160.262	721.386	-2.16928	9.81274e-07	1.43471e-05	Zfp275	X	72386227	72402686	+	6745	protein_coding	zinc finger protein 275 [Source:MGI Symbol;Acc:MGI:1350985]	-
ENSMUSG00000038209	91.4585	11.5337	2.97717	9.96636e-07	1.45624e-05	Itln1	1	171345690	171362862	-	1141	protein_coding	intelectin 1 (galactofuranose binding) [Source:MGI Symbol;Acc:MGI:1333831]	-
ENSMUSG00000025893	273.631	53.7415	2.34622	9.97965e-07	1.45726e-05	Kbtbd3	9	4309833	4331732	+	2336	protein_coding	kelch repeat and BTB (POZ) domain containing 3 [Source:MGI Symbol;Acc:MGI:1916399]	-
ENSMUSG00000015542	2598.86	599.879	2.11498	1.00151e-06	1.4615e-05	Nat9	11	115073658	115078685	-	2066	protein_coding	N-acetyltransferase 9 (GCN5-related, putative) [Source:MGI Symbol;Acc:MGI:1913426]	-
ENSMUSG00000001986	46.1108	234.082	-2.34007	1.00754e-06	1.46938e-05	Gria3	X	40489731	40767478	+	9859	protein_coding	glutamate receptor, ionotropic, AMPA3 (alpha 3) [Source:MGI Symbol;Acc:MGI:95810]	-
ENSMUSG00000028743	3042.96	704.758	2.11014	1.01301e-06	1.47641e-05	Akr7a5	4	139038055	139045737	+	1793	protein_coding	aldo-keto reductase family 7, member A5 (aflatoxin aldehyde reductase) [Source:MGI Symbol;Acc:MGI:107796]	-
ENSMUSG00000067924	422.183	88.2749	2.25667	1.01414e-06	1.47712e-05	Rtl8b	X	52671144	52672375	-	1232	protein_coding	retrotransposon Gag like 8B [Source:MGI Symbol;Acc:MGI:3576504]	-
ENSMUSG00000020256	71.9121	345.356	-2.26139	1.01547e-06	1.47812e-05	Aldh1l2	10	83323314	83370004	-	7503	protein_coding	aldehyde dehydrogenase 1 family, member L2 [Source:MGI Symbol;Acc:MGI:2444680]	-
ENSMUSG00000048758	23071.7	5428.15	2.08758	1.02498e-06	1.49101e-05	Rpl29	9	106306653	106308767	+	1126	protein_coding	ribosomal protein L29 [Source:MGI Symbol;Acc:MGI:99687]	-
ENSMUSG00000051518	1465.96	333.845	2.13431	1.02947e-06	1.4966e-05	Rps19bp1	15	80144816	80148516	-	1083	protein_coding	ribosomal protein S19 binding protein 1 [Source:MGI Symbol;Acc:MGI:1913788]	-
ENSMUSG00000003438	2255.63	520.581	2.11515	1.03025e-06	1.4968e-05	Timm50	7	28004941	28011497	-	2684	protein_coding	translocase of inner mitochondrial membrane 50 [Source:MGI Symbol;Acc:MGI:1913775]	-
ENSMUSG00000071655	8745.02	2054.12	2.0899	1.04521e-06	1.51757e-05	Ubxn1	19	8848860	8853227	+	3047	protein_coding	UBX domain protein 1 [Source:MGI Symbol;Acc:MGI:1289301]	-
ENSMUSG00000028463	148.534	667.667	-2.16719	1.05003e-06	1.52361e-05	Car9	4	43506966	43513729	+	2304	protein_coding	carbonic anhydrase 9 [Source:MGI Symbol;Acc:MGI:2447188]	-
ENSMUSG00000014039	153.225	688.131	-2.16592	1.05503e-06	1.52989e-05	Prdm15	16	97592667	97653050	-	11349	protein_coding	PR domain containing 15 [Source:MGI Symbol;Acc:MGI:1930121]	-
ENSMUSG00000045867	1201.69	272.453	2.14064	1.05573e-06	1.52994e-05	Cradd	10	95010608	95159995	-	4759	protein_coding	CASP2 and RIPK1 domain containing adaptor with death domain [Source:MGI Symbol;Acc:MGI:1336168]	-
ENSMUSG00000022574	2064.86	475.815	2.11737	1.05696e-06	1.53077e-05	Naprt	15	75762805	75766330	-	2344	protein_coding	nicotinate phosphoribosyltransferase [Source:MGI Symbol;Acc:MGI:2442664]	-
ENSMUSG00000020836	352.598	1531	-2.1179	1.05792e-06	1.53114e-05	Coro6	11	77353237	77361310	+	3011	protein_coding	coronin 6 [Source:MGI Symbol;Acc:MGI:2183448]	-
ENSMUSG00000042380	1060.96	239.198	2.14869	1.05856e-06	1.53114e-05	Smim12	4	127137577	127141602	+	1022	protein_coding	small integral membrane protein 12 [Source:MGI Symbol;Acc:MGI:1933141]	-
ENSMUSG00000040249	4042.95	17149	-2.0846	1.05959e-06	1.53167e-05	Lrp1	10	127374030	127457017	-	17717	protein_coding	low density lipoprotein receptor-related protein 1 [Source:MGI Symbol;Acc:MGI:96828]	-
ENSMUSG00000000958	425.31	89.5539	2.24658	1.0614e-06	1.53333e-05	Slc7a7	14	54606899	54655237	-	3315	protein_coding	solute carrier family 7 (cationic amino acid transporter, y+ system), member 7 [Source:MGI Symbol;Acc:MGI:1337120]	-
ENSMUSG00000019992	10.9269	80.6008	-2.86625	1.07177e-06	1.54734e-05	Mtfr2	10	20223516	20237050	+	2140	protein_coding	mitochondrial fission regulator 2 [Source:MGI Symbol;Acc:MGI:1919054]	-
ENSMUSG00000033533	86.7673	10.2547	3.06937	1.07875e-06	1.55643e-05	Acsm1	7	119206249	119261738	+	2181	protein_coding	acyl-CoA synthetase medium-chain family member 1 [Source:MGI Symbol;Acc:MGI:2152200]	-
ENSMUSG00000019362	4962.41	1163.92	2.09196	1.07966e-06	1.55677e-05	D8Ertd738e	8	84972867	84976348	-	616	protein_coding	DNA segment, Chr 8, ERATO Doi 738, expressed [Source:MGI Symbol;Acc:MGI:1289231]	-
ENSMUSG00000051225	143.061	23.045	2.62936	1.08742e-06	1.56093e-05	Fam83a	15	57848815	57874405	+	3171	protein_coding	family with sequence similarity 83, member A [Source:MGI Symbol;Acc:MGI:2447773]	-
ENSMUSG00000042699	303.341	1321.24	-2.12232	1.08931e-06	1.56093e-05	Dhx9	1	153331504	153363406	-	9603	protein_coding	DEAH (Asp-Glu-Ala-His) box polypeptide 9 [Source:MGI Symbol;Acc:MGI:108177]	-
ENSMUSG00000052273	0.76215	29.4401	-5.03147	1.08934e-06	1.56093e-05	Dnah3	7	119521894	119694503	-	14305	protein_coding	dynein, axonemal, heavy chain 3 [Source:MGI Symbol;Acc:MGI:2683040]	-
ENSMUSG00000086942	1.38778e-17	30.7191	-7.98893	1.08934e-06	1.56093e-05	Gm15489	7	121738231	121758624	-	973	lncRNA	predicted gene 15489 [Source:MGI Symbol;Acc:MGI:3705099]	-
ENSMUSG00000106251	1.38778e-17	30.7191	-7.98893	1.08934e-06	1.56093e-05	Gm42658	3	104733646	104735220	-	1575	lncRNA	predicted gene 42658 [Source:MGI Symbol;Acc:MGI:5662795]	-
ENSMUSG00000089707	1.38778e-17	30.7191	-7.98893	1.08934e-06	1.56093e-05	Slain1os	14	103930419	103936878	-	3101	lncRNA	SLAIN motif family, member 1, opposite strand [Source:MGI Symbol;Acc:MGI:1918148]	-
ENSMUSG00000086997	1.38778e-17	30.7191	-7.98893	1.08934e-06	1.56093e-05	Gm12981	4	132230872	132236960	-	622	lncRNA	predicted gene 12981 [Source:MGI Symbol;Acc:MGI:3651528]	-
ENSMUSG00000097546	0.76215	29.4401	-5.03147	1.08934e-06	1.56093e-05	Gm26749	17	74882376	74924114	-	1933	lncRNA	predicted gene, 26749 [Source:MGI Symbol;Acc:MGI:5477243]	-
ENSMUSG00000048602	1.38778e-17	30.7191	-7.98893	1.08934e-06	1.56093e-05	Morc2b	17	33332325	33358657	-	4706	protein_coding	microrchidia 2B [Source:MGI Symbol;Acc:MGI:3045293]	-
ENSMUSG00000103186	1.38778e-17	30.7191	-7.98893	1.08934e-06	1.56093e-05	Gm37088	1	159164984	159165389	-	406	TEC	predicted gene, 37088 [Source:MGI Symbol;Acc:MGI:5610316]	-
ENSMUSG00000021733	366.671	1587.28	-2.11353	1.09318e-06	1.56546e-05	Slc4a7	14	7669823	7767484	-	15201	protein_coding	solute carrier family 4, sodium bicarbonate cotransporter, member 7 [Source:MGI Symbol;Acc:MGI:2443878]	-
ENSMUSG00000028475	232.974	44.7883	2.37667	1.09445e-06	1.56631e-05	Spaar	4	43730034	43759462	+	5195	protein_coding	small regulatory polypeptide of amino acid response [Source:MGI Symbol;Acc:MGI:1918656]	-
ENSMUSG00000059278	656.739	144.551	2.18307	1.12087e-06	1.60312e-05	Naa38	11	69286313	69287506	+	890	protein_coding	N(alpha)-acetyltransferase 38, NatC auxiliary subunit [Source:MGI Symbol;Acc:MGI:1925554]	-
ENSMUSG00000034258	108.659	495.001	-2.18605	1.12711e-06	1.61104e-05	Flvcr2	12	85793313	85860359	+	3504	protein_coding	feline leukemia virus subgroup C cellular receptor 2 [Source:MGI Symbol;Acc:MGI:2384974]	-
ENSMUSG00000034560	308.814	1339.15	-2.11596	1.13029e-06	1.61458e-05	Washc4	10	83379616	83432337	+	6098	protein_coding	WASH complex subunit 4 [Source:MGI Symbol;Acc:MGI:2441787]	-
ENSMUSG00000034472	78.9488	372.216	-2.23498	1.14251e-06	1.63103e-05	Rasd2	8	75940572	75950741	+	3176	protein_coding	RASD family, member 2 [Source:MGI Symbol;Acc:MGI:1922391]	-
ENSMUSG00000005510	4101.59	964.398	2.08839	1.1528e-06	1.64468e-05	Ndufs3	2	90724978	90735171	-	2178	protein_coding	NADH:ubiquinone oxidoreductase core subunit S3 [Source:MGI Symbol;Acc:MGI:1915599]	-
ENSMUSG00000024338	2201.68	511.628	2.10526	1.15362e-06	1.64484e-05	Psmb8	17	34416695	34420428	+	3381	protein_coding	proteasome (prosome, macropain) subunit, beta type 8 (large multifunctional peptidase 7) [Source:MGI Symbol;Acc:MGI:1346527]	-
ENSMUSG00000029378	3047.65	712.432	2.09674	1.15712e-06	1.6488e-05	Areg	5	91287458	91296291	+	1215	protein_coding	amphiregulin [Source:MGI Symbol;Acc:MGI:88068]	-
ENSMUSG00000096942	1636.4	377.332	2.11637	1.15996e-06	1.65183e-05	Rps19-ps6	12	110864548	110864985	+	438	processed_pseudogene	ribosomal protein S19, pseudogene 6 [Source:MGI Symbol;Acc:MGI:5011818]	-
ENSMUSG00000013483	2.32588	42.2303	-4.10088	1.16337e-06	1.65361e-05	Card14	11	119198594	119236201	+	4605	protein_coding	caspase recruitment domain family, member 14 [Source:MGI Symbol;Acc:MGI:2386258]	-
ENSMUSG00000034563	2.32588	42.2303	-4.10088	1.16337e-06	1.65361e-05	Ccpg1	9	72892711	72923622	+	7497	protein_coding	cell cycle progression 1 [Source:MGI Symbol;Acc:MGI:1196419]	-
ENSMUSG00000104626	39.0741	1.30204	4.80754	1.16337e-06	1.65361e-05	Gm42675	5	13598661	13602695	+	4035	TEC	predicted gene 42675 [Source:MGI Symbol;Acc:MGI:5662812]	-
ENSMUSG00000047777	311.941	1353.22	-2.1165	1.16869e-06	1.65935e-05	Phf13	4	152074090	152080715	-	3205	protein_coding	PHD finger protein 13 [Source:MGI Symbol;Acc:MGI:2446217]	-
ENSMUSG00000107000	21.8731	129.203	-2.5543	1.16915e-06	1.65935e-05	Gm43481	5	134295919	134299590	-	3672	TEC	predicted gene 43481 [Source:MGI Symbol;Acc:MGI:5663618]	-
ENSMUSG00000022571	789.654	176.527	2.16079	1.16957e-06	1.65935e-05	Pycrl	15	75788326	75793409	-	1339	protein_coding	pyrroline-5-carboxylate reductase-like [Source:MGI Symbol;Acc:MGI:1913444]	-
ENSMUSG00000043496	58.6205	5.13868	3.48793	1.17426e-06	1.66497e-05	Tril	6	53792453	53797815	-	5363	protein_coding	TLR4 interactor with leucine-rich repeats [Source:MGI Symbol;Acc:MGI:1914123]	-
ENSMUSG00000032839	56.2749	273.732	-2.27913	1.17932e-06	1.67111e-05	Trpc1	9	95587135	95632428	-	8030	protein_coding	transient receptor potential cation channel, subfamily C, member 1 [Source:MGI Symbol;Acc:MGI:109528]	-
ENSMUSG00000028649	1290.04	5453.73	-2.0797	1.18694e-06	1.68088e-05	Macf1	4	123243426	123578153	-	32385	protein_coding	microtubule-actin crosslinking factor 1 [Source:MGI Symbol;Acc:MGI:108559]	-
ENSMUSG00000048440	820.928	184.201	2.15545	1.20769e-06	1.70824e-05	Cyp4f16	17	32755532	32770772	+	3069	protein_coding	cytochrome P450, family 4, subfamily f, polypeptide 16 [Source:MGI Symbol;Acc:MGI:1917351]	-
ENSMUSG00000010607	2266.58	528.255	2.10103	1.20775e-06	1.70824e-05	Pigyl	9	22068142	22069654	+	777	protein_coding	phosphatidylinositol glycan anchor biosynthesis, class Y-like [Source:MGI Symbol;Acc:MGI:1913518]	-
ENSMUSG00000041324	217.337	951.608	-2.12965	1.20907e-06	1.70905e-05	Inhba	13	16186436	16206206	+	6390	protein_coding	inhibin beta-A [Source:MGI Symbol;Acc:MGI:96570]	-
ENSMUSG00000050050	20.3094	120.25	-2.55708	1.21418e-06	1.71523e-05	Ccdc158	5	92755813	92823130	-	6207	protein_coding	coiled-coil domain containing 158 [Source:MGI Symbol;Acc:MGI:2444555]	-
ENSMUSG00000041959	3414.34	801.963	2.08988	1.22293e-06	1.72652e-05	S100a10	3	93462387	93471950	+	1212	protein_coding	S100 calcium binding protein A10 (calpactin) [Source:MGI Symbol;Acc:MGI:1339468]	-
ENSMUSG00000020056	899.896	203.386	2.14507	1.22553e-06	1.72914e-05	Washc3	10	88036955	88082020	+	4536	protein_coding	WASH complex subunit 3 [Source:MGI Symbol;Acc:MGI:1914532]	-
ENSMUSG00000030201	706.778	3001.86	-2.08629	1.22659e-06	1.72957e-05	Lrp6	6	134423439	134543928	-	13672	protein_coding	low density lipoprotein receptor-related protein 6 [Source:MGI Symbol;Acc:MGI:1298218]	-
ENSMUSG00000041685	588.718	2505.61	-2.08923	1.24154e-06	1.74789e-05	Fcho2	13	98859911	98951957	-	12499	protein_coding	FCH domain only 2 [Source:MGI Symbol;Acc:MGI:3505790]	-
ENSMUSG00000027186	765.417	171.411	2.15823	1.24155e-06	1.74789e-05	Elf5	2	103242033	103281334	+	5877	protein_coding	E74-like factor 5 [Source:MGI Symbol;Acc:MGI:1335079]	-
ENSMUSG00000002768	1457.36	336.403	2.11481	1.24187e-06	1.74789e-05	Mea1	17	46989719	46994037	+	1844	protein_coding	male enhanced antigen 1 [Source:MGI Symbol;Acc:MGI:96957]	-
ENSMUSG00000046230	345.561	1486.23	-2.10416	1.24395e-06	1.74975e-05	Vps13a	19	16592730	16758297	-	17801	protein_coding	vacuolar protein sorting 13A [Source:MGI Symbol;Acc:MGI:2444304]	-
ENSMUSG00000029716	67.2209	6.41767	3.36977	1.2558e-06	1.76534e-05	Tfr2	5	137568102	137585743	+	4336	protein_coding	transferrin receptor 2 [Source:MGI Symbol;Acc:MGI:1354956]	-
ENSMUSG00000095620	85.2036	10.2547	3.04318	1.26485e-06	1.77697e-05	Csta2	16	36041838	36077810	+	639	protein_coding	cystatin A family member 2 [Source:MGI Symbol;Acc:MGI:1924020]	-
ENSMUSG00000038002	365.889	1571.93	-2.1026	1.26961e-06	1.78168e-05	Cramp1l	17	25180200	25234762	-	7877	protein_coding	cramped chromatin regulator homolog 1 [Source:MGI Symbol;Acc:MGI:1930190]	-
ENSMUSG00000027514	48.4564	2.58085	4.1809	1.27052e-06	1.78168e-05	Zbp1	2	173048405	173060716	-	3529	protein_coding	Z-DNA binding protein 1 [Source:MGI Symbol;Acc:MGI:1927449]	-
ENSMUSG00000025494	2355.71	551.277	2.09514	1.27053e-06	1.78168e-05	Sigirr	7	140671088	140680485	-	3043	protein_coding	single immunoglobulin and toll-interleukin 1 receptor (TIR) domain [Source:MGI Symbol;Acc:MGI:1344402]	-
ENSMUSG00000024290	652.048	2769.08	-2.0861	1.27238e-06	1.78319e-05	Rock1	18	10064401	10182045	-	18094	protein_coding	Rho-associated coiled-coil containing protein kinase 1 [Source:MGI Symbol;Acc:MGI:107927]	-
ENSMUSG00000034342	440.166	1881.45	-2.09534	1.27846e-06	1.79063e-05	Cbl	9	44054273	44145346	-	12345	protein_coding	Casitas B-lineage lymphoma [Source:MGI Symbol;Acc:MGI:88279]	-
ENSMUSG00000043003	230.629	1002.77	-2.11961	1.27936e-06	1.79079e-05	Rasef	4	73632816	73709231	-	5746	protein_coding	RAS and EF hand domain containing [Source:MGI Symbol;Acc:MGI:2448565]	-
ENSMUSG00000034297	458.93	1959.47	-2.09375	1.29409e-06	1.81031e-05	Med13	11	86157859	86248428	-	10840	protein_coding	mediator complex subunit 13 [Source:MGI Symbol;Acc:MGI:3029632]	-
ENSMUSG00000018846	555.098	2359.8	-2.08755	1.29781e-06	1.81038e-05	Pank3	11	35660311	35682112	+	7376	protein_coding	pantothenate kinase 3 [Source:MGI Symbol;Acc:MGI:2387464]	-
ENSMUSG00000028037	32.8192	1.38778e-17	8.08586	1.29886e-06	1.81038e-05	Ifi44	3	151436559	151455597	-	6129	protein_coding	interferon-induced protein 44 [Source:MGI Symbol;Acc:MGI:2443016]	-
ENSMUSG00002076924	1.54391	35.8352	-4.4145	1.29886e-06	1.81038e-05	-	7	45037955	45038108	+	154	snoRNA	-	-
ENSMUSG00000074215	32.8192	1.38778e-17	8.08586	1.29886e-06	1.81038e-05	Gm10643	8	84790190	84791766	-	1577	protein_coding	predicted gene 10643 [Source:MGI Symbol;Acc:MGI:3642507]	-
ENSMUSG00000098889	1.54391	35.8352	-4.4145	1.29886e-06	1.81038e-05	Gm27206	2	160585847	160593829	-	979	lncRNA	predicted gene 27206 [Source:MGI Symbol;Acc:MGI:5521049]	-
ENSMUSG00000073424	32.8192	1.38778e-17	8.08586	1.29886e-06	1.81038e-05	Cyp4f15	17	32904601	32922326	+	2282	protein_coding	cytochrome P450, family 4, subfamily f, polypeptide 15 [Source:MGI Symbol;Acc:MGI:2146921]	-
ENSMUSG00000039236	1397.94	323.613	2.11066	1.30583e-06	1.81898e-05	Isg20	7	78563172	78570144	+	1860	protein_coding	interferon-stimulated protein [Source:MGI Symbol;Acc:MGI:1928895]	-
ENSMUSG00000105095	98.4952	14.0918	2.79718	1.30806e-06	1.82099e-05	8430422M14Rik	3	36009585	36010406	-	822	TEC	RIKEN cDNA 8430422M14 gene [Source:MGI Symbol;Acc:MGI:1925753]	-
ENSMUSG00000039841	71.1302	335.124	-2.23375	1.31895e-06	1.83504e-05	Zfp800	6	28239926	28398004	-	4831	protein_coding	zinc finger protein 800 [Source:MGI Symbol;Acc:MGI:1889334]	-
ENSMUSG00000033554	293.177	58.8575	2.31475	1.33378e-06	1.85454e-05	Dph5	3	115681486	115728010	+	8027	protein_coding	diphthamide biosynthesis 5 [Source:MGI Symbol;Acc:MGI:1916990]	-
ENSMUSG00000032449	1624.67	6808.2	-2.06702	1.33992e-06	1.86196e-05	Slc25a36	9	96957014	96993210	-	9594	protein_coding	solute carrier family 25, member 36 [Source:MGI Symbol;Acc:MGI:1924909]	-
ENSMUSG00000020866	68.0028	322.334	-2.24237	1.34497e-06	1.86784e-05	Cacna1g	11	94299217	94365024	-	10137	protein_coding	calcium channel, voltage-dependent, T type, alpha 1G subunit [Source:MGI Symbol;Acc:MGI:1201678]	-
ENSMUSG00000009563	2554.3	601.159	2.08695	1.35363e-06	1.87874e-05	Tor2a	2	32647246	32652256	+	3050	protein_coding	torsin family 2, member A [Source:MGI Symbol;Acc:MGI:1353596]	-
ENSMUSG00000090516	179.026	31.9981	2.4808	1.36239e-06	1.88975e-05	Rps11-ps1	9	59379042	59379516	-	475	processed_pseudogene	ribosomal protein S11, pseudogene 1 [Source:MGI Symbol;Acc:MGI:3644744]	-
ENSMUSG00000100215	238.447	46.0673	2.36962	1.36398e-06	1.89025e-05	Gm8292	1	55374560	55374955	+	396	processed_pseudogene	predicted gene 8292 [Source:MGI Symbol;Acc:MGI:3648460]	-
ENSMUSG00000027210	53.9294	263.5	-2.28546	1.3644e-06	1.89025e-05	Meis2	2	115693545	115896320	-	12043	protein_coding	Meis homeobox 2 [Source:MGI Symbol;Acc:MGI:108564]	-
ENSMUSG00000028443	631.72	140.714	2.16583	1.36578e-06	1.89103e-05	Nudt2	4	41465151	41480926	+	845	protein_coding	nudix (nucleoside diphosphate linked moiety X)-type motif 2 [Source:MGI Symbol;Acc:MGI:1913651]	-
ENSMUSG00000074305	996.846	4183.67	-2.06916	1.36686e-06	1.89138e-05	Peak1	9	56108410	56325351	-	12351	protein_coding	pseudopodium-enriched atypical kinase 1 [Source:MGI Symbol;Acc:MGI:2442366]	-
ENSMUSG00000026875	2380.73	560.23	2.08714	1.37203e-06	1.89739e-05	Traf1	2	34831762	34851784	-	8819	protein_coding	TNF receptor-associated factor 1 [Source:MGI Symbol;Acc:MGI:101836]	-
ENSMUSG00000029436	17.1819	106.181	-2.61717	1.37498e-06	1.90034e-05	Mmp17	5	129661233	129688163	+	6619	protein_coding	matrix metallopeptidase 17 [Source:MGI Symbol;Acc:MGI:1346076]	-
ENSMUSG00000028234	37801.8	9066.93	2.05976	1.37608e-06	1.90071e-05	Rps20	4	3831334	3835665	-	4080	protein_coding	ribosomal protein S20 [Source:MGI Symbol;Acc:MGI:1914677]	-
ENSMUSG00000051910	11.7088	84.4378	-2.83479	1.38477e-06	1.91157e-05	Sox6	7	115070107	115638031	-	14832	protein_coding	SRY (sex determining region Y)-box 6 [Source:MGI Symbol;Acc:MGI:98368]	-
ENSMUSG00000020799	71.9121	7.69667	3.20835	1.39491e-06	1.92441e-05	Tekt1	11	72235548	72253268	-	1622	protein_coding	tektin 1 [Source:MGI Symbol;Acc:MGI:1333819]	-
ENSMUSG00000097787	204.827	38.3932	2.41278	1.39621e-06	1.92504e-05	2700046G09Rik	19	32366616	32368590	+	1647	lncRNA	RIKEN cDNA 2700046G09 gene [Source:MGI Symbol;Acc:MGI:1914438]	-
ENSMUSG00000025525	691.923	154.784	2.15974	1.41475e-06	1.94944e-05	Apool	X	111221031	111282452	+	3486	protein_coding	apolipoprotein O-like [Source:MGI Symbol;Acc:MGI:1915367]	-
ENSMUSG00000046785	508.187	2151.32	-2.08146	1.42159e-06	1.9574e-05	Epm2aip1	9	111100997	111108161	+	7165	protein_coding	EPM2A (laforin) interacting protein 1 [Source:MGI Symbol;Acc:MGI:1925031]	-
ENSMUSG00000036499	349.47	1490.07	-2.09166	1.42223e-06	1.9574e-05	Eea1	10	95776512	95881380	+	9592	protein_coding	early endosome antigen 1 [Source:MGI Symbol;Acc:MGI:2442192]	-
ENSMUSG00000029522	275.194	55.0205	2.32057	1.42413e-06	1.95883e-05	Pla2g1b	5	115604321	115612781	+	713	protein_coding	phospholipase A2, group IB, pancreas [Source:MGI Symbol;Acc:MGI:101842]	-
ENSMUSG00000036197	332.27	1419.73	-2.09468	1.42738e-06	1.96213e-05	Gxylt1	15	93137623	93173060	-	6722	protein_coding	glucoside xylosyltransferase 1 [Source:MGI Symbol;Acc:MGI:2684933]	-
ENSMUSG00000073616	2112.55	497.559	2.08586	1.44011e-06	1.97845e-05	Cops9	1	92564867	92569707	-	1499	protein_coding	COP9 signalosome subunit 9 [Source:MGI Symbol;Acc:MGI:1914165]	-
ENSMUSG00000064061	113.35	507.791	-2.16195	1.44209e-06	1.97999e-05	Dzip3	16	48744595	48814528	-	9081	protein_coding	DAZ interacting protein 3, zinc finger [Source:MGI Symbol;Acc:MGI:1917433]	-
ENSMUSG00000001089	385.436	1638.44	-2.08732	1.4449e-06	1.98191e-05	Luzp1	4	136197072	136282091	+	8112	protein_coding	leucine zipper protein 1 [Source:MGI Symbol;Acc:MGI:107629]	-
ENSMUSG00000018293	13225	3175.81	2.05805	1.44521e-06	1.98191e-05	Pfn1	11	70542676	70545470	-	2405	protein_coding	profilin 1 [Source:MGI Symbol;Acc:MGI:97549]	-
ENSMUSG00000039153	197.009	856.961	-2.12011	1.44829e-06	1.98384e-05	Runx2	17	44806874	45125684	-	8837	protein_coding	runt related transcription factor 2 [Source:MGI Symbol;Acc:MGI:99829]	-
ENSMUSG00000036850	1014.83	232.803	2.12364	1.44835e-06	1.98384e-05	Mrpl41	2	24864129	24865110	-	888	protein_coding	mitochondrial ribosomal protein L41 [Source:MGI Symbol;Acc:MGI:1333816]	-
ENSMUSG00000028635	57.8386	5.13868	3.46861	1.46378e-06	2.00378e-05	Edn2	4	120018403	120024557	+	1462	protein_coding	endothelin 2 [Source:MGI Symbol;Acc:MGI:95284]	-
ENSMUSG00000078974	1648.91	386.285	2.09353	1.46712e-06	2.00716e-05	Sec61g	11	16450530	16458484	-	2464	protein_coding	SEC61, gamma subunit [Source:MGI Symbol;Acc:MGI:1202066]	-
ENSMUSG00000041560	20898.2	5029.09	2.05499	1.46892e-06	2.00745e-05	Nop53	7	15670108	15679999	-	3847	protein_coding	NOP53 ribosome biogenesis factor [Source:MGI Symbol;Acc:MGI:2154441]	-
ENSMUSG00000046573	241.575	47.3464	2.34898	1.46908e-06	2.00745e-05	Lyrm4	13	36162378	36301509	-	2086	protein_coding	LYR motif containing 4 [Source:MGI Symbol;Acc:MGI:2683538]	-
ENSMUSG00000028282	86.7673	395.238	-2.18553	1.47547e-06	2.01499e-05	Casp8ap2	4	32615451	32653265	+	6826	protein_coding	caspase 8 associated protein 2 [Source:MGI Symbol;Acc:MGI:1349399]	-
ENSMUSG00000048442	84.4218	10.2547	3.0299	1.48438e-06	2.02594e-05	Smim5	11	115790792	115797095	+	1649	protein_coding	small integral membrane protein 5 [Source:MGI Symbol;Acc:MGI:1913778]	-
ENSMUSG00000021712	121.169	539.766	-2.15391	1.49604e-06	2.04066e-05	Trim23	13	104315305	104339880	+	5747	protein_coding	tripartite motif-containing 23 [Source:MGI Symbol;Acc:MGI:1933161]	-
ENSMUSG00000028125	161.825	28.1611	2.51887	1.49743e-06	2.04133e-05	Abca4	3	121838092	121973772	+	12022	protein_coding	ATP-binding cassette, sub-family A (ABC1), member 4 [Source:MGI Symbol;Acc:MGI:109424]	-
ENSMUSG00000019577	41.4196	207.223	-2.31861	1.5011e-06	2.04513e-05	Pdk4	6	5483351	5496309	-	3511	protein_coding	pyruvate dehydrogenase kinase, isoenzyme 4 [Source:MGI Symbol;Acc:MGI:1351481]	-
ENSMUSG00000014725	2387.76	565.346	2.07829	1.50199e-06	2.04513e-05	Adam28	14	68843476	68893291	-	9184	protein_coding	a disintegrin and metallopeptidase domain 28 [Source:MGI Symbol;Acc:MGI:105988]	-
ENSMUSG00000046402	1297.86	301.87	2.10382	1.51148e-06	2.05683e-05	Rbp1	9	98305014	98328628	+	2652	protein_coding	retinol binding protein 1, cellular [Source:MGI Symbol;Acc:MGI:97876]	-
ENSMUSG00000038402	117.26	523.139	-2.15604	1.51372e-06	2.05853e-05	Foxf2	13	31809799	31815386	+	2363	protein_coding	forkhead box F2 [Source:MGI Symbol;Acc:MGI:1347479]	-
ENSMUSG00000033382	292.395	1248.34	-2.09344	1.51452e-06	2.05853e-05	Trappc8	18	20950280	21029150	-	12045	protein_coding	trafficking protein particle complex 8 [Source:MGI Symbol;Acc:MGI:2443008]	-
ENSMUSG00000007041	9558.15	2299.69	2.05525	1.51653e-06	2.06004e-05	Clic1	17	35268942	35277725	+	1799	protein_coding	chloride intracellular channel 1 [Source:MGI Symbol;Acc:MGI:2148924]	-
ENSMUSG00000016487	573.863	2410.96	-2.07054	1.51878e-06	2.06188e-05	Ppfibp1	6	146789985	146933523	+	11135	protein_coding	PTPRF interacting protein, binding protein 1 (liprin beta 1) [Source:MGI Symbol;Acc:MGI:1914783]	-
ENSMUSG00000025612	496.459	2092.49	-2.07513	1.52191e-06	2.06451e-05	Bach1	16	87495833	87530234	+	6179	protein_coding	BTB and CNC homology 1, basic leucine zipper transcription factor 1 [Source:MGI Symbol;Acc:MGI:894680]	-
ENSMUSG00000038065	98.4952	443.84	-2.17019	1.52252e-06	2.06451e-05	Mturn	6	54658609	54680836	+	5695	protein_coding	maturin, neural progenitor differentiation regulator homolog (Xenopus) [Source:MGI Symbol;Acc:MGI:1915485]	-
ENSMUSG00000043673	9.36311	70.3687	-2.89041	1.52712e-06	2.06709e-05	Kcns3	12	11140203	11201057	-	3164	protein_coding	potassium voltage-gated channel, delayed-rectifier, subfamily S, member 3 [Source:MGI Symbol;Acc:MGI:1098804]	-
ENSMUSG00000037605	8.58122	70.3687	-3.01426	1.52712e-06	2.06709e-05	Adgrl3	5	81167985	81972980	+	17750	protein_coding	adhesion G protein-coupled receptor L3 [Source:MGI Symbol;Acc:MGI:2441950]	-
ENSMUSG00000069893	8.58122	70.3687	-3.01426	1.52712e-06	2.06709e-05	9930111J21Rik1	11	48836977	48870225	-	4895	protein_coding	RIKEN cDNA 9930111J21 gene 1 [Source:MGI Symbol;Acc:MGI:3041173]	-
ENSMUSG00000022641	474.567	2000.4	-2.07525	1.53321e-06	2.07412e-05	Bbx	16	50012207	50252753	-	14205	protein_coding	bobby sox HMG box containing [Source:MGI Symbol;Acc:MGI:1917758]	-
ENSMUSG00000028066	539.461	118.971	2.18009	1.54577e-06	2.08988e-05	Pmf1	3	88301450	88317638	-	4063	protein_coding	polyamine-modulated factor 1 [Source:MGI Symbol;Acc:MGI:1914287]	-
ENSMUSG00000034259	1693.48	397.796	2.08965	1.54737e-06	2.09081e-05	Exosc4	15	76211597	76214877	+	1945	protein_coding	exosome component 4 [Source:MGI Symbol;Acc:MGI:1923576]	-
ENSMUSG00000031723	845.166	193.154	2.12899	1.5538e-06	2.09827e-05	Txnl4b	8	110292524	110300683	+	1892	protein_coding	thioredoxin-like 4B [Source:MGI Symbol;Acc:MGI:2443724]	-
ENSMUSG00000035637	2994.48	713.711	2.06876	1.55817e-06	2.10293e-05	Grhpr	4	44981395	44990734	+	1603	protein_coding	glyoxylate reductase/hydroxypyruvate reductase [Source:MGI Symbol;Acc:MGI:1923488]	-
ENSMUSG00000019822	2261.1	535.929	2.07674	1.57502e-06	2.12361e-05	Smpd2	10	41361638	41366365	-	4468	protein_coding	sphingomyelin phosphodiesterase 2, neutral [Source:MGI Symbol;Acc:MGI:1278330]	-
ENSMUSG00000078776	88.331	11.5337	2.92705	1.57586e-06	2.12361e-05	9530053A07Rik	7	27828891	27864236	+	11843	protein_coding	RIKEN cDNA 9530053A07 gene [Source:MGI Symbol;Acc:MGI:2442118]	-
ENSMUSG00000022871	2136.79	506.512	2.07659	1.57626e-06	2.12361e-05	Fetub	16	22737084	22758528	+	1962	protein_coding	fetuin beta [Source:MGI Symbol;Acc:MGI:1890221]	-
ENSMUSG00000020010	811.546	185.48	2.1289	1.58102e-06	2.12878e-05	Vnn3	10	23727360	23745741	+	1811	protein_coding	vanin 3 [Source:MGI Symbol;Acc:MGI:1347055]	-
ENSMUSG00000001666	782.618	177.806	2.13747	1.58346e-06	2.13081e-05	Ddt	10	75607064	75609248	-	773	protein_coding	D-dopachrome tautomerase [Source:MGI Symbol;Acc:MGI:1298381]	-
ENSMUSG00000062997	20657.3	4997.12	2.04747	1.59473e-06	2.14472e-05	Rpl35	2	38891592	38895636	-	1241	protein_coding	ribosomal protein L35 [Source:MGI Symbol;Acc:MGI:1913739]	-
ENSMUSG00000043940	496.459	2084.81	-2.06983	1.60386e-06	2.15174e-05	Wdfy3	5	101980822	102217787	-	15346	protein_coding	WD repeat and FYVE domain containing 3 [Source:MGI Symbol;Acc:MGI:1096875]	-
ENSMUSG00000107802	1.38778e-17	29.4401	-7.92778	1.61305e-06	2.15174e-05	1700126G02Rik	6	143147123	143167174	-	725	lncRNA	RIKEN cDNA 1700126G02 gene [Source:MGI Symbol;Acc:MGI:1923898]	-
ENSMUSG00000038132	1.38778e-17	29.4401	-7.92778	1.61305e-06	2.15174e-05	Rbm24	13	46571910	46584571	+	3491	protein_coding	RNA binding motif protein 24 [Source:MGI Symbol;Acc:MGI:3610364]	-
ENSMUSG00000108709	0.76215	28.1611	-4.96761	1.61305e-06	2.15174e-05	4933431G14Rik	6	72097197	72100181	-	1670	lncRNA	RIKEN cDNA 4933431G14 gene [Source:MGI Symbol;Acc:MGI:1918515]	-
ENSMUSG00000118521	1.38778e-17	28.1611	-7.86392	1.61305e-06	2.15174e-05	Gm52948	2	84406895	84423184	-	305	processed_pseudogene	predicted gene, 52948 [Source:MGI Symbol;Acc:MGI:6388827]	-
ENSMUSG00000113775	1.38778e-17	28.1611	-7.86392	1.61305e-06	2.15174e-05	Gm48027	13	14345638	14349073	+	3436	lncRNA	predicted gene, 48027 [Source:MGI Symbol;Acc:MGI:6097341]	-
ENSMUSG00000114438	1.38778e-17	28.1611	-7.86392	1.61305e-06	2.15174e-05	Gm47827	13	112805673	112822230	-	414	lncRNA	predicted gene, 47827 [Source:MGI Symbol;Acc:MGI:6097022]	-
ENSMUSG00000090489	1.38778e-17	28.1611	-7.86392	1.61305e-06	2.15174e-05	Gm17415	1	93349422	93350210	+	789	processed_pseudogene	predicted gene, 17415 [Source:MGI Symbol;Acc:MGI:4937049]	-
ENSMUSG00000107990	1.38778e-17	28.1611	-7.86392	1.61305e-06	2.15174e-05	Gm7890	6	49057396	49057996	-	601	processed_pseudogene	predicted gene 7890 [Source:MGI Symbol;Acc:MGI:3645227]	-
ENSMUSG00000105643	1.38778e-17	28.1611	-7.86392	1.61305e-06	2.15174e-05	Gm42611	3	157685885	157689291	+	3407	TEC	predicted gene 42611 [Source:MGI Symbol;Acc:MGI:5662748]	-
ENSMUSG00000102570	1.38778e-17	29.4401	-7.92778	1.61305e-06	2.15174e-05	Gm37968	3	51397041	51400241	+	3201	TEC	predicted gene, 37968 [Source:MGI Symbol;Acc:MGI:5611196]	-
ENSMUSG00000065547	1.38778e-17	29.4401	-7.92778	1.61305e-06	2.15174e-05	Mir199a-1	9	21407791	21407860	-	70	miRNA	microRNA 199a-1 [Source:MGI Symbol;Acc:MGI:2676863]	-
ENSMUSG00000114689	0.76215	28.1611	-4.96761	1.61305e-06	2.15174e-05	Gm9465	13	98849582	98853018	-	570	lncRNA	predicted gene 9465 [Source:MGI Symbol;Acc:MGI:3779875]	-
ENSMUSG00002076820	1.38778e-17	29.4401	-7.92778	1.61305e-06	2.15174e-05	U6	13	64444251	64444338	-	88	snRNA	U6 spliceosomal RNA [Source:RFAM;Acc:RF00026]	-
ENSMUSG00000112458	206.391	39.6723	2.37658	1.63393e-06	2.17832e-05	Gm40773	10	117700575	117703980	+	1502	lncRNA	predicted gene, 40773 [Source:MGI Symbol;Acc:MGI:5623658]	-
ENSMUSG00000037570	1518.34	356.867	2.08877	1.63657e-06	2.17909e-05	Mcrs1	15	99140698	99149842	-	3506	protein_coding	microspherule protein 1 [Source:MGI Symbol;Acc:MGI:1858420]	-
ENSMUSG00000029162	2379.16	566.625	2.06982	1.63706e-06	2.17909e-05	Khk	5	31078775	31088592	+	1797	protein_coding	ketohexokinase [Source:MGI Symbol;Acc:MGI:1096353]	-
ENSMUSG00000113948	16981.9	4113.32	2.0456	1.63793e-06	2.17909e-05	Rpl17-ps3	12	67557530	67558085	+	556	processed_pseudogene	ribosomal protein L17, pseudogene 3 [Source:MGI Symbol;Acc:MGI:3642206]	-
ENSMUSG00000013584	12.4906	83.1588	-2.72061	1.6383e-06	2.17909e-05	Aldh1a2	9	71123071	71203525	+	2264	protein_coding	aldehyde dehydrogenase family 1, subfamily A2 [Source:MGI Symbol;Acc:MGI:107928]	-
ENSMUSG00000079297	4.67171	51.1834	-3.41361	1.63986e-06	2.1799e-05	Gm2223	X	32943124	32944473	+	1350	processed_pseudogene	predicted pseudogene 2223 [Source:MGI Symbol;Acc:MGI:3780393]	-
ENSMUSG00000059495	1928.03	7965.7	-2.04658	1.65686e-06	2.20124e-05	Arhgef12	9	42875138	43018534	-	13620	protein_coding	Rho guanine nucleotide exchange factor (GEF) 12 [Source:MGI Symbol;Acc:MGI:1916882]	-
ENSMUSG00000017713	388.563	83.1588	2.22302	1.65843e-06	2.20205e-05	Tha1	11	117758778	117764307	-	2910	protein_coding	threonine aldolase 1 [Source:MGI Symbol;Acc:MGI:1919026]	-
ENSMUSG00000023505	92.2403	12.8128	2.83893	1.65974e-06	2.20251e-05	Cdca3	6	124806510	124810664	+	2866	protein_coding	cell division cycle associated 3 [Source:MGI Symbol;Acc:MGI:1315198]	-
ENSMUSG00000026409	322.887	1368.57	-2.08304	1.66569e-06	2.20865e-05	Pfkfb2	1	130616919	130656990	-	7254	protein_coding	6-phosphofructo-2-kinase/fructose-2,6-biphosphatase 2 [Source:MGI Symbol;Acc:MGI:107815]	-
ENSMUSG00000061461	1935.85	459.188	2.07561	1.66629e-06	2.20865e-05	Smim20	5	53424425	53435882	+	2909	protein_coding	small integral membrane protein 20 [Source:MGI Symbol;Acc:MGI:1913528]	-
ENSMUSG00000024209	7.79933	65.2526	-3.04102	1.67258e-06	2.21443e-05	Acsbg3	17	57182477	57195904	+	2906	protein_coding	acyl-CoA synthetase bubblegum family member 3 [Source:MGI Symbol;Acc:MGI:1925875]	-
ENSMUSG00000086247	7.79933	65.2526	-3.04102	1.67258e-06	2.21443e-05	Gm15787	5	110302266	110324370	-	2992	lncRNA	predicted gene 15787 [Source:MGI Symbol;Acc:MGI:3783229]	-
ENSMUSG00000035181	359.635	1515.65	-2.07487	1.68575e-06	2.22978e-05	Heatr5a	12	51922654	52018104	-	20676	protein_coding	HEAT repeat containing 5A [Source:MGI Symbol;Acc:MGI:2444133]	-
ENSMUSG00000017418	200.136	860.798	-2.10385	1.68611e-06	2.22978e-05	Arl5b	2	15054206	15087267	+	10428	protein_coding	ADP-ribosylation factor-like 5B [Source:MGI Symbol;Acc:MGI:1923119]	-
ENSMUSG00000034390	523.042	2189.69	-2.06541	1.69043e-06	2.23385e-05	Cmip	8	117983803	118186169	+	6495	protein_coding	c-Maf inducing protein [Source:MGI Symbol;Acc:MGI:1921690]	-
ENSMUSG00000038822	82.0762	374.774	-2.18891	1.69113e-06	2.23385e-05	Hace1	10	45453925	45588441	+	12851	protein_coding	HECT domain and ankyrin repeat containing, E3 ubiquitin protein ligase 1 [Source:MGI Symbol;Acc:MGI:2446110]	-
ENSMUSG00000042686	19.5275	112.576	-2.51826	1.69882e-06	2.24271e-05	Jph1	1	17034784	17168113	-	4998	protein_coding	junctophilin 1 [Source:MGI Symbol;Acc:MGI:1891495]	-
ENSMUSG00000030313	68.7846	317.218	-2.20283	1.70774e-06	2.2532e-05	Dennd5b	6	148889569	149003178	-	18081	protein_coding	DENN/MADD domain containing 5B [Source:MGI Symbol;Acc:MGI:2444273]	-
ENSMUSG00000093674	55734.4	13560.1	2.03919	1.7127e-06	2.25845e-05	Rpl41	10	128383983	128385174	-	1168	protein_coding	ribosomal protein L41 [Source:MGI Symbol;Acc:MGI:1915195]	-
ENSMUSG00000033478	739.616	3074.77	-2.0554	1.71631e-06	2.26191e-05	Fam160b1	19	57349112	57378018	+	5951	protein_coding	family with sequence similarity 160, member B1 [Source:MGI Symbol;Acc:MGI:2147545]	-
ENSMUSG00000020566	3624.66	871.03	2.05694	1.71956e-06	2.2649e-05	Atp6v1c2	12	17334722	17379360	-	2174	protein_coding	ATPase, H+ transporting, lysosomal V1 subunit C2 [Source:MGI Symbol;Acc:MGI:1916025]	-
ENSMUSG00000046971	1521.47	359.425	2.08144	1.72646e-06	2.27267e-05	Pla2g4f	2	120130438	120144646	-	3203	protein_coding	phospholipase A2, group IVF [Source:MGI Symbol;Acc:MGI:2685493]	-
ENSMUSG00000071715	96.1496	14.0918	2.76246	1.73656e-06	2.28206e-05	Ncf4	15	78129001	78146780	+	2020	protein_coding	neutrophil cytosolic factor 4 [Source:MGI Symbol;Acc:MGI:109186]	-
ENSMUSG00000041741	15.6181	99.786	-2.66414	1.73656e-06	2.28206e-05	Pde3a	6	141194995	141453174	+	12737	protein_coding	phosphodiesterase 3A, cGMP inhibited [Source:MGI Symbol;Acc:MGI:1860764]	-
ENSMUSG00000100199	96.1496	14.0918	2.76246	1.73656e-06	2.28206e-05	Gm20324	15	82783281	82790019	+	1118	lncRNA	predicted gene, 20324 [Source:MGI Symbol;Acc:MGI:5012509]	-
ENSMUSG00000093803	3173.53	762.314	2.05751	1.74852e-06	2.29645e-05	Ppp2r3d	9	124195827	124204759	+	4751	protein_coding	protein phosphatase 2 (formerly 2A), regulatory subunit B'', delta [Source:MGI Symbol;Acc:MGI:1335093]	-
ENSMUSG00000038296	2638.74	631.855	2.06204	1.75597e-06	2.30493e-05	Galnt18	7	111070868	111379184	-	2575	protein_coding	polypeptide N-acetylgalactosaminyltransferase 18 [Source:MGI Symbol;Acc:MGI:2446239]	-
ENSMUSG00000034621	350.252	1474.72	-2.0735	1.7582e-06	2.30653e-05	Gpatch8	11	102366741	102447218	-	8178	protein_coding	G patch domain containing 8 [Source:MGI Symbol;Acc:MGI:1918667]	-
ENSMUSG00000029475	109.441	484.768	-2.14559	1.76217e-06	2.31042e-05	Kdm2b	5	123008728	123127886	-	10869	protein_coding	lysine (K)-specific demethylase 2B [Source:MGI Symbol;Acc:MGI:1354737]	-
ENSMUSG00000040268	542.588	2260.04	-2.05811	1.77539e-06	2.32643e-05	Plekha1	7	130467486	130515042	+	8527	protein_coding	pleckstrin homology domain containing, family A (phosphoinositide binding specific) member 1 [Source:MGI Symbol;Acc:MGI:2442213]	-
ENSMUSG00000040616	571.517	127.924	2.15875	1.77942e-06	2.33038e-05	Tmem51	4	141758303	141811615	-	1875	protein_coding	transmembrane protein 51 [Source:MGI Symbol;Acc:MGI:2384874]	-
ENSMUSG00000053830	7.01744	60.1365	-3.07297	1.8279e-06	2.38883e-05	Gm9923	10	72145151	72146986	+	1836	processed_pseudogene	predicted pseudogene 9923 [Source:MGI Symbol;Acc:MGI:3704365]	-
ENSMUSG00000102559	1.54391	34.5562	-4.36221	1.82875e-06	2.38883e-05	Gm37570	1	66804785	66807890	-	3106	TEC	predicted gene, 37570 [Source:MGI Symbol;Acc:MGI:5610798]	-
ENSMUSG00000100201	1.54391	34.5562	-4.36221	1.82875e-06	2.38883e-05	Gm29093	10	80423799	80425624	-	409	lncRNA	predicted gene 29093 [Source:MGI Symbol;Acc:MGI:5579799]	-
ENSMUSG00000117628	1.54391	34.5562	-4.36221	1.82875e-06	2.38883e-05	Gm50012	17	87277800	87282716	+	1878	lncRNA	predicted gene, 50012 [Source:MGI Symbol;Acc:MGI:6275301]	-
ENSMUSG00000037826	63.3116	295.475	-2.21979	1.82994e-06	2.38883e-05	Ppm1k	6	57483487	57512453	-	6022	protein_coding	protein phosphatase 1K (PP2C domain containing) [Source:MGI Symbol;Acc:MGI:2442111]	-
ENSMUSG00000019837	488.64	108.739	2.16701	1.83028e-06	2.38883e-05	Gtf3c6	10	40123699	40134104	-	2799	protein_coding	general transcription factor IIIC, polypeptide 6, alpha [Source:MGI Symbol;Acc:MGI:1914621]	-
ENSMUSG00000083621	369.799	79.3218	2.21971	1.83491e-06	2.39351e-05	Gm14586	X	51861219	51861626	-	408	processed_pseudogene	predicted gene 14586 [Source:MGI Symbol;Acc:MGI:3705507]	-
ENSMUSG00000031750	1121.94	263.5	2.08977	1.84377e-06	2.4037e-05	Il34	8	111468461	111532556	-	1959	protein_coding	interleukin 34 [Source:MGI Symbol;Acc:MGI:1923777]	-
ENSMUSG00000060860	4900.64	1189.5	2.04253	1.84782e-06	2.40761e-05	Ube2s	7	4797545	4815589	-	5141	protein_coding	ubiquitin-conjugating enzyme E2S [Source:MGI Symbol;Acc:MGI:1925141]	-
ENSMUSG00000022867	272.067	1149.85	-2.0788	1.8572e-06	2.41846e-05	Usp25	16	76810594	76913668	+	5411	protein_coding	ubiquitin specific peptidase 25 [Source:MGI Symbol;Acc:MGI:1353655]	-
ENSMUSG00000017723	122832	30059.3	2.0308	1.86489e-06	2.42711e-05	Wfdc2	2	164404333	164410430	+	1140	protein_coding	WAP four-disulfide core domain 2 [Source:MGI Symbol;Acc:MGI:1914951]	-
ENSMUSG00000041258	233.756	989.978	-2.08167	1.87377e-06	2.43728e-05	Zfp236	18	82611718	82711008	-	10476	protein_coding	zinc finger protein 236 [Source:MGI Symbol;Acc:MGI:1926950]	-
ENSMUSG00000024132	2787.29	671.504	2.05326	1.87689e-06	2.43996e-05	Eci1	17	24645615	24658322	+	2127	protein_coding	enoyl-Coenzyme A delta isomerase 1 [Source:MGI Symbol;Acc:MGI:94871]	-
ENSMUSG00000033111	662.994	150.946	2.13432	1.87923e-06	2.44162e-05	3830406C13Rik	14	10166532	10185590	-	4621	protein_coding	RIKEN cDNA 3830406C13 gene [Source:MGI Symbol;Acc:MGI:1917937]	-
ENSMUSG00000071793	99.277	442.561	-2.15463	1.88196e-06	2.44379e-05	2610005L07Rik	8	20016466	20055498	+	4163	transcribed_unprocessed_pseudogene	RIKEN cDNA 2610005L07 gene [Source:MGI Symbol;Acc:MGI:1914283]	-
ENSMUSG00000003444	724.76	166.295	2.12319	1.89165e-06	2.45498e-05	Med29	7	28085571	28092133	-	1281	protein_coding	mediator complex subunit 29 [Source:MGI Symbol;Acc:MGI:1914474]	-
ENSMUSG00000020271	677.067	2801.06	-2.04835	1.90053e-06	2.46511e-05	Fbxw11	11	32592724	32696816	+	4327	protein_coding	F-box and WD-40 domain protein 11 [Source:MGI Symbol;Acc:MGI:2144023]	-
ENSMUSG00000039771	792.782	182.922	2.11518	1.908e-06	2.4734e-05	Polr2j	5	136145485	136151801	+	1106	protein_coding	polymerase (RNA) II (DNA directed) polypeptide J [Source:MGI Symbol;Acc:MGI:109582]	-
ENSMUSG00000033467	805.291	186.759	2.10783	1.91701e-06	2.48368e-05	Crlf2	5	109702575	109706859	-	1495	protein_coding	cytokine receptor-like factor 2 [Source:MGI Symbol;Acc:MGI:1889506]	-
ENSMUSG00000040661	267.376	1126.83	-2.0747	1.92369e-06	2.49093e-05	Rad54l2	9	106565281	106666393	-	11828	protein_coding	RAD54 like 2 (S. cerevisiae) [Source:MGI Symbol;Acc:MGI:1933196]	-
ENSMUSG00000008140	5221.2	1271.36	2.03794	1.92697e-06	2.49378e-05	Emc10	7	44139361	44145953	-	2917	protein_coding	ER membrane protein complex subunit 10 [Source:MGI Symbol;Acc:MGI:1916933]	-
ENSMUSG00000028331	108.659	16.6498	2.69957	1.93025e-06	2.49661e-05	Trmo	4	46376505	46389437	-	2271	protein_coding	tRNA methyltransferase O [Source:MGI Symbol;Acc:MGI:1922003]	-
ENSMUSG00000022314	703.65	2904.66	-2.0452	1.93226e-06	2.49781e-05	Rad21	15	51825636	51855143	-	4232	protein_coding	RAD21 cohesin complex component [Source:MGI Symbol;Acc:MGI:108016]	-
ENSMUSG00000118264	183.717	34.5562	2.40747	1.93564e-06	2.50077e-05	Rps15-ps3	18	64421206	64424891	+	1258	transcribed_processed_pseudogene	ribosomal protein S15, pseudogene 3 [Source:MGI Symbol;Acc:MGI:3645421]	-
ENSMUSG00000021242	136580	33507.6	2.02718	1.93852e-06	2.50309e-05	Npc2	12	84801336	84819926	-	5438	protein_coding	NPC intracellular cholesterol transporter 2 [Source:MGI Symbol;Acc:MGI:1915213]	-
ENSMUSG00000031342	110.223	486.047	-2.13914	1.94311e-06	2.50761e-05	Gpm6b	X	165021907	165171984	+	5600	protein_coding	glycoprotein m6b [Source:MGI Symbol;Acc:MGI:107672]	-
ENSMUSG00000028403	214.21	910.679	-2.08713	1.95042e-06	2.51562e-05	Zdhhc21	4	82716975	82778195	-	12972	protein_coding	zinc finger, DHHC domain containing 21 [Source:MGI Symbol;Acc:MGI:1915518]	-
ENSMUSG00000028518	163.389	702.2	-2.10254	1.95435e-06	2.51928e-05	Prkaa2	4	104887071	104967087	-	7969	protein_coding	protein kinase, AMP-activated, alpha 2 catalytic subunit [Source:MGI Symbol;Acc:MGI:1336173]	-
ENSMUSG00000031548	56.2749	264.779	-2.23117	1.95743e-06	2.52e-05	Sfrp1	8	23901518	23939648	+	4372	protein_coding	secreted frizzled-related protein 1 [Source:MGI Symbol;Acc:MGI:892014]	-
ENSMUSG00000070343	494.113	110.018	2.16622	1.95802e-06	2.52e-05	Gm10288	3	146544566	146545102	-	537	processed_pseudogene	predicted gene 10288 [Source:MGI Symbol;Acc:MGI:3704227]	-
ENSMUSG00000071711	6908.44	1687.04	2.03381	1.95902e-06	2.52e-05	Mpst	15	78290616	78298213	+	2143	protein_coding	mercaptopyruvate sulfurtransferase [Source:MGI Symbol;Acc:MGI:2179733]	-
ENSMUSG00000021453	8538.61	2087.37	2.03227	1.95929e-06	2.52e-05	Gadd45g	13	52000714	52002504	+	1173	protein_coding	growth arrest and DNA-damage-inducible 45 gamma [Source:MGI Symbol;Acc:MGI:1346325]	-
ENSMUSG00000037885	351.816	1467.05	-2.05955	1.97666e-06	2.54091e-05	Stk35	2	129642437	129674207	+	6195	protein_coding	serine/threonine kinase 35 [Source:MGI Symbol;Acc:MGI:1914583]	-
ENSMUSG00000003531	2407.31	580.694	2.05141	1.98107e-06	2.54516e-05	Dgcr6	16	17870724	17889496	+	2985	protein_coding	DiGeorge syndrome critical region gene 6 [Source:MGI Symbol;Acc:MGI:1202877]	-
ENSMUSG00000003378	4831.06	1177.99	2.03593	1.98711e-06	2.55149e-05	Grik5	7	24709274	24771771	-	5168	protein_coding	glutamate receptor, ionotropic, kainate 5 (gamma 2) [Source:MGI Symbol;Acc:MGI:95818]	-
ENSMUSG00000032035	107.877	477.094	-2.14331	1.99569e-06	2.56108e-05	Ets1	9	32547517	32669116	+	8476	protein_coding	E26 avian leukemia oncogene 1, 5' domain [Source:MGI Symbol;Acc:MGI:95455]	-
ENSMUSG00000020895	591.063	134.319	2.13693	2.0042e-06	2.57056e-05	Tmem107	11	68961632	68964119	+	1369	protein_coding	transmembrane protein 107 [Source:MGI Symbol;Acc:MGI:1914160]	-
ENSMUSG00000045128	73454.4	18055.8	2.02438	2.00573e-06	2.5711e-05	Rpl18a	8	71347366	71350056	-	1739	protein_coding	ribosomal protein L18A [Source:MGI Symbol;Acc:MGI:1924058]	-
ENSMUSG00000058672	1449.54	345.356	2.06917	2.01469e-06	2.58114e-05	Tubb2a	13	34258257	34261990	-	1610	protein_coding	tubulin, beta 2A class IIA [Source:MGI Symbol;Acc:MGI:107861]	-
ENSMUSG00000040195	99.277	440.003	-2.14627	2.01694e-06	2.58258e-05	Nemp1	10	127502770	127536918	+	7822	protein_coding	nuclear envelope integral membrane protein 1 [Source:MGI Symbol;Acc:MGI:2446113]	-
ENSMUSG00000022150	602.791	2485.14	-2.04332	2.02265e-06	2.58845e-05	Dab2	15	6329269	6470193	+	7342	protein_coding	disabled 2, mitogen-responsive phosphoprotein [Source:MGI Symbol;Acc:MGI:109175]	-
ENSMUSG00000115205	69.5665	7.69667	3.1606	2.02547e-06	2.59061e-05	Gm16374	15	4914602	4915600	+	999	processed_pseudogene	predicted pseudogene 16374 [Source:MGI Symbol;Acc:MGI:3648759]	-
ENSMUSG00000022973	157.916	680.457	-2.10628	2.02694e-06	2.59106e-05	Synj1	16	90732980	90808196	-	8085	protein_coding	synaptojanin 1 [Source:MGI Symbol;Acc:MGI:1354961]	-
ENSMUSG00000073002	1875.65	450.235	2.05843	2.02963e-06	2.59305e-05	Vamp5	6	72345777	72357451	-	2707	protein_coding	vesicle-associated membrane protein 5 [Source:MGI Symbol;Acc:MGI:1858622]	-
ENSMUSG00000023972	977.299	3999.49	-2.03277	2.03583e-06	2.59953e-05	Ptk7	17	46875397	46940430	-	5384	protein_coding	PTK7 protein tyrosine kinase 7 [Source:MGI Symbol;Acc:MGI:1918711]	-
ENSMUSG00000020766	3552.73	863.356	2.04079	2.03973e-06	2.60307e-05	Galk1	11	115899283	115903545	-	1406	protein_coding	galactokinase 1 [Source:MGI Symbol;Acc:MGI:95730]	-
ENSMUSG00000034880	3022.63	732.897	2.044	2.06034e-06	2.6279e-05	Mrpl34	8	71917603	71918391	+	607	protein_coding	mitochondrial ribosomal protein L34 [Source:MGI Symbol;Acc:MGI:2137227]	-
ENSMUSG00000087141	7.79933	63.9736	-3.01251	2.06249e-06	2.62822e-05	Plcxd2	16	45779626	45830581	-	7140	protein_coding	phosphatidylinositol-specific phospholipase C, X domain containing 2 [Source:MGI Symbol;Acc:MGI:3647874]	-
ENSMUSG00000025934	19946.6	4905.03	2.02379	2.06287e-06	2.62822e-05	Gsta3	1	21310813	21335885	+	4344	protein_coding	glutathione S-transferase, alpha 3 [Source:MGI Symbol;Acc:MGI:95856]	-
ENSMUSG00000031207	2752.89	11200.3	-2.02446	2.07008e-06	2.63594e-05	Msn	X	95139648	95212158	+	6327	protein_coding	moesin [Source:MGI Symbol;Acc:MGI:97167]	-
ENSMUSG00000003559	260.339	53.7415	2.27442	2.07191e-06	2.63682e-05	As3mt	19	46695897	46729538	+	3212	protein_coding	arsenite methyltransferase [Source:MGI Symbol;Acc:MGI:1929882]	-
ENSMUSG00000021905	809.201	188.038	2.10497	2.07405e-06	2.63808e-05	Dph3	14	31802523	31807686	-	3592	protein_coding	diphthamine biosynthesis 3 [Source:MGI Symbol;Acc:MGI:1922658]	-
ENSMUSG00000057411	1591.84	381.169	2.06195	2.08162e-06	2.64624e-05	Antkmt	17	26009054	26011875	-	2279	protein_coding	adenine nucleotide translocase lysine methyltransferase [Source:MGI Symbol;Acc:MGI:2384888]	-
ENSMUSG00000014313	6706.73	1644.83	2.02761	2.09944e-06	2.66741e-05	Cox6c	15	35926032	35938392	-	3567	protein_coding	cytochrome c oxidase subunit 6C [Source:MGI Symbol;Acc:MGI:104614]	-
ENSMUSG00000083716	275.976	57.5785	2.25921	2.10992e-06	2.67924e-05	Gm13436	2	36697838	36698404	-	567	processed_pseudogene	predicted gene 13436 [Source:MGI Symbol;Acc:MGI:3651005]	-
ENSMUSG00000030086	459.712	102.344	2.16636	2.11539e-06	2.68471e-05	Chchd6	6	89360128	89572634	-	2529	protein_coding	coiled-coil-helix-coiled-coil-helix domain containing 6 [Source:MGI Symbol;Acc:MGI:1913348]	-
ENSMUSG00000070473	25945.8	6393.8	2.02074	2.11726e-06	2.6856e-05	Cldn3	5	135015068	135016326	+	1259	protein_coding	claudin 3 [Source:MGI Symbol;Acc:MGI:1329044]	-
ENSMUSG00000048388	4.67171	49.9044	-3.37717	2.12165e-06	2.6882e-05	Fam171b	2	83642980	83713830	+	5744	protein_coding	family with sequence similarity 171, member B [Source:MGI Symbol;Acc:MGI:2444579]	-
ENSMUSG00000043340	4.67171	49.9044	-3.37717	2.12165e-06	2.6882e-05	6530409C15Rik	6	28215554	28260861	+	2013	lncRNA	RIKEN cDNA 6530409C15 gene [Source:MGI Symbol;Acc:MGI:1923474]	-
ENSMUSG00000047412	258.775	1083.35	-2.06507	2.13397e-06	2.70028e-05	Zbtb44	9	30941940	30987181	+	9341	protein_coding	zinc finger and BTB domain containing 44 [Source:MGI Symbol;Acc:MGI:1925123]	-
ENSMUSG00000040865	356.507	1479.84	-2.05297	2.13441e-06	2.70028e-05	Ino80d	1	62997577	63153826	-	17713	protein_coding	INO80 complex subunit D [Source:MGI Symbol;Acc:MGI:3027003]	-
ENSMUSG00000061436	145.406	625.46	-2.10367	2.13471e-06	2.70028e-05	Hipk2	6	38671325	38853099	-	8836	protein_coding	homeodomain interacting protein kinase 2 [Source:MGI Symbol;Acc:MGI:1314872]	-
ENSMUSG00000026154	479.258	107.46	2.15611	2.13597e-06	2.70039e-05	Sdhaf4	1	24035020	24044737	-	874	protein_coding	succinate dehydrogenase complex assembly factor 4 [Source:MGI Symbol;Acc:MGI:1915252]	-
ENSMUSG00000097448	36.7285	1.30204	4.71856	2.1457e-06	2.70673e-05	Platr22	1	136623949	136653880	+	1617	lncRNA	pluripotency associated transcript 22 [Source:MGI Symbol;Acc:MGI:4439804]	-
ENSMUSG00000087034	3.10785	39.6723	-3.61376	2.1457e-06	2.70673e-05	Cbfa2t2-ps1	5	60388826	60389555	+	730	processed_pseudogene	CBFA2/RUNX1 translocation partner 2, pseudogene 1 [Source:MGI Symbol;Acc:MGI:1333788]	-
ENSMUSG00000032013	36.7285	1.30204	4.71856	2.1457e-06	2.70673e-05	Trim29	9	43222145	43247412	+	3473	protein_coding	tripartite motif-containing 29 [Source:MGI Symbol;Acc:MGI:1919419]	-
ENSMUSG00000021541	36.7285	1.30204	4.71856	2.1457e-06	2.70673e-05	Trpc7	13	56920926	57043806	-	3879	protein_coding	transient receptor potential cation channel, subfamily C, member 7 [Source:MGI Symbol;Acc:MGI:1349470]	-
ENSMUSG00000035093	1842.03	7486.07	-2.02282	2.14958e-06	2.70984e-05	Secisbp2l	2	125578906	125624790	-	8222	protein_coding	SECIS binding protein 2-like [Source:MGI Symbol;Acc:MGI:1917604]	-
ENSMUSG00000011254	157.134	28.1611	2.47647	2.15052e-06	2.70984e-05	Thg1l	11	45837670	45846321	-	3015	protein_coding	tRNA-histidine guanylyltransferase 1-like (S. cerevisiae) [Source:MGI Symbol;Acc:MGI:1913878]	-
ENSMUSG00000030272	2054.69	496.28	2.04951	2.15425e-06	2.71306e-05	Camk1	6	113311085	113320945	-	5975	protein_coding	calcium/calmodulin-dependent protein kinase I [Source:MGI Symbol;Acc:MGI:1098535]	-
ENSMUSG00000053774	464.403	1915.98	-2.04427	2.15983e-06	2.7186e-05	Ubxn7	16	32151075	32212565	+	12655	protein_coding	UBX domain protein 7 [Source:MGI Symbol;Acc:MGI:2146388]	-
ENSMUSG00000029408	369.017	80.6008	2.19361	2.16703e-06	2.72616e-05	Abcb9	5	124199593	124233861	-	5601	protein_coding	ATP-binding cassette, sub-family B (MDR/TAP), member 9 [Source:MGI Symbol;Acc:MGI:1861729]	-
ENSMUSG00000024829	1009.36	237.919	2.08449	2.17062e-06	2.72918e-05	Mrpl21	19	3332901	3342837	+	2011	protein_coding	mitochondrial ribosomal protein L21 [Source:MGI Symbol;Acc:MGI:2660674]	-
ENSMUSG00000033209	56.2749	263.5	-2.22419	2.19333e-06	2.75624e-05	Ttc28	5	111027669	111437646	+	12315	protein_coding	tetratricopeptide repeat domain 28 [Source:MGI Symbol;Acc:MGI:2140873]	-
ENSMUSG00000095304	942.898	222.571	2.08241	2.21472e-06	2.78159e-05	Plac9a	14	25887930	25903524	-	1751	protein_coding	placenta specific 9a [Source:MGI Symbol;Acc:MGI:2663998]	-
ENSMUSG00000039670	1027.34	243.035	2.07929	2.24436e-06	2.81727e-05	Oxld1	11	120347432	120348894	-	813	protein_coding	oxidoreductase like domain containing 1 [Source:MGI Symbol;Acc:MGI:1913681]	-
ENSMUSG00000040133	20.3094	115.134	-2.49441	2.24644e-06	2.81835e-05	Gpr176	2	118107591	118203900	-	3899	protein_coding	G protein-coupled receptor 176 [Source:MGI Symbol;Acc:MGI:2685858]	-
ENSMUSG00000034602	895.986	3654.16	-2.0278	2.25666e-06	2.82963e-05	Mon2	10	122827965	122912410	-	14041	protein_coding	MON2 homolog, regulator of endosome to Golgi trafficking [Source:MGI Symbol;Acc:MGI:1914324]	-
ENSMUSG00000068284	260.339	1087.18	-2.06149	2.26163e-06	2.83432e-05	Usf3	16	43993609	44047828	+	13050	protein_coding	upstream transcription factor family member 3 [Source:MGI Symbol;Acc:MGI:2685454]	-
ENSMUSG00000045055	869.403	204.665	2.0863	2.26321e-06	2.83475e-05	Rpsa-ps2	10	128612240	128613119	-	880	processed_pseudogene	ribosomal protein SA, pseudogene 2 [Source:MGI Symbol;Acc:MGI:3643356]	-
ENSMUSG00000077737	64.8754	6.41767	3.31864	2.26756e-06	2.83865e-05	Snord72	15	5147886	5147966	+	81	snoRNA	small nucleolar RNA, C/D box 72 [Source:MGI Symbol;Acc:MGI:3819555]	-
ENSMUSG00000000902	2634.05	642.087	2.0363	2.29756e-06	2.87338e-05	Smarcb1	10	75732603	75757451	-	7930	protein_coding	SWI/SNF related, matrix associated, actin dependent regulator of chromatin, subfamily b, member 1 [Source:MGI Symbol;Acc:MGI:1328366]	-
ENSMUSG00000027602	8956.9	2212.71	2.01714	2.29781e-06	2.87338e-05	Map1lc3a	2	155118217	155119993	+	1181	protein_coding	microtubule-associated protein 1 light chain 3 alpha [Source:MGI Symbol;Acc:MGI:1915661]	-
ENSMUSG00000118559	12.4906	80.6008	-2.67559	2.29996e-06	2.87451e-05	A930007A09Rik	16	13572430	13576401	+	3972	protein_coding	RIKEN cDNA A930007A09 gene [Source:MGI Symbol;Acc:MGI:3045309]	-
ENSMUSG00000020170	458.93	1887.84	-2.04003	2.30142e-06	2.87478e-05	Frs2	10	116905332	116984439	-	8747	protein_coding	fibroblast growth factor receptor substrate 2 [Source:MGI Symbol;Acc:MGI:1100860]	-
ENSMUSG00000098176	250.175	51.1834	2.28723	2.30652e-06	2.87957e-05	Ccdc166	15	75851721	75854304	-	2584	protein_coding	coiled-coil domain containing 166 [Source:MGI Symbol;Acc:MGI:1925902]	-
ENSMUSG00000001039	193.881	37.1142	2.38235	2.31391e-06	2.88481e-05	B9d1	11	61395970	61403757	+	1593	protein_coding	B9 protein domain 1 [Source:MGI Symbol;Acc:MGI:1351471]	-
ENSMUSG00000037085	193.881	37.1142	2.38235	2.31391e-06	2.88481e-05	Trmt12	15	58744523	58748976	+	4454	protein_coding	tRNA methyltransferase 12 [Source:MGI Symbol;Acc:MGI:1915510]	-
ENSMUSG00000028684	2390.89	581.973	2.03837	2.31448e-06	2.88481e-05	Urod	4	116847162	116851610	-	2591	protein_coding	uroporphyrinogen decarboxylase [Source:MGI Symbol;Acc:MGI:98916]	-
ENSMUSG00000026339	284.577	1181.83	-2.05355	2.31754e-06	2.88707e-05	Ccdc93	1	121358778	121434189	+	11445	protein_coding	coiled-coil domain containing 93 [Source:MGI Symbol;Acc:MGI:1918079]	-
ENSMUSG00000026276	30.4736	156.063	-2.35079	2.33396e-06	2.90594e-05	Septin2	1	93406686	93437982	+	7979	protein_coding	septin 2 [Source:MGI Symbol;Acc:MGI:97298]	-
ENSMUSG00000069895	236.102	988.699	-2.06541	2.3374e-06	2.90865e-05	Atxn1l	8	110453083	110464371	-	7526	protein_coding	ataxin 1-like [Source:MGI Symbol;Acc:MGI:3694797]	-
ENSMUSG00000037486	363.544	1499.02	-2.04336	2.34978e-06	2.92247e-05	Asxl2	12	3476857	3556852	+	15941	protein_coding	ASXL transcriptional regulator 2 [Source:MGI Symbol;Acc:MGI:1922552]	-
ENSMUSG00000040269	745.87	173.969	2.09955	2.35117e-06	2.92262e-05	Mrps28	3	8867206	8988978	-	783	protein_coding	mitochondrial ribosomal protein S28 [Source:MGI Symbol;Acc:MGI:1913480]	-
ENSMUSG00000001289	9686.37	2398.17	2.01398	2.36524e-06	2.93852e-05	Pfdn5	15	102234551	102240308	+	1394	protein_coding	prefoldin 5 [Source:MGI Symbol;Acc:MGI:1928753]	-
ENSMUSG00000098332	286.14	60.1365	2.24876	2.36772e-06	2.94002e-05	Pigbos1	9	72947000	72950061	+	2999	protein_coding	Pigb opposite strand 1 [Source:MGI Symbol;Acc:MGI:1913614]	-
ENSMUSG00000019494	3941.31	970.793	2.02134	2.38697e-06	2.96231e-05	Cops6	5	138159333	138162908	+	2525	protein_coding	COP9 signalosome subunit 6 [Source:MGI Symbol;Acc:MGI:1349439]	-
ENSMUSG00000063663	141.497	603.717	-2.09191	2.40818e-06	2.98703e-05	Brwd3	X	107780622	107877978	-	12692	protein_coding	bromodomain and WD repeat domain containing 3 [Source:MGI Symbol;Acc:MGI:3029414]	-
ENSMUSG00000032226	82.0762	10.2547	2.98931	2.41223e-06	2.99043e-05	Gcnt3	9	69938778	69945370	-	4301	protein_coding	glucosaminyl (N-acetyl) transferase 3, mucin type [Source:MGI Symbol;Acc:MGI:1919327]	-
ENSMUSG00000041247	4902.99	1211.25	2.01709	2.42639e-06	3.00637e-05	Lamp3	16	19472128	19525125	-	3356	protein_coding	lysosomal-associated membrane protein 3 [Source:MGI Symbol;Acc:MGI:2441659]	-
ENSMUSG00000028670	3219.66	790.452	2.02604	2.42878e-06	3.00771e-05	Lypla2	4	135695535	135699937	-	2054	protein_coding	lysophospholipase 2 [Source:MGI Symbol;Acc:MGI:1347000]	-
ENSMUSG00000035164	79.7306	354.309	-2.14968	2.43653e-06	3.01367e-05	Zc3h12c	9	52022644	52079872	-	6845	protein_coding	zinc finger CCCH type containing 12C [Source:MGI Symbol;Acc:MGI:3026959]	-
ENSMUSG00000018068	78.9488	354.309	-2.16387	2.43653e-06	3.01367e-05	Ints2	11	86101507	86148401	-	10609	protein_coding	integrator complex subunit 2 [Source:MGI Symbol;Acc:MGI:1917672]	-
ENSMUSG00000048271	848.293	3443.12	-2.02089	2.43872e-06	3.01367e-05	Rbm33	5	28522119	28624237	+	12502	protein_coding	RNA binding motif protein 33 [Source:MGI Symbol;Acc:MGI:1919670]	-
ENSMUSG00000059291	42961.3	10690	2.00677	2.43884e-06	3.01367e-05	Rpl11	4	135755576	135780739	-	2697	protein_coding	ribosomal protein L11 [Source:MGI Symbol;Acc:MGI:1914275]	-
ENSMUSG00000020708	2459.69	601.159	2.03251	2.44194e-06	3.01589e-05	Psmc5	11	106146980	106153946	+	1394	protein_coding	protease (prosome, macropain) 26S subunit, ATPase 5 [Source:MGI Symbol;Acc:MGI:105047]	-
ENSMUSG00000116116	184.499	35.8352	2.3613	2.47089e-06	3.05e-05	Gm671	15	101293308	101310192	-	777	lncRNA	predicted gene 671 [Source:MGI Symbol;Acc:MGI:2685517]	-
ENSMUSG00000056899	268.939	56.2995	2.25432	2.47507e-06	3.05352e-05	Immp2l	12	41074089	42002371	+	1832	protein_coding	IMP2 inner mitochondrial membrane peptidase-like (S. cerevisiae) [Source:MGI Symbol;Acc:MGI:2135611]	-
ENSMUSG00000040785	864.712	3503.23	-2.0182	2.48485e-06	3.06394e-05	Ttc3	16	94171477	94270202	+	16220	protein_coding	tetratricopeptide repeat domain 3 [Source:MGI Symbol;Acc:MGI:1276539]	-
ENSMUSG00000008153	19.5275	110.018	-2.48513	2.4962e-06	3.07628e-05	Clstn3	6	124407540	124441753	-	5867	protein_coding	calsyntenin 3 [Source:MGI Symbol;Acc:MGI:2178323]	-
ENSMUSG00000018334	174.335	735.455	-2.07581	2.49802e-06	3.07629e-05	Ksr1	11	78904266	79037233	-	7103	protein_coding	kinase suppressor of ras 1 [Source:MGI Symbol;Acc:MGI:105051]	-
ENSMUSG00000081051	9329.06	2317.59	2.00907	2.49889e-06	3.07629e-05	Gm15427	1	95426346	95426876	+	531	processed_pseudogene	predicted pseudogene 15427 [Source:MGI Symbol;Acc:MGI:3642341]	-
ENSMUSG00000022575	3130.53	769.988	2.02338	2.53472e-06	3.11873e-05	Gsdmd	15	75734176	75739257	+	2377	protein_coding	gasdermin D [Source:MGI Symbol;Acc:MGI:1916396]	-
ENSMUSG00000030793	345.561	75.4847	2.19339	2.54046e-06	3.12413e-05	Pycard	7	127588880	127593039	-	3800	protein_coding	PYD and CARD domain containing [Source:MGI Symbol;Acc:MGI:1931465]	-
ENSMUSG00000019831	1.54391	33.2771	-4.30796	2.58666e-06	3.1758e-05	Wasf1	10	40759471	40814566	+	2854	protein_coding	WASP family, member 1 [Source:MGI Symbol;Acc:MGI:1890563]	-
ENSMUSG00000036006	1.54391	33.2771	-4.30796	2.58666e-06	3.1758e-05	Ripor2	13	24685508	24917799	+	11825	protein_coding	RHO family interacting cell polarization regulator 2 [Source:MGI Symbol;Acc:MGI:2444879]	-
ENSMUSG00000104969	1.54391	33.2771	-4.30796	2.58666e-06	3.1758e-05	Gm43445	3	143902933	143905023	-	2091	lncRNA	predicted gene 43445 [Source:MGI Symbol;Acc:MGI:5663582]	-
ENSMUSG00000041729	501.15	113.855	2.1372	2.588e-06	3.1758e-05	Coro2b	9	62326774	62444326	-	5919	protein_coding	coronin, actin binding protein, 2B [Source:MGI Symbol;Acc:MGI:2444283]	-
ENSMUSG00000038181	483.949	1973.54	-2.02751	2.60231e-06	3.19165e-05	Chpf2	5	24791739	24799554	+	5588	protein_coding	chondroitin polymerizing factor 2 [Source:MGI Symbol;Acc:MGI:1917522]	-
ENSMUSG00000089876	1389.34	336.403	2.04586	2.6055e-06	3.19386e-05	Tmem102	11	69694429	69696450	-	1933	protein_coding	transmembrane protein 102 [Source:MGI Symbol;Acc:MGI:1921591]	-
ENSMUSG00000023966	311.941	67.8106	2.20025	2.64145e-06	3.2362e-05	Rsph9	17	46432961	46455142	-	1602	protein_coding	radial spoke head 9 homolog (Chlamydomonas) [Source:MGI Symbol;Acc:MGI:1922814]	-
ENSMUSG00000062627	262.685	1084.62	-2.04516	2.64401e-06	3.23761e-05	Mysm1	4	94830277	94867337	-	8946	protein_coding	myb-like, SWIRM and MPN domains 1 [Source:MGI Symbol;Acc:MGI:2444584]	-
ENSMUSG00000015289	912.405	217.455	2.06853	2.65069e-06	3.24406e-05	Lage3	X	73394882	73397224	-	2021	protein_coding	L antigen family, member 3 [Source:MGI Symbol;Acc:MGI:1913442]	-
ENSMUSG00000036820	3492.52	863.356	2.01614	2.65495e-06	3.24755e-05	Amdhd2	17	24374807	24382740	-	3659	protein_coding	amidohydrolase domain containing 2 [Source:MGI Symbol;Acc:MGI:2443978]	-
ENSMUSG00000008730	1049.23	4218.2	-2.00714	2.66295e-06	3.25444e-05	Hipk1	3	103647131	103698879	-	10914	protein_coding	homeodomain interacting protein kinase 1 [Source:MGI Symbol;Acc:MGI:1314873]	-
ENSMUSG00000034593	137.588	584.531	-2.0857	2.66539e-06	3.25444e-05	Myo5a	9	74978297	75130970	+	14803	protein_coding	myosin VA [Source:MGI Symbol;Acc:MGI:105976]	-
ENSMUSG00000063524	43328	10843.5	1.99846	2.66577e-06	3.25444e-05	Eno1	4	150321178	150333336	+	5379	protein_coding	enolase 1, alpha non-neuron [Source:MGI Symbol;Acc:MGI:95393]	-
ENSMUSG00000020737	2441.71	599.879	2.025	2.66655e-06	3.25444e-05	Jpt1	11	115388179	115405213	-	2149	protein_coding	Jupiter microtubule associated homolog 1 [Source:MGI Symbol;Acc:MGI:1096361]	-
ENSMUSG00000038170	319.76	1311.01	-2.03509	2.66767e-06	3.25444e-05	Pde4dip	3	97597140	97796023	-	16857	protein_coding	phosphodiesterase 4D interacting protein (myomegalin) [Source:MGI Symbol;Acc:MGI:1891434]	-
ENSMUSG00000047459	4584.77	1139.62	2.00821	2.68881e-06	3.27849e-05	Dynlrb1	2	155078453	155092197	+	1009	protein_coding	dynein light chain roadblock-type 1 [Source:MGI Symbol;Acc:MGI:1914318]	-
ENSMUSG00000019179	8232.91	2054.12	2.00284	2.69293e-06	3.28177e-05	Mdh2	5	135807334	135819252	+	3562	protein_coding	malate dehydrogenase 2, NAD (mitochondrial) [Source:MGI Symbol;Acc:MGI:97050]	-
ENSMUSG00000037348	3879.54	963.119	2.01001	2.69896e-06	3.28738e-05	Paqr7	4	134224008	134237546	+	4259	protein_coding	progestin and adipoQ receptor family member VII [Source:MGI Symbol;Acc:MGI:1919154]	-
ENSMUSG00000083833	1688	411.865	2.03485	2.72465e-06	3.31692e-05	Gm13841	5	115939736	115940218	-	483	processed_pseudogene	predicted gene 13841 [Source:MGI Symbol;Acc:MGI:3650890]	-
ENSMUSG00000038880	2541.01	626.739	2.01932	2.72864e-06	3.32001e-05	Mrps34	17	25114090	25116476	+	2064	protein_coding	mitochondrial ribosomal protein S34 [Source:MGI Symbol;Acc:MGI:1930188]	-
ENSMUSG00000029863	437.82	1779.13	-2.02238	2.74167e-06	3.3341e-05	Casp2	6	42241919	42259442	+	7057	protein_coding	caspase 2 [Source:MGI Symbol;Acc:MGI:97295]	-
ENSMUSG00000097925	4.67171	48.6254	-3.33979	2.75169e-06	3.34279e-05	Gm26574	1	189565338	189568817	-	2141	lncRNA	predicted gene, 26574 [Source:MGI Symbol;Acc:MGI:5477068]	-
ENSMUSG00000029545	3451.87	855.682	2.01212	2.75194e-06	3.34279e-05	Acads	5	115248358	115257405	-	2269	protein_coding	acyl-Coenzyme A dehydrogenase, short chain [Source:MGI Symbol;Acc:MGI:87868]	-
ENSMUSG00000060671	200.136	833.939	-2.05812	2.75318e-06	3.34279e-05	Atp8b2	3	89846788	89870815	-	8561	protein_coding	ATPase, class I, type 8B, member 2 [Source:MGI Symbol;Acc:MGI:1859660]	-
ENSMUSG00000028393	7058.56	1762.5	2.0017	2.75782e-06	3.34666e-05	Alad	4	62427406	62438155	-	1871	protein_coding	aminolevulinate, delta-, dehydratase [Source:MGI Symbol;Acc:MGI:96853]	-
ENSMUSG00000041592	57.8386	267.337	-2.2056	2.76082e-06	3.34853e-05	Sdk2	11	113667200	113957872	-	15469	protein_coding	sidekick cell adhesion molecule 2 [Source:MGI Symbol;Acc:MGI:2443847]	-
ENSMUSG00000078664	390.909	86.9958	2.1667	2.76524e-06	3.35111e-05	Sprr2a1	3	92123106	92129218	+	3003	protein_coding	small proline-rich protein 2A1 [Source:MGI Symbol;Acc:MGI:1330350]	-
ENSMUSG00000071719	63.3116	6.41767	3.28352	2.76889e-06	3.35111e-05	Tmem28	X	98864627	98892396	+	3909	protein_coding	transmembrane protein 28 [Source:MGI Symbol;Acc:MGI:3648377]	-
ENSMUSG00000116114	8.58122	66.5316	-2.93349	2.76889e-06	3.35111e-05	Gm35853	15	101220769	101303715	+	3542	lncRNA	predicted gene, 35853 [Source:MGI Symbol;Acc:MGI:5595012]	-
ENSMUSG00000025584	68.0028	306.986	-2.172	2.76939e-06	3.35111e-05	Pde8a	7	80863344	80984281	+	4045	protein_coding	phosphodiesterase 8A [Source:MGI Symbol;Acc:MGI:1277116]	-
ENSMUSG00000045377	318.978	69.0896	2.2055	2.77024e-06	3.35111e-05	Tmem88	11	69287345	69289060	-	1582	protein_coding	transmembrane protein 88 [Source:MGI Symbol;Acc:MGI:1914270]	-
ENSMUSG00000029823	1814.67	7252.02	-1.99859	2.79225e-06	3.37596e-05	Luc7l2	6	38528269	38586405	+	12084	protein_coding	LUC7-like 2 (S. cerevisiae) [Source:MGI Symbol;Acc:MGI:2183260]	-
ENSMUSG00000002279	996.064	239.198	2.05764	2.81383e-06	3.40027e-05	Lmf1	17	25798059	25881800	+	13589	protein_coding	lipase maturation factor 1 [Source:MGI Symbol;Acc:MGI:1923733]	-
ENSMUSG00000021967	2125.84	523.139	2.02259	2.81614e-06	3.40103e-05	Mrpl57	14	58063691	58066753	+	2956	protein_coding	mitochondrial ribosomal protein L57 [Source:MGI Symbol;Acc:MGI:1915090]	-
ENSMUSG00000004864	7043.71	1761.22	1.99971	2.81742e-06	3.40103e-05	Mapk13	17	28988271	28999207	+	3150	protein_coding	mitogen-activated protein kinase 13 [Source:MGI Symbol;Acc:MGI:1346864]	-
ENSMUSG00000027087	885.822	3558.23	-2.00588	2.81912e-06	3.40129e-05	Itgav	2	83554741	83637260	+	10744	protein_coding	integrin alpha V [Source:MGI Symbol;Acc:MGI:96608]	-
ENSMUSG00000015747	530.079	122.808	2.10903	2.82229e-06	3.40333e-05	Vps45	3	95907144	95965778	-	3991	protein_coding	vacuolar protein sorting 45 [Source:MGI Symbol;Acc:MGI:891965]	-
ENSMUSG00000013822	2205.59	543.603	2.02037	2.82735e-06	3.40765e-05	Elof1	9	22024285	22028468	-	1702	protein_coding	ELF1 homolog, elongation factor 1 [Source:MGI Symbol;Acc:MGI:1913376]	-
ENSMUSG00000054452	37746.3	9482.61	1.99297	2.83274e-06	3.41235e-05	Tle5	10	81395322	81402196	+	3334	protein_coding	TLE family member 5, transcriptional modulator [Source:MGI Symbol;Acc:MGI:95806]	-
ENSMUSG00000032180	848.293	202.107	2.06898	2.85013e-06	3.4315e-05	Tmed1	9	21418849	21421548	-	1519	protein_coding	transmembrane p24 trafficking protein 1 [Source:MGI Symbol;Acc:MGI:106201]	-
ENSMUSG00000006315	1598.87	391.401	2.0301	2.86532e-06	3.44663e-05	Tmem147	7	30427126	30428965	-	1112	protein_coding	transmembrane protein 147 [Source:MGI Symbol;Acc:MGI:1915011]	-
ENSMUSG00000111888	54.7112	5.13868	3.38861	2.8657e-06	3.44663e-05	Gm46212	10	14420234	14426775	+	1003	lncRNA	predicted gene, 46212 [Source:MGI Symbol;Acc:MGI:5825849]	-
ENSMUSG00000028851	4341.62	1083.35	2.00265	2.87226e-06	3.45273e-05	Nudc	4	133259853	133273307	-	1425	protein_coding	nudC nuclear distribution protein [Source:MGI Symbol;Acc:MGI:106014]	-
ENSMUSG00000018199	472.222	1912.14	-2.0173	2.88834e-06	3.47023e-05	Ro60	1	143626528	143652806	-	9541	protein_coding	Ro60, Y RNA binding protein [Source:MGI Symbol;Acc:MGI:106652]	-
ENSMUSG00000071001	189.972	37.1142	2.35298	2.9007e-06	3.48327e-05	Hrct1	4	43727188	43728639	+	1452	protein_coding	histidine rich carboxyl terminus 1 [Source:MGI Symbol;Acc:MGI:1917945]	-
ENSMUSG00000082192	194.663	38.3932	2.3394	2.90464e-06	3.48618e-05	Gm14719	X	48749837	48750176	+	340	processed_pseudogene	predicted gene 14719 [Source:MGI Symbol;Acc:MGI:3705771]	-
ENSMUSG00000099966	206.391	40.9513	2.33091	2.91345e-06	3.49493e-05	2810402E24Rik	14	20691077	20694116	+	3040	lncRNA	RIKEN cDNA 2810402E24 gene [Source:MGI Symbol;Acc:MGI:1913715]	-
ENSMUSG00000026430	45.3289	213.618	-2.23275	2.91554e-06	3.49561e-05	Rassf5	1	131104147	131172995	-	3997	protein_coding	Ras association (RalGDS/AF-6) domain family member 5 [Source:MGI Symbol;Acc:MGI:1926375]	-
ENSMUSG00000062376	218.119	44.7883	2.28168	2.91867e-06	3.49608e-05	Borcs7	19	46678345	46691821	+	2176	protein_coding	BLOC-1 related complex subunit 7 [Source:MGI Symbol;Acc:MGI:1913689]	-
ENSMUSG00000044876	2899.1	718.828	2.01176	2.91897e-06	3.49608e-05	Zfp444	7	6175225	6196810	+	5959	protein_coding	zinc finger protein 444 [Source:MGI Symbol;Acc:MGI:1923365]	-
ENSMUSG00000042350	290.05	1188.22	-2.03386	2.92607e-06	3.49877e-05	Arel1	12	84964922	85017674	-	6044	protein_coding	apoptosis resistant E3 ubiquitin protein ligase 1 [Source:MGI Symbol;Acc:MGI:1915747]	-
ENSMUSG00000075706	36268.6	9130.88	1.98989	2.92948e-06	3.49877e-05	Gpx4	10	79883000	79892273	+	1724	protein_coding	glutathione peroxidase 4 [Source:MGI Symbol;Acc:MGI:104767]	-
ENSMUSG00000034997	3.10785	38.3932	-3.5666	2.92973e-06	3.49877e-05	Htr2a	14	74878280	74946934	+	5606	protein_coding	5-hydroxytryptamine (serotonin) receptor 2A [Source:MGI Symbol;Acc:MGI:109521]	-
ENSMUSG00000047910	3.10785	38.3932	-3.5666	2.92973e-06	3.49877e-05	Pcdhb16	18	37610867	37616091	+	5225	protein_coding	protocadherin beta 16 [Source:MGI Symbol;Acc:MGI:2136752]	-
ENSMUSG00000111514	3.10785	38.3932	-3.5666	2.92973e-06	3.49877e-05	E230014E18Rik	10	84353909	84359134	+	859	lncRNA	RIKEN cDNA E230014E18 gene [Source:MGI Symbol;Acc:MGI:3045388]	-
ENSMUSG00000039242	956.189	3822.99	-1.99916	2.93035e-06	3.49877e-05	B3galnt2	13	14129054	14173688	+	6335	protein_coding	UDP-GalNAc:betaGlcNAc beta 1,3-galactosaminyltransferase, polypeptide 2 [Source:MGI Symbol;Acc:MGI:2145517]	-
ENSMUSG00000050914	2016.38	497.559	2.01865	2.95981e-06	3.5321e-05	Ankrd37	8	46449939	46458744	-	1539	protein_coding	ankyrin repeat domain 37 [Source:MGI Symbol;Acc:MGI:3603344]	-
ENSMUSG00000009076	528.515	122.808	2.10477	2.98731e-06	3.56307e-05	Zmat5	11	4654678	4687669	+	1248	protein_coding	zinc finger, matrin type 5 [Source:MGI Symbol;Acc:MGI:1914428]	-
ENSMUSG00000032532	9931.09	2497.93	1.99118	3.01286e-06	3.59168e-05	Cck	9	121318890	121324760	-	1305	protein_coding	cholecystokinin [Source:MGI Symbol;Acc:MGI:88297]	-
ENSMUSG00000019970	137.588	579.415	-2.07302	3.03693e-06	3.6185e-05	Sgk1	10	21758083	21875802	+	4903	protein_coding	serum/glucocorticoid regulated kinase 1 [Source:MGI Symbol;Acc:MGI:1340062]	-
ENSMUSG00000067925	300.995	65.2526	2.20413	3.05343e-06	3.63627e-05	Rtl8a	X	52644455	52645649	-	1195	protein_coding	retrotransposon Gag like 8A [Source:MGI Symbol;Acc:MGI:1913408]	-
ENSMUSG00000029836	250.175	1025.79	-2.03506	3.06874e-06	3.65261e-05	Cbx3	6	51447340	51460684	+	5992	protein_coding	chromobox 3 [Source:MGI Symbol;Acc:MGI:108515]	-
ENSMUSG00000029055	523.042	121.529	2.10484	3.07684e-06	3.66036e-05	Plch2	4	155067572	155141241	-	8112	protein_coding	phospholipase C, eta 2 [Source:MGI Symbol;Acc:MGI:2443078]	-
ENSMUSG00000035696	422.183	1706.22	-2.01447	3.08611e-06	3.66949e-05	Rnf38	4	44126210	44233789	-	8336	protein_coding	ring finger protein 38 [Source:MGI Symbol;Acc:MGI:1920719]	-
ENSMUSG00000037628	71.9121	8.97568	2.98916	3.11187e-06	3.69772e-05	Cdkn3	14	46997998	47009126	+	2371	protein_coding	cyclin-dependent kinase inhibitor 3 [Source:MGI Symbol;Acc:MGI:1919641]	-
ENSMUSG00000036814	225.156	46.0673	2.28692	3.11468e-06	3.69772e-05	Slc6a20a	9	123463835	123507950	-	4084	protein_coding	solute carrier family 6 (neurotransmitter transporter), member 20A [Source:MGI Symbol;Acc:MGI:2143217]	-
ENSMUSG00000030603	3199.33	798.126	2.00297	3.11468e-06	3.69772e-05	Psmc4	7	27741132	27749526	-	2163	protein_coding	proteasome (prosome, macropain) 26S subunit, ATPase, 4 [Source:MGI Symbol;Acc:MGI:1346093]	-
ENSMUSG00000068323	554.316	129.203	2.10033	3.13528e-06	3.72026e-05	Slc4a5	6	83196810	83281927	+	5804	protein_coding	solute carrier family 4, sodium bicarbonate cotransporter, member 5 [Source:MGI Symbol;Acc:MGI:2443220]	-
ENSMUSG00000074578	5831.05	1467.05	1.99078	3.15024e-06	3.73505e-05	Zfas1	2	166904854	166907782	+	1901	lncRNA	zinc finger, NFX1-type containing 1, antisense RNA 1 [Source:MGI Symbol;Acc:MGI:1916199]	-
ENSMUSG00000111027	7.79933	61.4156	-2.95373	3.15101e-06	3.73505e-05	Gm2981	9	74968636	74969329	-	694	processed_pseudogene	predicted gene 2981 [Source:MGI Symbol;Acc:MGI:3781159]	-
ENSMUSG00000004626	9431.49	2378.98	1.9871	3.15597e-06	3.73901e-05	Stxbp2	8	3680955	3693644	+	4159	protein_coding	syntaxin binding protein 2 [Source:MGI Symbol;Acc:MGI:107370]	-
ENSMUSG00000028536	771.672	184.201	2.0662	3.1675e-06	3.75074e-05	2610528J11Rik	4	118384196	118387425	+	1202	protein_coding	RIKEN cDNA 2610528J11 gene [Source:MGI Symbol;Acc:MGI:1913701]	-
ENSMUSG00000035357	121.951	518.023	-2.08534	3.17472e-06	3.75735e-05	Pdzrn3	6	101126570	101354858	-	7256	protein_coding	PDZ domain containing RING finger 3 [Source:MGI Symbol;Acc:MGI:1933157]	-
ENSMUSG00000070407	72.6939	319.776	-2.13483	3.18499e-06	3.76757e-05	Hs3st3b1	11	63776618	63813116	-	4911	protein_coding	heparan sulfate (glucosamine) 3-O-sulfotransferase 3B1 [Source:MGI Symbol;Acc:MGI:1333853]	-
ENSMUSG00000001131	2294.72	570.462	2.00796	3.19525e-06	3.77775e-05	Timp1	X	20736405	20740974	+	888	protein_coding	tissue inhibitor of metalloproteinase 1 [Source:MGI Symbol;Acc:MGI:98752]	-
ENSMUSG00000046432	4567.57	1148.58	1.9915	3.21116e-06	3.79462e-05	Bex3	X	135171002	135172727	+	973	protein_coding	brain expressed X-linked 3 [Source:MGI Symbol;Acc:MGI:1338016]	-
ENSMUSG00000006777	947.589	228.966	2.04872	3.25855e-06	3.84864e-05	Krt23	11	99368800	99383963	-	1565	protein_coding	keratin 23 [Source:MGI Symbol;Acc:MGI:2148866]	-
ENSMUSG00000083179	108.659	17.9289	2.5934	3.27011e-06	3.86031e-05	Gm12693	4	94823858	94824340	+	483	processed_pseudogene	predicted gene 12693 [Source:MGI Symbol;Acc:MGI:3650224]	-
ENSMUSG00000048924	351.034	78.0427	2.16803	3.27544e-06	3.86462e-05	Ccdc125	13	100806225	100833748	+	2469	protein_coding	coiled-coil domain containing 125 [Source:MGI Symbol;Acc:MGI:1923291]	-
ENSMUSG00000068551	2372.13	590.926	2.00498	3.29692e-06	3.88796e-05	Zfp467	6	48404631	48422759	-	4255	protein_coding	zinc finger protein 467 [Source:MGI Symbol;Acc:MGI:1916160]	-
ENSMUSG00000041483	290.05	1177.99	-2.02138	3.32904e-06	3.92383e-05	Zfp281	1	136552639	136557791	+	4937	protein_coding	zinc finger protein 281 [Source:MGI Symbol;Acc:MGI:3029290]	-
ENSMUSG00000027663	788.872	3141.27	-1.99328	3.34367e-06	3.93905e-05	Zmat3	3	32388941	32420163	-	11435	protein_coding	zinc finger matrin type 3 [Source:MGI Symbol;Acc:MGI:1195270]	-
ENSMUSG00000068874	187018	47547.3	1.97574	3.36335e-06	3.96021e-05	Selenbp1	3	94840367	94852069	+	2273	protein_coding	selenium binding protein 1 [Source:MGI Symbol;Acc:MGI:96825]	-
ENSMUSG00000102101	128.206	23.045	2.47135	3.37152e-06	3.96779e-05	Zbtb11os1	16	55793631	55794980	-	1350	lncRNA	zinc finger and BTB domain containing 11, opposite strand 1 [Source:MGI Symbol;Acc:MGI:1913641]	-
ENSMUSG00000063450	929.606	3683.58	-1.98624	3.37482e-06	3.96964e-05	Syne2	12	75864908	76157700	+	26726	protein_coding	spectrin repeat containing, nuclear envelope 2 [Source:MGI Symbol;Acc:MGI:2449316]	-
ENSMUSG00000019428	13381.4	3394.52	1.97893	3.38163e-06	3.97562e-05	Fkbp8	8	70980374	70987978	+	4529	protein_coding	FK506 binding protein 8 [Source:MGI Symbol;Acc:MGI:1341070]	-
ENSMUSG00000022704	66.4391	295.475	-2.15038	3.38377e-06	3.9761e-05	Qtrt2	16	43681770	43747172	-	4629	protein_coding	queuine tRNA-ribosyltransferase accessory subunit 2 [Source:MGI Symbol;Acc:MGI:1922194]	-
ENSMUSG00000030231	300.214	1216.36	-2.01796	3.38641e-06	3.97634e-05	Plekha5	6	140369780	140542836	+	9356	protein_coding	pleckstrin homology domain containing, family A member 5 [Source:MGI Symbol;Acc:MGI:1923802]	-
ENSMUSG00000004667	10795.8	2737.11	1.97972	3.38743e-06	3.97634e-05	Polr2e	10	79871783	79875629	-	2670	protein_coding	polymerase (RNA) II (DNA directed) polypeptide E [Source:MGI Symbol;Acc:MGI:1913670]	-
ENSMUSG00000029557	421.401	95.9489	2.13386	3.40845e-06	3.99897e-05	Mrm2	5	140313429	140317653	-	1443	protein_coding	mitochondrial rRNA methyltransferase 2 [Source:MGI Symbol;Acc:MGI:1915267]	-
ENSMUSG00000047669	413.582	94.6699	2.12619	3.42329e-06	4.01341e-05	Msl3l2	10	55983013	55992976	+	2140	protein_coding	MSL3 like 2 [Source:MGI Symbol;Acc:MGI:1920640]	-
ENSMUSG00000073633	535.552	125.366	2.09412	3.42562e-06	4.01341e-05	Fbxo36	1	84817562	84878208	+	2148	protein_coding	F-box protein 36 [Source:MGI Symbol;Acc:MGI:1289192]	-
ENSMUSG00000044864	511.314	2043.88	-1.99871	3.426e-06	4.01341e-05	Ankrd50	3	38503408	38538993	-	8490	protein_coding	ankyrin repeat domain 50 [Source:MGI Symbol;Acc:MGI:2139777]	-
ENSMUSG00000038879	648.921	154.784	2.06719	3.43047e-06	4.01661e-05	Nipal2	15	34572945	34679358	-	8493	protein_coding	NIPA-like domain containing 2 [Source:MGI Symbol;Acc:MGI:1924488]	-
ENSMUSG00000073433	267.376	57.5785	2.21356	3.43546e-06	4.02039e-05	Arhgdig	17	26418157	26426760	-	1566	protein_coding	Rho GDP dissociation inhibitor (GDI) gamma [Source:MGI Symbol;Acc:MGI:108430]	-
ENSMUSG00000062006	23259.4	5915.45	1.97524	3.45419e-06	4.04026e-05	Rpl34	3	130520480	130524047	-	2643	protein_coding	ribosomal protein L34 [Source:MGI Symbol;Acc:MGI:1915686]	-
ENSMUSG00000029253	74.2576	326.171	-2.13274	3.47764e-06	4.06562e-05	Cenpc1	5	86159883	86213442	-	5634	protein_coding	centromere protein C1 [Source:MGI Symbol;Acc:MGI:99700]	-
ENSMUSG00000059474	199.354	817.311	-2.03471	3.50124e-06	4.09113e-05	Mbtd1	11	93776678	93837811	+	13896	protein_coding	mbt domain containing 1 [Source:MGI Symbol;Acc:MGI:2143977]	-
ENSMUSG00000038412	3449.52	868.472	1.98974	3.50431e-06	4.09264e-05	Higd1a	9	121677629	121687428	-	3040	protein_coding	HIG1 domain family, member 1A [Source:MGI Symbol;Acc:MGI:1930666]	-
ENSMUSG00000014782	14.8363	90.8329	-2.60207	3.51107e-06	4.09845e-05	Plekhg4	8	106099906	106109494	+	5478	protein_coding	pleckstrin homology domain containing, family G (with RhoGef domain) member 4 [Source:MGI Symbol;Acc:MGI:2142544]	-
ENSMUSG00000085793	51.5838	235.361	-2.18658	3.52288e-06	4.11015e-05	Lin52	12	84498196	84592919	+	3110	protein_coding	lin-52 homolog (C. elegans) [Source:MGI Symbol;Acc:MGI:3045391]	-
ENSMUSG00000035385	679.413	162.458	2.06365	3.54249e-06	4.13093e-05	Ccl2	11	81926397	81928279	+	1138	protein_coding	chemokine (C-C motif) ligand 2 [Source:MGI Symbol;Acc:MGI:98259]	-
ENSMUSG00000070733	858.457	3399.63	-1.98537	3.55208e-06	4.14001e-05	Fryl	5	73177330	73413962	-	15192	protein_coding	FRY like transcription coactivator [Source:MGI Symbol;Acc:MGI:1919563]	-
ENSMUSG00000112164	1161.04	285.243	2.02483	3.55905e-06	4.14603e-05	Gm19990	12	56300028	56313169	+	1224	lncRNA	predicted gene, 19990 [Source:MGI Symbol;Acc:MGI:5012175]	-
ENSMUSG00000050212	5118	1296.94	1.9804	3.56301e-06	4.14854e-05	Eva1b	4	126041537	126043668	+	1942	protein_coding	eva-1 homolog B (C. elegans) [Source:MGI Symbol;Acc:MGI:1922063]	-
ENSMUSG00000044854	66.4391	7.69667	3.09437	3.57705e-06	4.16137e-05	1700056E22Rik	1	183765227	183766498	-	1272	protein_coding	RIKEN cDNA 1700056E22 gene [Source:MGI Symbol;Acc:MGI:1920613]	-
ENSMUSG00000070564	44.5471	2.58085	4.05991	3.57765e-06	4.16137e-05	Ntn5	7	45333446	45343980	+	2216	protein_coding	netrin 5 [Source:MGI Symbol;Acc:MGI:2685330]	-
ENSMUSG00000078942	7.01744	56.2995	-2.97801	3.5979e-06	4.17493e-05	Naip6	13	100417629	100454182	-	6827	protein_coding	NLR family, apoptosis inhibitory protein 6 [Source:MGI Symbol;Acc:MGI:1298222]	-
ENSMUSG00000085749	53.9294	5.13868	3.3679	3.5979e-06	4.17493e-05	Gm12843	4	117153014	117154922	+	891	lncRNA	predicted gene 12843 [Source:MGI Symbol;Acc:MGI:3651051]	-
ENSMUSG00000005583	0.76215	26.882	-4.90079	3.60565e-06	4.17493e-05	Mef2c	13	83652153	83815199	+	15715	protein_coding	myocyte enhancer factor 2C [Source:MGI Symbol;Acc:MGI:99458]	-
ENSMUSG00000094526	1.38778e-17	26.882	-7.7971	3.60565e-06	4.17493e-05	Gm21451	14	69628303	69717736	+	2775	unprocessed_pseudogene	predicted gene, 21451 [Source:MGI Symbol;Acc:MGI:5434806]	-
ENSMUSG00000103945	1.38778e-17	26.882	-7.7971	3.60565e-06	4.17493e-05	Gm38228	1	43599433	43600725	+	1293	TEC	predicted gene, 38228 [Source:MGI Symbol;Acc:MGI:5611456]	-
ENSMUSG00000113836	1.38778e-17	26.882	-7.7971	3.60565e-06	4.17493e-05	Gm3325	13	62163419	62198800	+	2775	transcribed_processed_pseudogene	predicted gene 3325 [Source:MGI Symbol;Acc:MGI:3781503]	-
ENSMUSG00000089698	1.38778e-17	26.882	-7.7971	3.60565e-06	4.17493e-05	Gm2541	16	85350121	85350831	-	711	processed_pseudogene	predicted pseudogene 2541 [Source:MGI Symbol;Acc:MGI:3780709]	-
ENSMUSG00000083152	1.38778e-17	26.882	-7.7971	3.60565e-06	4.17493e-05	Apc-ps1	5	76344472	76344941	+	470	transcribed_processed_pseudogene	adenomatosis polyposis coli, pseudogene 1 [Source:MGI Symbol;Acc:MGI:1930261]	-
ENSMUSG00000114612	1.38778e-17	26.882	-7.7971	3.60565e-06	4.17493e-05	Gm47550	13	98869494	98871198	+	1705	TEC	predicted gene, 47550 [Source:MGI Symbol;Acc:MGI:6096567]	-
ENSMUSG00000072889	238.447	968.235	-2.02099	3.61601e-06	4.18289e-05	Nfxl1	5	72670644	72717027	-	8307	protein_coding	nuclear transcription factor, X-box binding-like 1 [Source:MGI Symbol;Acc:MGI:1923646]	-
ENSMUSG00000078440	729.452	175.248	2.05689	3.61617e-06	4.18289e-05	Dohh	10	81220262	81224186	+	2048	protein_coding	deoxyhypusine hydroxylase/monooxygenase [Source:MGI Symbol;Acc:MGI:1915964]	-
ENSMUSG00000060227	139.933	584.531	-2.06134	3.62586e-06	4.19199e-05	Golm2	2	121697451	121766701	+	5858	protein_coding	golgi membrane protein 2 [Source:MGI Symbol;Acc:MGI:2443129]	-
ENSMUSG00000054611	741.961	2940.47	-1.98641	3.63461e-06	4.2e-05	Kdm2a	19	4364447	4448313	-	14446	protein_coding	lysine (K)-specific demethylase 2A [Source:MGI Symbol;Acc:MGI:1354736]	-
ENSMUSG00000020325	198.573	810.916	-2.02905	3.63934e-06	4.20335e-05	Fstl3	10	79613106	79618464	+	2445	protein_coding	follistatin-like 3 [Source:MGI Symbol;Acc:MGI:1890391]	-
ENSMUSG00000038876	57.0568	258.383	-2.17606	3.66673e-06	4.23285e-05	Rnf146	10	29220172	29238438	-	4456	protein_coding	ring finger protein 146 [Source:MGI Symbol;Acc:MGI:1915281]	-
ENSMUSG00000091649	29.6917	1.38778e-17	7.94203	3.67596e-06	4.23925e-05	Phf11b	14	59558413	59578800	-	1184	protein_coding	PHD finger protein 11B [Source:MGI Symbol;Acc:MGI:3645789]	-
ENSMUSG00000054459	29.6917	1.38778e-17	7.94203	3.67596e-06	4.23925e-05	Vsnl1	12	11375243	11486614	-	1956	protein_coding	visinin-like 1 [Source:MGI Symbol;Acc:MGI:1349453]	-
ENSMUSG00000025982	1992.93	7814.78	-1.97123	3.71767e-06	4.28521e-05	Sf3b1	1	55024328	55066640	-	11370	protein_coding	splicing factor 3b, subunit 1 [Source:MGI Symbol;Acc:MGI:1932339]	-
ENSMUSG00000031381	105.532	446.398	-2.07906	3.72292e-06	4.28695e-05	Piga	X	163202783	163216912	+	6385	protein_coding	phosphatidylinositol glycan anchor biosynthesis, class A [Source:MGI Symbol;Acc:MGI:99461]	-
ENSMUSG00000058443	442.511	102.344	2.11136	3.72292e-06	4.28695e-05	Rpl10-ps3	9	50255501	50256268	-	768	protein_coding	ribosomal protein L10, pseudogene 3 [Source:MGI Symbol;Acc:MGI:3704336]	-
ENSMUSG00000026764	21.0912	115.134	-2.44028	3.72775e-06	4.29036e-05	Kif5c	2	49509310	49664790	+	7142	protein_coding	kinesin family member 5C [Source:MGI Symbol;Acc:MGI:1098269]	-
ENSMUSG00000051396	27.3461	139.435	-2.34383	3.75524e-06	4.31984e-05	Gm45902	2	3505564	3513827	-	4347	protein_coding	predicted gene 45902 [Source:MGI Symbol;Acc:MGI:5805017]	-
ENSMUSG00000024844	2859.22	721.386	1.98665	3.76391e-06	4.32765e-05	Banf1	19	5414666	5417196	-	1496	protein_coding	BAF nuclear assembly factor 1 [Source:MGI Symbol;Acc:MGI:1346330]	-
[truncated: 6,229 more rows]
