# Supplementary material for: Impaired AT2 to AT1 cell transition in PM2.5-induced mouse model of chronic obstructive pulmonary disease
Source: Respir Res. 2022 Mar 25;23:70. doi: 10.1186/s12931-022-01996-w (PMC8957194; doi:10.1186/s12931-022-01996-w)
Supplement: Supplementary file 3 — Additional file 3. List of 1318 genes, include gene names of 1318 genes that were down-regulated in maintain & differentiation phases in alveolar organoids after PM2.5 exposure. [file 12931_2022_1996_MOESM3_ESM.xlsx]

## Sheet: venn_partitions
AMM	ADM	..set..	..values..	..count..
TRUE	TRUE	AMM∩ADM	Il1rl1, Pik3r5, Srgap3, Gcnt4, Ptpn4, Dio2, Dysf, Shroom4, Mpzl2, Prr11, Cyp26b1, Rasgrf1, Mycn, Gm47720, Dock11, Fbxo30, Fstl3, Hgf, Inhba, Esco2, Stab1, Cdca7l, Cep152, Fgf13, Rgs4, Klf11, Prokr1, Unc13c, Fgf23, Ndrg4, Sfrp4, Fam83b, Col12a1, Ptprn2, Myo7a, Tec, Coro2a, Pcdh18, Tpbg, Fam184a, Sp4, Ccdc14, Slc38a1, Bmp6, Malt1, Pik3cd, Itga11, Zbtb26, Sox5, Kctd7, Bex1, Zfp462, Armcx4, Creb5, Ga…	1318
FALSE	TRUE	(ADM)∖(AMM)	Gm16185, Atp7a, Pik3c2a, Atm, Sacm1l, Vcl, Usp33, Ston1, Peg3, Ap4e1, Vps13c, Gm49204, Gm17024, Gm26724, Gm43609, Gm42979, Pdpr, Kif21a, Pcdhgc3, Gm43300, Adamts12, Gm43272, Nktr, Kdm7a, Zc3h11a, Dock4, Gm36936, Rsbn1, Zbtb37, Uprt, Zbtb16, Plag1, Plagl1, Ankhd1, Gm38077, Dgkq, Ctse, Abcc9, Usp9x, 4930579G18Rik, Gm42664, Ammecr1l, Trio, Gm43488, Atp2b4, 9530046B11Rik, Notch3, A330023F24Rik, Polk,…	2917
TRUE	FALSE	(AMM)∖(ADM)	Mmp9, Emilin2, Ndufa4l2, Sprr2a1, Sprr2a2, Mrc1, Medag, Penk, Wnt7a, Tnfsf11, Gapdh, Smpdl3b, Sema4a, Laptm5, Prss22, Sprr2a3, Ncapg, Adm2, Pif1, Slc16a3, Tead4, Gm43305, Clspn, Bst1, Gjb4, Spats2l, Mmp23, Marco, Hs3st1, Shh, Ccl9, Ak4, Hck, Ticrr, Ivl, F13a1, Exosc3, Fut2, Il11, Syt8, Calb2, Ttk, Gm19990, Srd5a1, Zwilch, Clec4e, Fbxo46, Tnfsf9, Bdkrb2, Ncmap, Trip13, Sema6b, Hbegf, Cers3, Fcgr3,…	4387

## Sheet: 1318 gene list
geng name
Il1rl1
Pik3r5
Srgap3
Gcnt4
Ptpn4
Dio2
Dysf
Shroom4
Mpzl2
Prr11
Cyp26b1
Rasgrf1
Mycn
Gm47720
Dock11
Fbxo30
Fstl3
Hgf
Inhba
Esco2
Stab1
Cdca7l
Cep152
Fgf13
Rgs4
Klf11
Prokr1
Unc13c
Fgf23
Ndrg4
Sfrp4
Fam83b
Col12a1
Ptprn2
Myo7a
Tec
Coro2a
Pcdh18
Tpbg
Fam184a
Sp4
Ccdc14
Slc38a1
Bmp6
Malt1
Pik3cd
Itga11
Zbtb26
Sox5
Kctd7
Bex1
Zfp462
Armcx4
Creb5
Gabra3
Slc5a5
Mboat2
Greb1l
Mbd4
Map3k13
Pkhd1
Bpifb1
Col24a1
Cckar
Palb2
Zfp37
Zfp81
Slc15a1
Nt5e
Gm10389
Sgtb
Sox6
Rnf125
Slc45a3
Plcxd2
Cgas
Filip1l
Ftx
Gm19221
Srp54a
Rian
Ect2
Ctdsp2-ps
Frem2
Trdv4
Sacs
Gli1
Ppm1l
Frmd5
Cd109
Gm16091
Aldh1a2
Csmd1
Gm43980
Myzap
Rhobtb3
Syt17
Cemip
Dck
Gm15347
Akap17b
Htr2a
Gm27028
Pla2g4c
Pcdhgb4
Ccdc18
Sytl5
Car9
Pcdh20
B3gnt7
Epha4
B3gnt2
Tfpi2
Jarid2
Gm1818
Naip6
Ak3l2-ps
Cemip2
Nrarp
Ttn
Sinhcaf
Stac2
Zfp711
Sowahb
Tcf7
F730043M19Rik
Gm43071
Arl5b
Olfr1033
Itga2
Mtcp1
Eda
Gm6493
3110056K07Rik
Fcna
9530026P05Rik
Lat2
Hectd2
Wasf1
Frzb
Zfp30
Gm28192
Adam11
Tdg-ps2
Klf5
Gm37752
Gm7535
Tvp23a
Chn1
Il22ra1
Lncpint
Bmpr1b
Gm15478
Ypel4
Ccdc158
Thsd7a
Lrrc3
Epha2
Plekha7
Gm49599
Ankrd1
Dtl
Ston2
Gm29093
Arfgef3
Tgfb3
Nr4a1
Zfp365
Rims3
Slc9a7
Loxl4
Uba6
St8sia6
Efnb2
4732487G21Rik
Smarca1
Napb
1700058P15Rik
Gm16184
Prkd1
Zfand4
Vps37b
Gm2999
Grhl1
Runx2
5430430B14Rik
Atad5
Trim6
Ccdc15
Sorbs1
Mak
Gm38357
Siglec1
Slc7a1
Thsd4
Gm10382
Cdkl5
Dsg2
Tbp
Epha7
Erfe
Sgsm1
Cyp4f39
Pde1b
Zfp109
Gm37963
Ppl
Trim36
Sh3rf1
Ncapg2
9830144P21Rik
Triqk
Rab11fip1
Gm38253
Gm2981
Sec24a
Gm12663
Snord55
Gm6741
Gm38155
Etnk2
Gm47218
Gm26811
Smad7
Ptprj
2610037D02Rik
Slc37a2
Akap6
Nrbf2
Prss12
Gm15122
Slc6a15
Gm47694
Tjp1
Ttc37
Nhsl1
Ckap2
G2e3
Fv1
9930111J21Rik2
Zfp473
Gm42462
F2rl1
Aldh1l2
Mss51
6430511E19Rik
Gm35853
Kcnip4
Efnb3
Rgs7bp
Gm21817
Pik3cb
Cit
Igsf9
Adamts1
1700109H08Rik
Gstm3
Lrrc74b
Myrf
Mfsd9
Gm9869
Eef1akmt3
Gm48603
Mdga1
Il1a
Nfe2l3
Zfp712
Gm37303
Wdr76
Lrch2
Aspg
Gm20045
Gm8066
Gm6483
Zfp449
Pfkfb3
Dlg4
Cep290
Flvcr1
Adamts5
Gm44164
Lancl3
Golm1
Carmil1
Cttnbp2nl
Lrp2bp
Kcnh7
C87198
Zfp442
Hoxa6
Kdm5b
Ptpn13
Adamts3
Thbs1
Pde3a
F420014N23Rik
Tas1r3
Gm12992
Pcdhb16
Nhs
Gm42735
Fam171b
E230014E18Rik
Sh3bgrl2
Lipg
Prdm15
Tasor2
Anln
Pmaip1
Gm43858
Mest
Zscan18
Spin4
Gm50012
Mcm10
Mical2
Hs3st3b1
Irs1
Gm37123
Gm37352
Gm45854
Gm10791
Gm28901
Lig3
Sorcs2
Olr1
Gm43256
Hoxa2
Gm36401
Gm13372
Gm26586
Pi15
Rif1
Slco4a1
Gm38372
Gm45053
Gm16861
Aldoa
Gm2541
B230206H07Rik
Gm14137
Gm4482
Atp6v1b1
7SK
Gm2115
Gm20784
Gm9027
Gm17825
Gm15899
Pcdhga8
Gm41077
Nog
-
Uhrf1bp1l
Mtbp
Arhgap29
Mctp2
Usp31
Gm43534
Zik1
Gm45222
Gm43127
Cd300a
Gm12928
Gm16144
Aatk
Pcdhgc5
Mbnl3
Gm12319
Nrip3
Plekhg4
Map6d1
Gm45632
D430018E03Rik
Gm45188
Piwil2
Gm42702
Alms1
Mmp17
Gm42748
Gm26770
Gm11739
Gm43859
Gm6505
4933431C10Rik
Arc
Gm16172
Tnk2os
Dusp6
Gm36445
Mir7-1
Hs3st5
Gm26703
Steap2
Chek1
Spred2
Gsto2
Esyt3
Gm43857
5830408C22Rik
Srrm4
Mir186
Gm21769
Gm43863
Dcbld2
Acta2
9330159M07Rik
Map3k15
9930017N22Rik
Gm38393
9230114K14Rik
Mreg
Gm44667
Gm44986
Gm10509
Gm37581
Gm45114
SNORA21B
Gm19325
Tmod2
Gm29585
Map3k9
Egr1
Cd274
Adgrb2
Gm43660
Zfp174
Sfmbt2
Rbm24
Cd4
Pde3b
Flnb
Nuak2
Ibtk
Pask
Rab2b
Snord58b
Snora17
Cnksr2
Aff2
Amot
Ankrd44
4930565N06Rik
Gapdhs
Gm16576
Ripor2
Gm42549
Gm19144
Gm42986
Nadk2
Stard4
Slc4a7
Amotl2
Atp1b2
Gm14317
Gm26873
Gm19710
Fbxo24
Pla2g4b
Slc30a2
Gm49502
Gm37499
Gm43039
3425401B19Rik
Cntd1
Gm37592
Gm7162
4931413K12Rik
4930422I22Rik
Gm42967
Gm17971
4921514A10Rik
Gm4798
Cpxm2
Mdn1
Ccnj
Tbc1d8b
Lamc2
Lbr
Gm49654
Msh6
Zfhx3
Lmnb1
Gm37261
Gm15601
6530409C15Rik
Gm37677
Far1os
Epgn
Zfp948
Fer1l5
Peli1
Zc3h12c
Lnx1
Zfp654
Tert
Sertad4
Arid3a
Agrn
Qk
Hace1
Gm9923
Dennd11
Gm15777
Gm12867
Gm43029
Gm15382
4931422A03Rik
Gm47827
4933423P22Rik
Gm4875
Pgap1
Nup107
Muc4
Pou2f1
Myef2
Ube2v1
Lcor
Cdr2
Casp2
Hmbox1
Ing4
1700007J10Rik
Gm26852
Gm43604
1700109K24Rik
Abhd15
Gm45477
Cd55b
Gm20478
5830462I19Rik
Fnbp1l
Specc1
Fzd4
Cpeb2
Rapgef2
Gcc2
Ccdc88c
Cecr2
Cnnm4
Gfod1
Zfp266
Adamtsl4
Stil
Fpgt
Prrx1
Irx2
Taok3
Jade3
D930015M05Rik
Card14
Gm44777
Gm36989
Rab4b
Gm38366
Gm37285
Apc-ps1
Gm45737
Gm10734
Gm16071
Skp2
Homer2
Hykk
Hic2
Gm10052
Tent5a
Rc3h1
Zfp280b
Adamts4
Tshz3
Lmo7
Rlf
Hus1
Gm26648
Gm43197
Gm45838
Atp8b4
Gm38319
4932442E05Rik
Gm45223
Gm43445
Gm48027
Gm38387
Pla2g3
Gm45718
Gm15489
Gm43259
Gm6545
Gm15608
Gm49971
Pfkfb2
Tjp2
Tada1
Map3k4
Zfp955a
Tnfrsf23
C130046K22Rik
Atad2
Taf4b
Slc26a2
Aqp2
Gm20544
1700023B13Rik
A330074K22Rik
Gm43328
Gm43759
B3gnt6
Fbxo47
Gm20100
Gm12397
Gm26397
Eya4
Il1r2
Gm43221
Zfp354c
Tcerg1
Ptprz1
Zfp609
Etv3
Dmxl1
Plk4
Col4a3
Dgke
Celsr2
Lonrf3
Ncoa4
Abl2
9330162G02Rik
Nexmif
Clip4
Rcor1
Rfx5
Cdcp1
Gm46404
Nap1l5
Adgrg2
Gm50103
Gm45709
Plk-ps1
Gm43679
Atl2
Zfp800
Dcaf1
Amer1
Dusp16
Pde4b
Sgms2
Ikbkb
Simc1
Itga1
Usp54
Rnf217
C1galt1
Lin9
Utp14b
Sntb1
Sos1
L1cam
Fzd5
Morc4
Krt87
Atp10a
Nmt2
Hk2
Sulf1
Epb41l3
Trib2
Rnf207
Gm45853
Slc25a18
9430037G07Rik
Gm26964
Gm42727
Acsm3
Gm43890
Gm10060
Gm17096
Sv2c
Gm44669
Gm25492
Neurl1b
Ahctf1
Myo1e
Tgfb2
Abcg2
Mpp5
Rasef
Tbc1d30
Ascc3
Tsr1
Zfp729a
Vgll4
Atg4c
Naa30
Amd1
Trim33
Ror2
Plekha2
Lrp6
Rbms1
Myh9
Exph5
Clcn3
Ankrd33b
Gstcd
Rictor
Usf3
Eid3
Gm49768
Gm42672
Gm50232
Gm16794
Gm20056
Gm38375
Slco5a1
Gm43375
Gm48653
Gm52948
Gm38248
Gm29438
Gm43203
4930549G23Rik
Slc2a4
Tmem255a
Gm42913
Gm44567
Gm37105
Mex3c
Klhl11
Sdc3
Ahr
Gm37416
Mbtd1
Yeats2
Pde4d
Pdlim5
Septin10
Ddit4
Tdrd5
Lmtk2
Zbtb44
D230025D16Rik
Trerf1
Lcorl
Gm49745
9930111J21Rik1
Gm37755
Gm15787
1810012K08Rik
Nup62cl
4930557K07Rik
Nnt
Gp1ba
Gm43360
Gm15893
D830024N08Rik
Strip2
Gm16364
Rpl7a-ps9
Abcg4
6330537M06Rik
Gm17195
Gm15835
Gm44200
Gm37738
Nup98
Tmtc3
Ceacam1
Lrch3
Hspa1a
Garem1
Csrnp1
Sox7
Rad54l2
LIN54
Cep192
Usp37
Prc1
Trim59
Foxn2
Skil
9230112E08Rik
Extl1
Hcn1
D930020B18Rik
Car14
Gm38220
Gm37249
2310043M15Rik
Gm37161
Gm13421
Anxa11os
Fcnaos
Gm48062
Gm28941
Gm20548
Gm48478
AA386476
Ghrl
Mgl2
Gm15775
Gm25135
Eif4ebp3
Lrch4
Hoxaas3
Gm43361
Gm42576
Schip1
Mir1898
Gm13807
Gm48838
Gm38162
Gm42611
Gm7902
Gm15903
Gm28085
Gm47826
Gm43462
Gnpnat1
Gm11799
SNORA80E
Gm7045
2310040G07Rik
Arid1a
Fem1b
Prrc1
Sec23ip
Lama5
Phlpp1
Klf7
Pcm1
Slain1
Eml5
Igsf9b
Osmr
Gm13991
Plod2
Ubtd2
Kif3c
Kcnq1ot1
Gpd2
Klf4
Brwd3
Gas2l3
Itgb8
Zfp281
A130010J15Rik
Ppm1j
Ell2
Gm26935
Gm47140
Gm42890
Stambp-ps1
H3f3aos
Snph
Gm18258
Gm43844
Gm9316
Gm26779
Gm27206
Alkbh3os1
Gm43482
Gm15910
Gm26626
Gm42726
Lgals2
Gm44752
Gm16386
Gm43484
Gm43313
Bend4
9430091E24Rik
2900026A02Rik
Fosl2
Mcm4
Msl2
Ccser1
Tnfrsf10b
Zfp532
Dnmt1
Ptch1
Gpc4
Dennd3
Dmtf1
Smg8
Rspry1
Klhl29
Garre1
Tcf20
Spen
Smc4
Akap10
Gm49322
Homer1
Gm49759
Tob2
Vegfa
Bag4
Fam102b
Ago2
Apc
Entpd7
Gfpt1
Cdk17
Pdzd8
Nipbl
Osbpl3
Atxn7
Ankrd61
Cd55os
Gm37062
Gm26789
Gm49584
Mafa
Mroh6
Gm49163
Gm47794
C530005A16Rik
Gm26628
Gm47468
Gm17477
Gm48714
Gm43961
Gm24644
Carmn
Gm15956
Gm37940
1810020O05Rik
Gm43151
Prrc2c
Tbc1d23
Sh3bp2
Rpusd2
Sh3d19
Lrp8
Prdm10
Arhgap20
Etl4
Cpeb4
Btaf1
Pom121
Dyrk3
Ccnd1
Zfr
Farp2
Zfp827
Chst11
Slc38a2
Tmem170b
Haus6
Llgl1
Kifc1
Fam76b
Zfp568
Zbtb34
Tgs1
Wipf2
Erbb3
Fat1
Ptbp3
Prrg4
Jph1
Pura
B4galt6
Gk
Frmd6
Kpna3
Fbxl5
Etaa1
Lysmd3
Med14
Gm5500
Six4
Phactr4
Hnrnpll
C430002N11Rik
Gm18935
Terb1
Zfp551
Gm33280
4933431G14Rik
Gm47806
Gm38057
Gm31462
E330037G11Rik
Slc39a2
Gm16235
Gm16984
Gm15696
Gcnt7
Cst7
Gm17210
Gm48372
Gm37914
Gm5089
A730081D07Rik
Avpr1a
Gm17034
Gm43273
Il21
Gm11745
Gm43422
U6
Rad18
Asph
Cyp2d22
Phf3
Rbm47
Srsf4
Gm38394
4930579G24Rik
Crybg3
Elf1
Cdc25b
Fancm
Nufip2
Mast4
Pawr
Csnk1e
Cnot7
Atxn1
Mbd5
Sec24d
Mid1
Itch
Slk
Rhpn2
Pik3ca
Ttc26
Slc7a2
Csnk2a1
E2f7
Gm18588
Heatr5a
Zfp263
Helz2
Phldb2
Sel1l3
Gm45515
Fam131b
Cd27
Gm45767
Gng3
4731419I09Rik
Gm47602
Lypd3
Gm44941
Cyp27b1
Gm38118
Acvr1c
Ptchd1
Gm27616
Gm34678
Mir1957a
Gm16161
Gm12870
Parvg
Taf9
Gm22858
Il2rb
Gm48086
Gm37553
4632418H02Rik
Proser1
Loxl2
Cdk19
Gm50475
Rsbn1l
Lrig3
Sec24b
Rbm41
Tead1
Rc3h2
Ctdspl2
Msn
Slc39a6
Zc3hav1l
Mtfr2
4930503L19Rik
Foxk1
Plekhg1
Adam9
Mtf2
Gtf3c3
Kdm5c
Cpox
Hs6st1
Ptp4a1
Itga10
Naa15
Kpnb1
Nup205
Dek
Itpr3
Zc3h14
Sf1
Sel1l
Ttc9c
Kpna1
Ulk3
Zdhhc17
Map7
Hcfc2
Shprh
Atp2b1
Fbxl14
Zfp7
Slc4a4
Pcdhgb7
Larp4
Tirap
Fam199x
Ankrd50
Cdk14
Prpf40a
Axl
Hif1a
Plat
Fam135a
Atp8b1
Chm
Epm2aip1
Arl6ip6
Clasp1
D430013B06Rik
B4galnt3
B130046B21Rik
Gm44649
Btn2a2
Snord89
Gm12592
Plet1os
Gm37639
Gm39526
Tmprss6
Gm45342
Gm42658
Snord73b
Gm19178
Gm7890
Gm31763
Gm45501
Gm43413
Gm45343
Slc8a2
Gm48562
9630013K17Rik
Gm43747
Gm48624
Gm18030
Gm43099
Gm15445
Gm4356
Gm47652
4930512B01Rik
Gm43150
2210406H18Rik
Gm18811
Trim43c
AI197445
Gm42763
Gm38948
Gm43214
Gm9378
Gm42930
Gm37019
Gm36423
Gm7361
Gm26679
AV039307
Gm15834
A430019L02Rik
Atxn7l1os2
Gm28155
Dgcr8
Dusp4
9430015G10Rik
Suz12
Cnot1
Socs5
Jmy
Samd4
Dll1
Cd2ap
Bahd1
Kirrel
Scaf11
Ccdc117
Maff
Wdfy2
Rnmt
Nt5dc3
Mbnl2
Bcl2l13
Arhgap32
Clstn3
Clint1
Nf1
Shoc2
2700097O09Rik
Ccp110
Tnpo1
Gm42047
Igsf3
Plekha1
Padi2
Pde7a
Gpr176
Prkx
Map1a
Swt1
Arhgap11a
Naf1
A930004J17Rik
Bbx
Bicra
Lox
Rapgef6
Kmt2a
Ppp1r12a
Pptc7
Selenoi
Zscan25
Zfp516
Atp11b
Fam8a1
Hipk2
Gm7816
Itgav
Pappa
Kctd10
Sik1
Synj1
Rassf4
Phlpp2
Grin3a
Olfm2
4633401B06Rik
Gm15350
Vit
Gpr182
Psd2
Gm44053
Arhgap27os3
Gm15727
Gm42929
Gm43923
Gm9517
Gm45220
Gm18649
Gm16059
Gnat2
Gm5602
Syt1
Gm48689
Gm17815
Gm12602
Gm44207
Gm17168
Gm43588
Gm13422
Gm12403
Gm42701
6030400A10Rik
Magee2
Gm22935
Gm38150
Mapk1ip1l
Rad21
Gm14388
Rbl1
Mysm1
Xrn1
Zbtb38
Tmem245
Tppp
Hyal1
Gm20186
Tns3
Iffo2
Wdfy3
Podxl
Ankrd26
Ptk2b
Stk24
Vps13b
Nfyb
Per1
Sema5a
H2bc8
Samd12
Rassf1
Synpo
Bdp1
Acbd3
Ptgs2
Zfx
Zfp526
Braf
Fem1c
Setd5
Ly75
Rnf149
Cdh13
Lrrc41
Mllt10
Hjurp
Rnf19a
Far1
Eml6
Ncoa3
Urb2
Lama3
Sptb
Slc5a3
Zfp142
Lsm11
Narf
